# Supplementary material for: Fungal lifestyle reflected in serine protease repertoire
Source: Sci Rep. 2017 Aug 22;7:9147. doi: 10.1038/s41598-017-09644-w (PMC5567314; doi:10.1038/s41598-017-09644-w)
Supplement: Supplementary file 2 — Supplementary File 1 and Supplementary File 2 [file 41598_2017_9644_MOESM2_ESM.zip]

Archive with 2 entries (2 files):
- Supplementary_Files_1_and_2/Supplementary File 1.txt
- Supplementary_Files_1_and_2/Supplementary File 2.html
