# Supplementary material for: Fungal lifestyle reflected in serine protease repertoire
Source: Sci Rep. 2017 Aug 22;7:9147. doi: 10.1038/s41598-017-09644-w (PMC5567314; doi:10.1038/s41598-017-09644-w)
Supplement: Supplementary file 2 — Supplementary File 1 and Supplementary File 2 [file 41598_2017_9644_MOESM2_ESM.zip › Supplementary_Files_1_and_2/Supplementary File 1.txt]

S45_tree
**************************
(Gonapodya_prolifera_JEL478_KXS18991.1:0.84983428,Gonapodya_prolifera_JEL478_KXS11609.1:0.76510852,(Candidatus_Rokubacteria_bacterium_13_1_20CM_4_68_9_OLE00960.1:0.44712932,((Catenulispora_acidiphila_WP_015794438.1:0.71763290,Nocardia_amamiensis_WP_067464269.1:1.25927410)0.626000:0.15741859,((Bordetella_hinzii_4161_KCB45988.1:0.33197161,(Rhizobiales_bacterium_HL-109_WP_074444917.1:0.32542246,Ochrobactrum_cytisi_WP_071632935.1:0.43361506)0.506000:0.08571149)0.999000:0.23361899,(Bradyrhizobium_sp._LTSP857_WP_045006958.1:0.29153344,(Bradyrhizobium_lablabi_WP_079538436.1:0.37420043,Roseomonas_sp._M3_WP_076958111.1:0.38756137)0.973000:0.09170828)0.688000:0.05328140)1.000000:0.26085348)0.989000:0.17863998)0.983000:0.24130335);

**************************
S66_tree
**************************
(Roseburia_sp._CAG_197_R5YB81:0.15475764,Roseburia_intestinalis_XB6B4_D4L1V8:0.11129177,(Firmicutes_bacterium_CAG_95_R7N5I6:0.18497804,(Treponema_succinifaciens_F2NYB7:0.50702960,(Clostridium_sp._CAG_307_R7GHT9:0.31148401,((Firmicutes_bacterium_CAG_631_R5V685:0.52556106,Firmicutes_bacterium_CAG_345_R6XQC7:0.42219782)0.875000:0.12125786,((Roseburia_sp._CAG_309_R6YWQ3:0.35463277,(Clostridium_sp._CAG_568_R5ZBK1:0.39789560,Eubacterium_sp._CAG_603_R5P1V3:0.25387994)0.942000:0.14313909)0.842000:0.08718282,(Clostridium_sp._CAG_571_R5XUF7:0.31552672,((Clostridium_sp._CAG_492_R5ZPP7:0.32559927,(Clostridium_sp._CAG_921_R5KYR3:0.36942990,((Mycoplasma_sp._CAG_776_R7NGV3:0.24478409,Clostridium_sp._CAG_492_R5YTA6:0.23615961)0.822000:0.07290411,(Firmicutes_bacterium_CAG_822_R5JBV1:0.35700505,Clostridium_sp._CAG_1193_R5IYZ0:0.34366407)0.958000:0.18258380)0.800000:0.08201570)0.624000:0.10743093)0.645000:0.10842673,(Firmicutes_bacterium_CAG_536_R5ZYU1:0.66941800,(((Exiguobacterium_sibiricum_B1YHJ2:0.16439992,Macrococcus_caseolyticus_B9E9P2:0.36158165)0.991000:0.25208373,((Intrasporangium_calvum_E6SFP2:0.26466256,(Pseudopropionibacterium_propionicum_I6X370:0.27065505,Sanguibacter_keddieii_D1BB26:0.22856111)0.903000:0.09545553)0.984000:0.27469000,(Klebsiella_pneumoniae_subsp._pneumoniae_A6TA76:0.29407481,((Rubrivivax_gelatinosus_I0HLG4:0.40454218,Vibrio_nigripulchritudo_U4K5J5:0.31015416)0.850000:0.13393173,(Chromobacterium_violaceum_Q7P1I4:0.44017760,Pseudoalteromonas_haloplanktis_Q3IKS7:0.39552388)0.488000:0.05262844)0.486000:0.05108499)0.912000:0.09815453)0.895000:0.09743103)0.858000:0.09925215,(Symbiobacterium_thermophilum_Q67LP4:0.56716488,((((Corynebacterium_urealyticum_B1VIH2:0.75666221,((Streptomyces_niveus_NCIMB_11891_V6JWK0:0.17733927,(Kytococcus_sedentarius_C7NFB8:0.36413431,Nocardioides_sp._CF8_R7XWV4:0.25400170)0.600000:0.17364265)0.975000:0.20389880,(Candidatus_Saccharimonas_aalborgensis_R4PVZ7:0.40052838,(Halalkalicoccus_jeotgali_D8J4E0:0.56725728,(Halovivax_ruber_L0I7M6:0.34053248,(Natronococcus_occultus_SP4_L0JZI3:0.41122559,Halorubrum_lacusprofundi_B9LPL4:0.35194677)0.896000:0.12073135)0.561000:0.03751966)0.804000:0.10248174)0.781000:0.07424328)0.287000:0.14760251)0.902000:0.12188323,(Thermoanaerobacterium_saccharolyticum_I3VUA7:0.41307251,((Clostridium_cellulovorans_D9SQM7:0.24659075,(Deinococcus_deserti_C1CZF1:0.51498305,Stigmatella_aurantiaca_E3FEC7:0.31154645)0.621000:0.07963678)0.913000:0.10070810,(Clostridium_phytofermentans_A9KRQ1:0.88502571,((Cellulosilyticum_lentocellum_F2JNL1:0.21380375,(Mycoplasma_pulmonis_Q98RB5:0.40884053,Mycoplasma_hominis_D1J7E8:0.35720841)0.890000:0.11804492)0.995000:0.26207569,(Staphylococcus_carnosus_B9DKT9:0.55319883,Sphaerochaeta_coccoides_F4GLW1:0.25826206)0.722000:0.05129685)0.225000:0.10199819)0.746000:0.07206432)0.496000:0.11149284)0.006000:0.05354994)1.000000:0.40679418,(((Turneriella_parva_I4B9Q2:0.50941440,(Halobacteriovorax_marinus_E1WY41:0.26712637,Fusobacterium_nucleatum_subsp._nucleatum_Q8RH13:0.62596647)0.947000:0.22238363)0.875000:0.12006711,(Agrobacterium_radiobacter_B9JQP3:0.67108472,(Exiguobacterium_sp._C4KZG9:0.29661228,(Ruminococcus_albus_E6UCJ6:0.53403408,((Beauveria_bassiana_D1-5_KGQ13726.1:0.16692822,Rahnella_aquatilis_H2IS26:0.25013457)0.417000:0.04888698,(Lactobacillus_plantarum_F9UPB9:0.34715676,Spiroplasma_sabaudiense_Ar-1343_W6AAD4:0.68746608)0.897000:0.19729130)0.920000:0.11291181)0.174000:0.07727489)0.778000:0.07684116)0.873000:0.10753500)0.823000:0.14541242,(Marinithermus_hydrothermalis_F2NQC5:0.43288105,((((Syntrophobotulus_glycolicus_F0T2H8:0.36964461,(Clostridium_sp._CAG_594_R6CU92:0.42679306,Clostridium_sp._CAG_470_R7FJS5:0.18550083)0.988000:0.19726947)0.893000:0.10903000,(Clostridium_sp._CAG_245_R6BK21:0.43453919,(Anaerotruncus_sp._CAG_390_R7ES16:0.77571376,(Ruminococcus_sp._CAG_330_R7FCW4:0.83399304,(Clostridium_acetobutylicum_Q97J67:0.38321477,(Butyrivibrio_crossotus_CAG_259_R5LHR0:0.44105551,(Clostridium_saccharobutylicum_DSM_13864_U5MT77:0.26801564,(Clostridium_sp._CAG_299_R7AUI4:0.53841615,((((Lactobacillus_delbrueckii_subsp._bulgaricus_Q1GA15:0.66969506,(Ruminococcus_sp._CAG_60_R5I8L4:0.21294328,Eubacterium_hallii_CAG_12_R6FZG7:0.29086544)0.243000:0.07082927)0.353000:0.04695987,(Butyrivibrio_fibrisolvens_16/4_D4J166:0.26182554,Firmicutes_bacterium_CAG_646_R5QXY5:0.38663436)0.211000:0.05188313)0.400000:0.03639978,(Tetragenococcus_halophilus_G4L8W3:0.41045684,Aerococcus_urinae_F2I4V8:0.48547134)0.915000:0.13642814)0.791000:0.04270725,(Clostridium_sp._CAG_411_R7I667:0.32766748,(Carnobacterium_maltaromaticum_LMA28_K8EGX2:0.34231475,Listeria_monocytogenes_serovar_1/2a_Q8YAT5:0.37641050)0.939000:0.16734835)0.877000:0.08245866)0.845000:0.06211664)0.692000:0.02871738)0.531000:0.06165117)0.602000:0.02649470)0.726000:0.04552417)0.967000:0.31993567)0.904000:0.18151698)0.776000:0.06030931)0.990000:0.22910082,((Actinoplanes_sp._N902-109_R4LIH0:0.49668611,Streptomyces_davawensis_JCM_4913_K4QV40:0.75603955)0.904000:0.17643701,(Streptosporangium_roseum_D2AZV9:0.59108768,(((Pestalotiopsis_fici_W106-1_ETS80638.1:0.39876665,((Pochonia_chlamydosporia_170_OAQ65359.1:0.05459697,(Talaromyces_cellulolyticus_GAM33647.1:0.00000088,Talaromyces_verruculosus_KUL82532.1:0.00501940)0.991000:0.08292742)0.697000:0.05169105,(Torrubiella_hemipterigena_CEJ80886.1:0.17200927,Cordyceps_confragosa_RCEF_1005_OAA75575.1:0.13665352)0.649000:0.02982825)0.970000:0.13114012)0.930000:0.08805623,(((Phialocephala_scopiformis_KUJ07777.1:0.22173423,(((Pseudogymnoascus_sp._VKM_F-4519_FW-2642_KFZ14815.1:0.00000001,Pseudogymnoascus_sp._24MN13_OBT55355.1:0.00000030)0.788000:0.00477282,(Pseudogymnoascus_sp._VKM_F-103_KFY80593.1:0.00000030,Pseudogymnoascus_verrucosus_OBT95290.1:0.01729955)0.894000:0.01164434)0.866000:0.00896063,(Pseudogymnoascus_sp._VKM_F-4520_FW-2644_KFZ11712.1:0.01988180,(Pseudogymnoascus_sp._WSF_3629_OBT41655.1:0.02827972,(Pseudogymnoascus_sp._23342-1-I1_OBT64590.1:0.01903161,(Pseudogymnoascus_sp._03VT05_OBT83537.1:0.00473529,Pseudogymnoascus_sp._05NY08_OBT76553.1:0.00000001)0.000000:0.00000001)0.319000:0.00513801)0.718000:0.00484768)0.000000:0.00000029)0.993000:0.12998849)0.886000:0.05319228,(Pseudogymnoascus_sp._23342-1-I1_OBT65596.1:0.38245663,(fungal_sp._No.11243_GAM91372.1:0.44670991,(((Aspergillus_niger_ATCC_1015_EHA22538.1:0.03005135,Aspergillus_niger_GAQ45766.1:0.04301866)0.824000:0.03084144,(Penicillium_camemberti_CRL28368.1:0.04782229,(Penicillium_expansum_KGO44408.1:0.00000001,(Penicillium_expansum_KGO62061.1:0.00000001,Penicillium_expansum_KGO36202.1:0.00000001)0.000000:0.00000001)0.987000:0.05590857)0.808000:0.03060270)1.000000:0.24229622,((Phaeoacremonium_minimum_UCRPA7_EOO00125.1:0.24742851,(Phaeoacremonium_minimum_UCRPA7_EOO02442.1:0.23116359,(Valsa_mali_var._pyri_KUI60385.1:0.00000025,Valsa_mali_KUI65807.1:0.00946896)1.000000:0.20371486)0.523000:0.06913430)0.885000:0.07268338,((Microdochium_bolleyi_KXJ87953.1:0.14782478,((Cordyceps_confragosa_RCEF_1005_OAA70205.1:0.18120105,(Torrubiella_hemipterigena_CEJ83156.1:0.31526657,(Pochonia_chlamydosporia_170_OAQ62644.1:0.20800588,Hirsutella_minnesotensis_3608_KJZ76516.1:0.16366776)0.000000:0.03591758)0.757000:0.07374282)0.902000:0.04663251,(Diaporthe_ampelina_KKY37718.1:0.10901510,((Rosellinia_necatrix_GAP91278.1:0.10073996,(Grosmannia_clavigera_kw1407_EFX02254.1:0.08186416,(Sporothrix_brasiliensis_5110_KIH92511.1:0.01044819,(Sporothrix_schenckii_ATCC_58251_ERT01064.1:0.00000001,Sporothrix_schenckii_1099-18_KJR88196.1:0.00529532)0.903000:0.01884092)1.000000:0.10464562)0.920000:0.04263954)0.912000:0.03820355,(Pestalotiopsis_fici_W106-1_ETS86115.1:0.06905952,(Pochonia_chlamydosporia_170_OAQ71423.1:0.11833141,(Neonectria_ditissima_KPM42352.1:0.08887429,(Eutypa_lata_UCREL1_EMR65316.1:0.08973188,(Nectria_haematococca_mpVI_77-13-4_EEU37646.1:0.13496821,(Fusarium_avenaceum_KIL87618.1:0.00000084,(((Fusarium_fujikuroi_KLP23047.1:0.00000001,(Fusarium_fujikuroi_KLO85117.1:0.00471202,(Fusarium_fujikuroi_KLO95003.1:0.00000001,Fusarium_fujikuroi_IMI_58289_CCT74601.1:0.00000001)0.000000:0.00000001)0.000000:0.00000001)0.775000:0.00701312,(Fusarium_verticillioides_7600_EWG49176.1:0.00942520,(Fusarium_oxysporum_f._sp._lycopersici_MN25_EWZ86229.1:0.00465450,(Fusarium_oxysporum_FOSC_3-a_EWY83758.1:0.00000001,(Fusarium_oxysporum_Fo47_EWZ32376.1:0.00000001,(Fusarium_oxysporum_f._sp._melonis_26406_EXK29308.1:0.00000001,(Fusarium_oxysporum_f._sp._raphani_54005_EXK80393.1:0.00000001,(Fusarium_oxysporum_f._sp._conglutinans_race_2_54008_EXL68641.1:0.00000001,(Fusarium_oxysporum_f._sp._vasinfectum_25433_EXM18437.1:0.00000001,(Fusarium_oxysporum_f._sp._radicis-lycopersici_26381_EXL45799.1:0.00000001,(Fusarium_oxysporum_f._sp._pisi_HDV247_EXA36172.1:0.00000001,(Fusarium_oxysporum_f._sp._lycopersici_4287_KNB09042.1:0.00000001,(Fusarium_oxysporum_f._sp._cubense_race_1_ENH67395.1:0.00000022,(Fusarium_oxysporum_Fo5176_EGU83145.1:0.00000001,(Fusarium_oxysporum_f._sp._cubense_tropical_race_4_54006_EXL93676.1:0.00000001,Fusarium_oxysporum_f._sp._cubense_race_4_EMT71176.1:0.00000001)0.921000:0.00467005)0.000000:0.00000001)0.000000:0.00000001)0.000000:0.00000001)0.000000:0.00000001)0.000000:0.00000001)0.000000:0.00000001)0.000000:0.00000001)0.000000:0.00000001)0.000000:0.00000001)0.000000:0.00000001)0.000000:0.00000030)0.891000:0.00936995)0.764000:0.00778945)0.972000:0.03160490,(Fusarium_pseudograminearum_CS3096_EKJ77944.1:0.01205123,(Fusarium_graminearum_PH-1_ESU09535.1:0.00000001,Fusarium_graminearum_EYB32781.1:0.00000001)0.747000:0.00657178)0.935000:0.02387324)0.903000:0.02671201)0.990000:0.08167214)0.903000:0.03131488)0.633000:0.02737499)0.914000:0.04018812)0.493000:0.01749171)0.855000:0.02034992)0.853000:0.01387206)0.832000:0.02160093)0.789000:0.01855415)0.982000:0.11963264,((((Colletotrichum_graminicola_M1.001_EFQ28766.1:0.01420340,Colletotrichum_sublineola_KDN64858.1:0.02465500)0.940000:0.03227559,((Colletotrichum_higginsianum_CCF32145.1:0.00000001,Colletotrichum_higginsianum_IMI_349063_OBR05095.1:0.00000001)0.965000:0.03669297,(Colletotrichum_tofieldiae_KZL64135.1:0.01469103,Colletotrichum_incanum_KZL68955.1:0.00474692)0.854000:0.01487658)0.282000:0.01990245)0.927000:0.06662424,(Colletotrichum_simmondsii_KXH31423.1:0.01601016,(Colletotrichum_fioriniae_PJ7_EXF77148.1:0.03617604,Colletotrichum_salicis_KXH49386.1:0.03245813)0.122000:0.00896542)0.984000:0.08706228)0.646000:0.05767286,(Colletotrichum_orbiculare_MAFF_240422_ENH77065.1:0.20845159,Colletotrichum_gloeosporioides_Cg-14_EQB44387.1:0.07266449)0.814000:0.03530980)0.943000:0.07998174)0.892000:0.08042199)0.992000:0.17100558)0.863000:0.09377021)0.006000:0.03090629)0.764000:0.07441816)0.738000:0.05443795,(fungal_sp._No.11243_GAM91585.1:0.36470756,(Aureobasidium_pullulans_EXF-150_KEQ87333.1:0.12301290,(Aureobasidium_melanogenum_CBS_110374_KEQ61473.1:0.10180908,(Aureobasidium_subglaciale_EXF-2481_KEQ94217.1:0.19821587,Aureobasidium_namibiae_CBS_147.97_KEQ74321.1:0.06639517)0.319000:0.02735901)0.853000:0.05958437)0.853000:0.06978032)0.964000:0.13046544)0.230000:0.02668309)0.970000:0.12155894,(Natrinema_sp._I7CEN7:0.52679912,((Aphanomyces astaci_W4GC12:0.09351026,Aphanomyces invadans_A0A024UGG1:0.07509348)1.000000:0.28317646,(Pythium ultimum DAOM BR144_K3X1N6:0.08035864,(Phytophthora sojae _G5A9M2:0.07846984,(Phytophthora ramorum _H3GPJ6:0.03246503,(Phytophthora nicotianae _A0A0W8CRF7:0.01194191,Phytophthora parasitica _W2PXD2:0.00621300)0.998000:0.11071410)0.892000:0.03247251)0.985000:0.16529940)0.557000:0.11796281)0.981000:0.17418652)0.062000:0.03762949)0.881000:0.13067287)0.818000:0.08582989)0.827000:0.06874182)0.666000:0.07053806,(Azospirillum_sp._CAG_239_R6J602:0.79700294,((Ruminococcus_albus_E6UDC0:0.32000127,Exiguobacterium_sibiricum_B1YE85:0.38768332)0.889000:0.10724021,((Glutamicibacter_arilaitensis_E1VUF2:0.45089447,(Lactobacillus_sakei_subsp._sakei_Q38XJ7:0.28369593,(Leuconostoc_mesenteroides_subsp._mesenteroides_Q03XP1:0.43229562,Streptococcus_agalactiae_serotype_V_Q8DXG2:0.31005907)0.425000:0.10910764)0.913000:0.15951770)0.866000:0.10652494,((Sphingobacterium_sp._F4CCE5:0.48476305,Clostridium_sp._CAG_440_R7GBH0:0.28594663)0.751000:0.05917707,(Proteobacteria_bacterium_CAG_495_R5RCP3:0.27700288,(Saprolegnia diclina VS20_T0Q294:0.03061450,Saprolegnia parasitica _A0A067CJ33:0.16452802)1.000000:0.47876425)0.842000:0.11774311)0.701000:0.04692728)0.764000:0.04669023)0.690000:0.09362717)0.980000:0.20393337)0.674000:0.02700099)0.751000:0.04128216)0.910000:0.07998212)0.717000:0.05492666,((Desulfomonile_tiedjei_I4C839:0.44966189,(Chloracidobacterium_thermophilum_G2LII8:0.28694012,(Terriglobus_roseus_I3ZL65:0.64661195,(Koribacter_versatilis_Q1INC8:0.19543426,Acidobacterium_capsulatum_C1F6D0:0.57316764)0.482000:0.10691106)0.221000:0.08499464)0.915000:0.09532907)0.933000:0.11583947,(((Caldithrix_abyssi_DSM_13497_H1XSD0:0.38211711,Rhodothermus_marinus_D0MJU6:0.38125685)0.946000:0.15538309,(Acetobacter_sp._CAG_977_R5Q6Q3:0.56181438,(Legionella_longbeachae_serogroup_1_D3HQC1:0.47810863,(Azospirillum_sp._CAG_239_R6IU12:0.27604069,(Acetobacter_sp._CAG_267_R5Y0Q6:0.61246774,Proteobacteria_bacterium_CAG_495_R5QPN2:0.45178962)0.602000:0.10945969)0.771000:0.10458148)0.876000:0.10744043)0.944000:0.14613680)0.851000:0.04757519,(((Ignavibacterium_album_I0AJS5:0.38336740,(Caldithrix_abyssi_DSM_13497_H1XXA0:0.35927991,Dorea_sp._CAG_105_R5D0H8:0.49955351)0.487000:0.05243631)0.901000:0.08519387,(((((Herbaspirillum_seropedicae_D8IU50:0.29183649,(((Ralstonia_pickettii_B2UBF4:0.32478446,(Polynucleobacter_necessarius_subsp._asymbioticus_A4SYR5:0.40760877,(Beauveria_bassiana_D1-5_KGQ06028.1:0.13016020,Cronobacter_sakazakii_A7MKC7:0.20402467)0.975000:0.15225979)0.565000:0.06680657)0.701000:0.03089838,((Physcomitrella patens subsp. patens _A9U581:0.66413382,(Candidatus_Symbiobacter_mobilis_CR_U5N945:0.30666566,Rhodoferax_ferrireducens_Q21W50:0.13462654)0.555000:0.05659468)0.959000:0.16043945,(Thiomonas_intermedia_D5X1Y0:0.17183920,Taylorella_equigenitalis_E8UEA3:0.42434642)0.941000:0.13055491)0.956000:0.14913405)0.776000:0.04526922,(Rhodanobacter_denitrificans_M4NEJ4:0.27945767,(Neisseria_meningitidis_serogroup_B_Q9JYE3:0.23537830,Psychrobacter_arcticus_Q4FTG8:0.35796347)0.999000:0.33333239)0.800000:0.12274550)0.477000:0.08276304)0.601000:0.06147075,Sutterella_wadsworthensis_CAG_135_R5QCU6:0.40682360)0.630000:0.07929586,(Sutterella_sp._CAG_521_R7KL31:0.41807575,Parasutterella_excrementihominis_CAG_233_R5E8V9:0.63059139)0.783000:0.13559215)0.995000:0.26889570,(Chloroherpeton_thalassium_B3QUP4:0.20575939,Chlorobium_chlorochromatii_Q3AP11:0.31629882)0.941000:0.11859538)0.970000:0.13625041,((Singulisphaera_acidiphila_L0DGL4:0.62509600,(((Waddlia_chondrophila_D6YSE1:0.26400851,Caldisericum_exile_I0GI29:0.57450631)0.871000:0.10385593,((Leptotrichia_buccalis_C7NCK3:0.39876706,(Arthromitus_sp._F9VM28:0.45618301,(Clostridium_bornimense_W6SCH3:0.12740310,Bacillus_clausii_Q5WCN9:0.92185172)0.722000:0.09110408)0.918000:0.14442677)0.695000:0.06430291,(((Alkaliphilus_metalliredigens_A6TKI5:0.35322860,(Clostridium_bartlettii_CAG_1329_R5Y274:0.29331751,Peptoclostridium_difficile_Q18BR8:0.34622363)0.910000:0.09612086)0.906000:0.09754212,(Clostridium_sp._CAG_221_R6FMW9:0.48190203,(Acetomicrobium_mobile_I4BWN0:0.46419870,(Clostridium_sp._CAG_226_R5BA04:0.29025865,Solibacillus_silvestris_F2F4L3:0.30564938)0.752000:0.03535024)0.776000:0.06739208)0.323000:0.07590240)0.779000:0.05031331,(Bacillus_coagulans_36D1_G2TNN3:0.39414054,(Jonquetella_anthropi_DSM_22815_H0ULX1:0.59462252,(Clostridium_bolteae_CAG_59_R5F6J2:0.48621303,Leptotrichia_buccalis_C7NBC6:0.31923018)0.205000:0.07860726)0.819000:0.10301778)0.795000:0.04684893)0.483000:0.06787770)0.945000:0.10284467)0.851000:0.03261794,(((Brachyspira_hyodysenteriae_C0QVQ7:0.47651786,(Clostridium_sp._CAG_306_R6PB06:0.37853196,Acinetobacter_sp._CAG_196_R5SZ51:0.27979363)0.985000:0.25647939)0.948000:0.16120648,(Haliscomenobacter_hydrossis_F4L6S7:0.35943875,(Ignavibacterium_album_I0AMW8:0.28203715,Zobellia_galactanivorans_G0LCQ5:0.25492588)0.397000:0.04006584)0.886000:0.07728316)0.615000:0.05123507,((Chthonomonas_calidirosea_S0ESA0:0.48351831,Fimbriimonas_ginsengisoli_Gsoil_348_A0A068NTS1:0.52797545)0.899000:0.21671862,(Clostridium_cellulovorans_D9STZ9:0.37651109,(Coriobacterium_glomerans_F2N6Z6:0.59424128,Firmicutes_bacterium_CAG_238_R6DUU6:0.26067030)0.970000:0.20307454)0.441000:0.12153828)0.000000:0.00008557)0.921000:0.05580882)0.488000:0.00966129)0.551000:0.02974905,(((Sphingomonas_sanxanigenens_DSM_19645_=_NX02_W0AE25:0.29967309,(Zunongwangia_profunda_D5BLI0:0.34765816,(Cylindrospermum_stagnale_PCC_7417_K9WSV7:0.26869439,(Microcystis_aeruginosa_B0JWJ3:0.32919887,Acanthamoeba castellanii str. Neff_L8H6R2:0.46866499)0.817000:0.09240709)0.355000:0.02441105)0.910000:0.07802556)0.951000:0.10684146,(Pseudoalteromonas_atlantica_Q15N63:0.32143880,Pseudanabaena_sp._PCC_7367_K9SJP7:0.41296789)0.000000:0.01347459)0.955000:0.10593233,(Coprobacillus_sp._CAG_698_R5G5N7:0.57991073,(Thermoplasmatales_archaeon_A-plasma_T0NDV0:0.62859483,(Veillonella_parvula_D1BLB6:0.75953397,(Micavibrio_aeruginosavorus_G2KNF5:0.49611389,Megamonas_hypermegale_ART12/1_D4KF82:0.39517568)0.330000:0.05302650)0.565000:0.01697260)0.313000:0.06320169)0.697000:0.02277483)0.856000:0.04064766)0.904000:0.05897933)0.368000:0.02503636)0.917000:0.06871892,((Mesotoga_prima_MesG1.Ag.4.2_I2F413:0.85191567,(Bordetella_pertussis_Q7VYY3:0.51104875,(Bacillus_cereus_Q81G43:0.36188927,(Halobacillus_halophilus_I0JMH5:0.29796361,(Bacillus_pumilus_A8FCA6:0.25910145,Solibacillus_silvestris_F2F9W8:0.56736042)0.889000:0.13619068)0.800000:0.08202757)0.935000:0.12797036)0.373000:0.03981352)0.718000:0.04449196,((((Anaeromyxobacter_dehalogenans_Q2IF02:0.36540475,Corallococcus_coralloides_H8MG92:0.46036247)0.923000:0.13963180,((Leptospirillum_ferrooxidans_I0IQU3:0.31269630,Leptospirillum_ferriphilum_J9ZCM8:0.47323726)1.000000:0.50638515,(((Desulfotalea_psychrophila_Q6AKW9:0.50637729,(Desulfobulbus_propionicus_E8RB22:0.43810757,(Desulfocapsa_sulfexigens_M1PCM7:0.33224307,uncultured_Desulfofustis_sp._PB-SRB1_V4JGT3:0.40819355)0.763000:0.12268363)0.532000:0.13807701)0.912000:0.14684293,(Desulfatibacillum_alkenivorans_B8FC74:0.35251449,(Desulfococcus_oleovorans_A8ZU88:0.40676533,(Desulfobacter_postgatei_2ac9_I5B1V3:0.51942686,(Desulfarculus_baarsii_E1QF04:0.44758240,((Magnetospirillum_magneticum_Q2WB04:0.33489378,Erythrobacter_litoralis_Q2N9T0:0.43832172)1.000000:0.90392795,(Pleurocapsa_sp._PCC_7327_K9T2E5:0.37385141,(Synechococcus_sp._Q7U832:0.55019078,(Prochlorococcus_marinus_subsp._pastoris_Q7V2M0:0.65034336,Synechococcus_sp._A5GMW8:0.29713433)0.783000:0.11880289)0.159000:0.05144604)0.787000:0.06081055)0.953000:0.18965102)0.695000:0.05983656)0.522000:0.09194073)0.388000:0.03671415)0.828000:0.05369753)0.838000:0.05426446,(Desulfobacca_acetoxidans_F2NJM1:0.49447341,Geobacter_bemidjiensis_B5EFE1:0.74261722)0.624000:0.04352945)0.892000:0.04286711)0.690000:0.01315676)0.864000:0.05026785,(Symbiobacterium_thermophilum_Q67KK5:0.32794937,((((Acidipropionibacterium_acidipropionici_K7S002:0.82260247,(Streptomyces_sp._Tu6071_F3ZA12:0.35106190,Catenulispora_acidiphila_C7Q1P9:0.44969491)0.386000:0.05862165)0.719000:0.05003100,(Microlunatus_phosphovorus_F5XEC1:0.28649493,Kribbella_flavida_D2PRW0:0.41563319)0.958000:0.17430600)0.428000:0.07215082,(Syntrophobacter_fumaroxidans_A0LFP5:0.62005582,(Physcomitrella patens subsp. patens _A9T2B7:0.32076173,Marchantia polymorpha subsp. polymorpha_A0A176VKS2:0.26187109)0.967000:0.26635048)0.929000:0.16183447)0.000000:0.03279067,(Phenylobacterium_zucineum_B4RHU6:0.61121942,(Actinoplanes_sp._N902-109_R4LKE4:0.25353923,(Stackebrandtia_nassauensis_D3Q8V9:0.38136019,((Beutenbergia_cavernae_C5BUU0:0.49555358,(Actinoplanes_friuliensis_DSM_7358_U5VXV8:0.25135251,Methylobacterium_radiotolerans_B1MA24:0.40309074)0.866000:0.09006108)0.952000:0.15152916,(Actinoplanes_missouriensis_I0H6F0:0.29160873,Pseudomonas_syringae_pv._tomato_Q884Q8:0.24551120)0.580000:0.04888987)0.749000:0.05818447)0.767000:0.09859863)0.948000:0.11683683)0.868000:0.08638582)0.866000:0.04484771)0.822000:0.04843527)0.822000:0.03791956,(((((Bdellovibrio_exovorus_JSS_M4VC22:0.35393027,Bdellovibrio_bacteriovorus_Q6MLQ7:0.51656965)0.890000:0.13307490,(Legionella_longbeachae_serogroup_1_D3HPH6:0.37267863,((Orientia_tsutsugamushi_A5CCE4:0.42914869,Acyrthosiphon pisum _J9K870:0.38926431)0.954000:0.24835899,(Cardinium_endosymbiont_cEper1_of_Encarsia_pergandiella_K0P243:0.47151957,(Francisella_tularensis_subsp._tularensis_Q5NIH0:0.30874493,Hamiltonella_defensa_subsp._Acyrthosiphon_pisum_C4K4N3:0.46781350)1.000000:0.73638991)0.061000:0.16703458)0.772000:0.06486294)0.883000:0.14235773)0.997000:0.33450389,((Thermodesulfatator_indicus_F8ABE2:0.42064886,Thermodesulfobacterium_geofontis_F8C355:0.76984800)0.844000:0.25400055,(((Cytophaga_hutchinsonii_Q11PL1:0.28856732,Bernardetia_litoralis_I4APD5:0.51161220)0.809000:0.14558016,(((Nonlabens_dokdonensis_L7W5F8:0.40689176,(Solitalea_canadensis_H8KLX4:0.33415527,(Capnocytophaga_canimorsus_F9YT25:0.28611277,Psychroflexus_torquis_K4IE19:0.20753059)0.630000:0.05652156)0.621000:0.03682312)0.867000:0.03653952,(((Polaribacter_sp._MED152_A2TY57:0.29508234,(Ornithobacterium_rhinotracheale_I3ZZP8:0.37851629,Weeksella_virosa_F0P1H7:0.37480282)0.792000:0.06609147)0.896000:0.08894216,(Fluviicola_taffensis_F2IDL7:0.56698976,(Flavobacteriaceae_bacterium_C6WZE7:0.61550970,(Odoribacter_laneus_CAG_561_R5UWE1:0.61431376,Odoribacter_sp._CAG_788_R5P2F0:0.09230664)0.964000:0.20907879)0.214000:0.05659174)0.639000:0.06716518)0.907000:0.06189400,(Pedobacter_heparinus_C6XXQ4:0.32692604,(Alistipes_finegoldii_I3YKV4:0.56870149,Flavobacterium_johnsoniae_A5FBG4:0.37200518)0.070000:0.03922991)0.820000:0.07296668)0.191000:0.02122366)0.921000:0.08928222,(((Amoebophilus_asiaticus_B3EUB3:0.38291749,Hymenobacter_swuensis_DY53_W8F2Y3:0.30908729)0.428000:0.06908529,(Runella_slithyformis_F8EQP1:0.22777528,Fibrella_aestuarina_BUZ_2_I0KBP9:0.38809814)0.894000:0.11129817)0.395000:0.02154585,(Draconibacterium_orientale_X5E007:0.44839567,(Niastella_koreensis_G8TE07:0.29637616,(Chitinophaga_pinensis_C7PQ23:0.26696243,Chitinophaga_pinensis_C7PSL9:0.35530720)0.829000:0.05680232)0.766000:0.03731714)0.890000:0.07205871)0.375000:0.05315593)0.963000:0.10563423)0.000000:0.00470080,((Leadbetterella_byssophila_E4RQ34:0.46015642,Marivirga_tractuosa_E4TRN8:0.40154467)0.849000:0.07346779,(Prevotella_sp._CAG_485_R7EYW3:0.65435228,(Prevotella_sp._CAG_873_R7J2L2:0.41780976,(Bacteroides_sp._CAG_598_R5C0S9:0.36160384,(Prevotella_ruminicola_D5EWM7:0.32087913,(Prevotella_ruminicola_D5EUP7:0.46899370,Fibrobacter_succinogenes_D9S420:0.29871950)0.938000:0.21684077)0.932000:0.17957284)0.872000:0.09985947)0.780000:0.06546975)0.965000:0.20790831)0.682000:0.05525308)0.980000:0.26644436)0.282000:0.06285986)0.819000:0.08316632,((Capronia_epimyces_CBS_606.96_EXJ84096.1:0.58428694,(Serendipita_indica_DSM_11827_CCA67026.1:0.15983288,(Serendipita_vermifera_MAFF_305830_KIM20056.1:0.00000001,Serendipita_vermifera_MAFF_305830_KIM25268.1:0.00000001)0.941000:0.09752178)0.756000:0.12338450)0.991000:0.37266171,(Parvularcula_bermudensis_E0TE43:0.72055270,(Paraburkholderia_phymatum_B2JPV6:0.39198615,(Halomonas_elongata_E1V7W8:0.53768883,Acyrthosiphon pisum _X1WVY8:2.15651832)0.642000:0.12549645)0.761000:0.13583080)0.460000:0.13331659)0.000000:0.01622003)0.919000:0.09613225,(Gemmatimonas_aurantiaca_C1AAG2:0.43235289,(Caldivirga_maquilingensis_A8MA20:0.91639580,Megasphaera_elsdenii_DSM_20460_G0VQH1:0.40114009)0.760000:0.08949998)0.643000:0.07352732)0.315000:0.01860058)0.499000:0.03513570)0.970000:0.10146448)0.723000:0.01207876)0.185000:0.02414182)0.982000:0.14726559)0.909000:0.16463003)0.999000:0.39244066)0.936000:0.17830406)0.838000:0.08917036)0.000000:0.05128631)0.944000:0.14874489)0.996000:0.30148607)0.600000:0.04998904)0.952000:0.15786069)0.726000:0.05484949)0.942000:0.08061140);


********************************************
S10.list
********************************************
AAS52706.1
AAS53920.1
AAS54163.1
AAW42489.1
AAW42959.1
AAW43002.1
AAW43480.1
AAW44329.1
AAW45894.1
AAW46177.1
ABN66539.1
ABN66963.1
ABN67939.1
ADV21290.1
ADV22286.1
ADV22840.1
ADV24726.1
ADV24837.1
AEO56884.1
AEO57030.1
AEO57923.1
AEO59963.1
AEO63382.1
AEO63549.1
AEO67394.1
AEO68791.1
AET37464.1
AET40080.1
AET40377.1
AEY97012.1
AEY98233.1
AEY98489.1
AFR93726.2
AFR95107.1
AFR95210.1
AFR95339.2
AFR95925.1
AFR97305.1
AFR98075.1
AGO10956.1
AGO12377.1
AGO13554.1
BAE56534.1
BAE58934.1
BAE59348.1
BAE60094.1
BAE60838.1
BAE61957.1
BAE62838.1
BAE63549.1
BAE65512.1
BAE65619.1
BAE65772.1
BAE66380.1
BAO38121.1
BAO38718.1
BAO41429.1
BAP69689.1
BAP70262.1
BAP72880.1
CAA19029.1
CAB10121.1
CAB36509.1
CAG59342.1
CAG62917.1
CAG78110.1
CAG80746.1
CAG80789.1
CAG81596.1
CAG82419.1
CAG82512.1
CAG82602.1
CAG82750.1
CAG83406.1
CAG84152.1
CAG86322.2
CAG86697.2
CAG98243.1
CAG99841.1
CAH01832.1
CAH03024.1
CAK39619.1
CAK41952.1
CAK43004.1
CAK44194.1
CAK44878.1
CAK44947.1
CAK45195.1
CAK47097.1
CAK49172.1
CAK96522.1
CAK96655.1
CAK96936.1
CAP62270.1
CAP65621.1
CAP68709.1
CAP73640.1
CAP73714.1
CAP74176.1
CAP86353.1
CAP92868.1
CAP94690.1
CAP95564.1
CAP96702.1
CAP97377.1
CAP98287.1
CAP99148.1
CAP99400.1
CAR21754.1
CAR24690.1
CAR25290.1
CAR26268.1
CAR26983.1
CAR27816.1
CAR66395.1
CAX40641.1
CAX40851.1
CAX41472.1
CAX44802.1
CAY67847.1
CAY68781.1
CAY70682.1
CAY79568.1
CAY82132.1
CAZ79354.1
CAZ79743.1
CAZ85311.1
CBF81902.1
CBF84834.1
CBF86439.1
CBF87091.1
CBF87602.1
CBK39213.1
CBQ68566.1
CBQ68594.1
CBQ69073.1
CBQ72117.1
CBQ72118.1
CBQ73866.1
CBX92010.1
CBX92933.1
CBX96203.1
CBX99581.1
CBY00547.1
CBY02081.1
CCA36928.1
CCA38812.1
CCA39526.1
CCA72778.1
CCA72939.1
CCA73427.1
CCA73703.1
CCA73734.1
CCA74135.1
CCA75589.1
CCC08363.1
CCC12394.1
CCC12607.1
CCC13324.1
CCC70136.1
CCC70696.1
CCC71897.1
CCD22841.1
CCD24027.1
CCD26853.1
CCD42549.1
CCD44450.1
CCD44947.1
CCD46023.1
CCD46867.1
CCD49006.1
CCD49269.1
CCD50958.1
CCD50959.1
CCE28558.1
CCE29449.1
CCE29701.1
CCE29868.1
CCE32512.1
CCE33706.1
CCE33953.1
CCE40716.1
CCE41033.1
CCE44538.1
CCE44539.1
CCE44996.1
CCE45149.1
CCE45358.1
CCE61626.1
CCE61651.1
CCE80388.1
CCE81153.1
CCE81424.1
CCE82357.1
CCE85294.1
CCE86394.1
CCE92164.1
CCE93417.1
CCF33565.1
CCF33586.1
CCF34406.1
CCF34407.1
CCF34511.1
CCF35285.1
CCF37187.1
CCF40464.1
CCF43947.1
CCF44981.1
CCF46199.1
CCF46424.1
CCF48303.1
CCF48928.1
CCF48959.1
CCF51387.1
CCF53328.1
CCF53329.1
CCF57787.1
CCF60031.1
CCG22575.1
CCG23931.1
CCG24860.1
CCG25061.1
CCG25146.1
CCG26103.1
CCG82284.1
CCG82488.1
CCG83055.2
CCG83207.1
CCH42744.1
CCH44360.1
CCH46779.1
CCH60484.1
CCH62977.1
CCK68513.1
CCK70416.1
CCK72559.1
CCL99179.1
CCL99512.1
CCM00613.1
CCM01217.1
CCM01445.1
CCM01745.1
CCM02038.1
CCM03187.1
CCM04962.1
CCM05789.1
CCM06004.1
CCM06576.1
CCO26024.1
CCO31422.1
CCO35719.1
CCO37263.1
CCO37649.1
CCT65979.1
CCT66485.1
CCT66795.1
CCT68520.1
CCT70116.1
CCT71957.1
CCT73308.1
CCT73648.1
CCT74399.1
CCT75315.1
CCT75316.1
CCT75426.1
CCU77432.1
CCU77941.1
CCU80427.1
CCU81548.1
CCU82342.1
CCU83235.1
CCU97518.1
CCU97588.1
CCU99533.1
CCV00025.1
CDF87612.1
CDF90498.1
CDF90833.1
CDH09016.1
CDH10733.1
CDH12657.1
CDH14313.1
CDH15134.1
CDH15335.1
CDH51290.1
CDH51291.1
CDH54675.1
CDH54677.1
CDH55608.1
CDH56480.1
CDH57364.1
CDH58681.1
CDH58682.1
CDH59771.1
CDK27331.1
CDK28148.1
CDK28353.1
CDM27552.1
CDM27860.1
CDM29445.1
CDM30045.1
CDM30755.1
CDM32890.1
CDM33556.1
CDM36199.1
CDM37727.1
CDO69371.1
CDO70247.1
CDO70948.1
CDO73823.1
CDO74121.1
CDO74722.1
CDO76356.1
CDO76357.1
CDO76390.1
CDO76988.1
CDO77360.1
CDO77361.1
CDO78058.1
CDO91956.1
CDO93331.1
CDO93332.1
CDO94873.1
CDO95781.1
CDS04150.1
CDS06098.1
CDS09694.1
CDS12325.1
CDS13741.1
CDS13932.1
CDS14537.1
CDZ97043.1
CDZ97775.1
CED82580.1
CED82787.1
CEG66070.1
CEG67496.1
CEG69308.1
CEG69309.1
CEG70790.1
CEG84413.1
CEH14877.1
CEH15477.1
CEH17537.1
CEH18170.1
CEH18335.1
CEH18359.1
CEI85808.1
CEI88512.1
CEI92297.1
CEI95816.1
CEJ01507.1
CEJ04255.1
CEJ55066.1
CEJ55874.1
CEJ58751.1
CEJ59083.1
CEJ59407.1
CEJ60559.1
CEJ82367.1
CEJ82378.1
CEJ82463.1
CEJ82767.1
CEJ87136.1
CEJ89329.1
CEJ90372.1
CEJ91044.1
CEJ91519.1
CEJ92368.1
CEJ92413.1
CEJ92551.1
CEJ92940.1
CEJ93153.1
CEJ93684.1
CEJ93992.1
CEJ94632.1
CEJ95150.1
CEL00417.1
CEL02664.1
CEL08254.1
CEL09707.1
CEL09878.1
CEL11419.1
CEN59226.1
CEN59280.1
CEO58552.1
CEO59053.1
CEO59579.1
CEO59746.1
CEP08580.1
CEP10508.1
CEP15468.1
CEP18402.1
CEP19355.1
CEP23446.1
CEP24776.1
CEP62924.1
CEP64030.1
CEP64239.1
CRG83040.1
CRG84629.1
CRG85605.1
CRG86095.1
CRG86110.1
CRG88972.1
CRG90755.1
CRG90824.1
CRG92656.1
CRJ80747.1
CRK06904.1
CRK12718.1
CRK17780.1
CRK17851.1
CRK18049.1
CRK19649.1
CRK20794.1
CRK22046.1
CRK22961.1
CRK24968.1
CRK25960.1
CRK29400.1
CRK30414.1
CRK34537.1
CRK35314.1
CRK36219.1
CRK37503.1
CRK42596.1
CRK43226.1
CRK44233.1
CRK45326.1
CRK45330.1
CRK46782.1
CRL17191.1
CRL18437.1
CRL18739.1
CRL19918.1
CRL20917.1
CRL21221.1
CRL22090.1
CRL25032.1
CRL25589.1
CRL25898.1
CRL28411.1
CRL30480.1
CUA67083.1
CUA72024.1
CUA72246.1
CUA72247.1
CUA72248.1
CUA72871.1
CUA74019.1
CUA74020.1
CUA74154.1
CUA74669.1
CUA75298.1
CUA75790.1
CUA76570.1
CUA76571.1
CUA77911.1
DAA07255.1
DAA07912.1
DAA10198.1
EAA27560.1
EAA29397.1
EAA31664.3
EAA31726.3
EAA62602.1
EAA63922.1
EAA64556.1
EAA64660.1
EAA65214.1
EAK92108.1
EAK92157.1
EAK92439.1
EAK92457.1
EAK99571.1
EAK99660.1
EAL01467.1
EAL18113.1
EAL18587.1
EAL20294.1
EAL20695.1
EAL20966.1
EAL21086.1
EAL22002.1
EAL84234.1
EAL85181.2
EAL86184.1
EAL87448.1
EAL89192.1
EAL90061.1
EAL90223.1
EAL91158.1
EAL91863.1
EAL92362.1
EAQ85784.1
EAQ85937.1
EAQ88636.1
EAQ91203.1
EAS27363.3
EAS31702.3
EAS33050.3
EAS33392.3
EAS34056.3
EAS34838.3
EAS36930.3
EAS37461.1
EAT77301.2
EAT77743.1
EAT78179.2
EAT80273.2
EAT84005.1
EAT87535.1
EAT90265.1
EAT91074.2
EAU29728.1
EAU30480.1
EAU30647.1
EAU31771.1
EAU32757.1
EAU32950.1
EAU34553.1
EAU35236.1
EAU36146.1
EAU36675.1
EAU38670.1
EAU81994.2
EAU84396.1
EAU90532.2
EAU93495.1
EAW06982.1
EAW07936.1
EAW08925.1
EAW08993.1
EAW09791.1
EAW10193.1
EAW11403.1
EAW12632.1
EAW14992.1
EAW15089.1
EAW15412.1
EAW16596.1
EAW17322.1
EAW18052.1
EAW20061.1
EAW21345.1
EAW22974.1
EAW24018.1
EAW24518.1
EAW25402.1
EAZ63404.2
EDK36287.2
EDK40917.2
EDK41052.2
EDK43539.1
EDK46303.1
EDK46304.1
EDK46981.1
EDK47259.1
EDN04075.1
EDN04128.1
EDN05012.1
EDN07998.1
EDN10147.1
EDN61924.1
EDN64237.1
EDN64751.1
EDN93608.1
EDN94679.1
EDN95504.1
EDN97562.1
EDN97645.1
EDN97646.1
EDN98774.1
EDO02972.1
EDO16988.1
EDO18797.1
EDO19272.1
EDP43018.1
EDP45008.1
EDP45296.1
EDP47867.1
EDP48895.1
EDP50104.1
EDP50966.1
EDP51480.1
EDP52531.1
EDP54012.1
EDP55428.1
EDP56130.1
EDR01806.1
EDR02410.1
EDR04208.1
EDR04752.1
EDR14030.1
EDU39727.1
EDU41695.1
EDU43511.1
EDU44933.1
EDU45163.1
EDU45648.1
EDU46478.1
EDU46676.1
EDU49567.1
EDV11788.1
EDV11971.1
EDZ69930.1
EDZ72314.1
EDZ73748.1
EEA19962.1
EEA20727.1
EEA21196.1
EEA24475.1
EEA25293.1
EEA27233.1
EEA28066.1
EEB05949.2
EEB06812.1
EEB09601.1
EED14409.1
EED18222.1
EED19662.1
EED20239.1
EED20240.1
EED21141.1
EED23568.1
EED45015.1
EED45190.1
EED45318.1
EED45789.1
EED46401.1
EED49140.1
EED50515.1
EED51418.1
EED53424.1
EED53881.1
EED58168.1
EEH03912.1
EEH05855.1
EEH06079.1
EEH08820.1
EEH10984.1
EEH16532.1
EEH16762.1
EEH19783.1
EEH35090.2
EEH35240.2
EEH36007.1
EEH38867.1
EEH41226.1
EEH42137.1
EEH44150.1
EEH46198.1
EEH50235.1
EEP76603.1
EEP78175.1
EEP80880.1
EEP81202.1
EEP81611.1
EEP81921.1
EEQ27247.1
EEQ27725.1
EEQ28293.1
EEQ30006.1
EEQ31479.1
EEQ32667.1
EEQ33310.1
EEQ34114.1
EEQ34275.1
EEQ34934.1
EEQ34998.1
EEQ36343.1
EEQ38850.1
EEQ40314.1
EEQ42612.1
EEQ46186.1
EEQ46901.1
EEQ47110.1
EEQ85262.1
EEQ86838.1
EEQ87294.1
EEQ87801.1
EEQ92086.2
EEQ92496.1
EER24595.1
EER26156.1
EER27294.1
EER28175.1
EER28677.1
EER28915.1
EER29141.1
EER29650.1
EER29824.1
EER31161.1
EER31407.1
EER32038.1
EER35766.1
EER37610.1
EER37673.1
EER41721.1
EER43019.1
EEU04309.1
EEU04662.1
EEU05850.1
EEU34507.1
EEU36597.1
EEU37461.1
EEU37466.1
EEU39497.1
EEU39939.1
EEU42751.1
EEU43317.1
EEU43898.1
EEU44579.1
EEU45125.1
EEU46033.1
EEU47312.1
EEY14400.1
EEY14780.1
EEY17000.1
EEY17920.1
EEY23045.1
EFE29379.1
EFE31163.1
EFE31439.1
EFE31591.1
EFE34210.1
EFE34598.1
EFE34651.1
EFE35063.1
EFE35677.1
EFE35873.1
EFE36524.1
EFE37290.1
EFE37598.1
EFE37630.1
EFE37935.1
EFE39464.1
EFE40253.1
EFE41479.1
EFE41736.1
EFE42260.1
EFE44156.1
EFI91264.1
EFI91594.1
EFI91713.1
EFI95557.1
EFI95692.1
EFJ01057.1
EFJ01441.1
EFJ01680.1
EFJ03059.1
EFJ03419.1
EFP75797.2
EFP76336.2
EFP78027.2
EFP84284.2
EFP88343.2
EFP88534.1
EFP92780.2
EFP93244.2
EFP93245.2
EFQ26898.1
EFQ27444.1
EFQ29021.1
EFQ29617.1
EFQ30402.1
EFQ31053.1
EFQ32467.1
EFQ32618.1
EFQ33331.1
EFQ34420.1
EFQ85256.1
EFQ85386.1
EFQ85639.1
EFQ85853.1
EFQ86125.1
EFQ87460.1
EFQ88903.1
EFQ90665.1
EFQ94008.1
EFQ96478.1
EFQ97661.1
EFQ98316.1
EFQ98715.1
EFQ99297.1
EFR00594.1
EFR00670.1
EFR01939.1
EFR01995.1
EFR03546.1
EFR05549.1
EFW13322.1
EFW14676.1
EFW14937.1
EFW16539.1
EFW16984.1
EFW20021.1
EFW22238.1
EFW23358.1
EFX00513.1
EFX01471.1
EFX03291.1
EFX04019.1
EFX06048.1
EFY84299.1
EFY87773.1
EFY89301.1
EFY89627.1
EFY89945.1
EFY90089.1
EFY90461.1
EFY90535.1
EFY91080.1
EFY91092.1
EFY92866.1
EFY94224.2
EFY94579.1
EFY96883.1
EFY98489.2
EFY98627.1
EFY99613.1
EFZ01568.1
EFZ01740.1
EFZ02658.1
EFZ02670.2
EFZ04412.1
EGA59702.1
EGA62437.1
EGA75007.1
EGA75967.1
EGA77277.1
EGA79001.1
EGA79896.1
EGA81264.1
EGA82999.1
EGA85520.1
EGC42132.1
EGC45248.1
EGC45951.1
EGC48771.1
EGC48835.1
EGC49584.1
EGD83875.2
EGD85569.2
EGD87307.2
EGD87776.2
EGD88465.1
EGD91380.1
EGD92037.1
EGD92342.1
EGD92545.1
EGD93715.1
EGD93858.1
EGD94332.1
EGD95916.1
EGD95969.1
EGD97772.1
EGD97887.1
EGD98384.1
EGD99419.1
EGE01183.1
EGE01239.1
EGE01412.1
EGE02776.1
EGE03082.1
EGE03994.1
EGE05173.1
EGE06483.1
EGE08298.1
EGE78126.1
EGE78324.2
EGE78642.2
EGE79204.1
EGE79632.1
EGE79703.2
EGE86938.1
EGF79251.1
EGF81199.1
EGF82737.1
EGG00161.1
EGG00649.1
EGG01943.1
EGG02856.1
EGG04094.1
EGG04097.1
EGG05541.1
EGG06013.1
EGG07187.1
EGN93789.1
EGN97785.1
EGN97802.1
EGO01131.1
EGO01199.1
EGO01429.1
EGO01539.1
EGO02128.1
EGO03578.1
EGO19161.1
EGO23378.1
EGO23394.1
EGO26782.1
EGO26845.1
EGO27058.1
EGO27192.1
EGO27752.1
EGO29397.1
EGO54687.1
EGO58186.1
EGO60246.1
EGO60563.1
EGP82794.1
EGP83190.1
EGP84851.1
EGP85112.1
EGP86365.1
EGP87342.1
EGP87870.1
EGP88989.1
EGP89824.1
EGP89827.1
EGP90716.1
EGP90957.1
EGP90967.1
EGR44795.1
EGR46414.1
EGR49229.1
EGR50422.1
EGR52601.1
EGS18159.1
EGS18302.1
EGS20806.1
EGU13380.1
EGU73519.1
EGU73520.1
EGU74332.1
EGU74773.1
EGU76855.1
EGU80744.1
EGU80915.1
EGU82485.1
EGU83780.1
EGU86159.1
EGU87004.1
EGU87876.1
EGV61812.1
EGV63646.1
EGV63647.1
EGV64755.1
EGV65326.1
EGV65681.1
EGW29888.1
EGW30146.1
EGW35321.1
EGX46187.1
EGX51579.1
EGX52456.1
EGX53766.1
EGX88779.1
EGX89991.1
EGX90167.1
EGX90665.1
EGX91700.1
EGX93129.1
EGX93182.1
EGX93777.1
EGX93876.1
EGX97243.1
EGY13818.1
EGY14403.1
EGY16142.1
EGY22578.1
EGY23697.1
EGZ67838.1
EGZ71498.1
EGZ75461.1
EGZ75792.1
EHA17730.1
EHA18359.1
EHA18651.1
EHA19754.1
EHA21285.1
EHA21596.1
EHA22346.1
EHA22881.1
EHA24214.1
EHA25648.1
EHA25667.1
EHA27697.1
EHA47492.1
EHA48634.1
EHA53291.1
EHA56464.1
EHA57949.1
EHK15445.1
EHK19573.1
EHK20711.1
EHK26502.1
EHK27147.1
EHK40794.1
EHK44992.1
EHK46073.1
EHK46191.1
EHK49333.1
EHK49574.1
EHL00073.1
EHL01914.1
EHL01915.1
EHL03784.1
EHN00722.1
EHN03591.1
EHN05517.1
EHN07259.1
EHN08345.1
EHY52768.1
EHY55404.1
EHY57831.1
EHY58457.1
EHY58956.1
EHY59246.1
EHY59368.1
EHY61293.1
EIE76220.1
EIE83589.1
EIE84575.1
EIE89130.1
EIF48015.1
EIM21840.1
EIM21965.1
EIM82004.1
EIM82394.1
EIM82996.1
EIM83602.1
EIM83897.1
EIM84650.1
EIM85349.1
EIM85359.1
EIM85599.1
EIM85643.1
EIM88546.1
EIM91454.1
EIM91875.1
EIN04304.1
EIN05318.1
EIN06453.1
EIN06504.1
EIN08472.1
EIN08494.1
EIN09424.1
EIN09574.1
EIN09953.1
EIN10071.1
EIN10271.1
EIN10934.1
EIN12211.1
EIN13162.1
EIN13164.1
EIN13363.1
EIN14318.1
EIN14710.1
EIT72391.1
EIT73571.1
EIT73689.1
EIT73796.1
EIT75086.1
EIT75668.1
EIT78364.1
EIT78573.1
EIT78854.1
EIT79071.1
EIT80553.1
EIT82157.1
EIW08572.1
EIW10642.1
EIW12069.1
EIW52048.1
EIW53480.1
EIW53481.1
EIW53484.1
EIW55989.1
EIW56059.1
EIW56060.1
EIW56130.1
EIW56140.1
EIW57615.1
EIW57736.1
EIW58500.1
EIW61596.1
EIW61797.1
EIW62224.1
EIW62227.1
EIW62325.1
EIW64450.1
EIW64474.1
EIW64541.1
EIW65086.1
EIW66926.1
EIW67976.1
EIW72306.1
EIW74516.1
EIW74525.1
EIW74533.1
EIW75294.1
EIW75298.1
EIW76268.1
EIW77065.1
EIW79100.1
EIW79591.1
EIW79592.1
EIW81757.1
EIW87420.1
EJC99355.1
EJD00749.1
EJD01360.1
EJD01970.1
EJD01971.1
EJD03357.1
EJD05531.1
EJD07208.1
EJD07214.1
EJD07215.1
EJD07216.1
EJD08138.1
EJD35581.1
EJD36520.1
EJD36685.1
EJD40245.1
EJD40580.1
EJD41493.1
EJD41864.1
EJD42740.1
EJD43446.1
EJD45521.1
EJD45527.1
EJD45540.1
EJD45541.1
EJD45666.1
EJD46625.1
EJD46883.1
EJD46912.1
EJD46926.1
EJD48783.1
EJD52572.1
EJD53656.1
EJD54382.1
EJD54383.1
EJD54384.1
EJD54874.1
EJD54996.1
EJD55342.1
EJF58296.1
EJF58485.1
EJF58990.1
EJF59037.1
EJF60011.1
EJF60058.1
EJF61565.1
EJF61576.1
EJF61797.1
EJF62325.1
EJF63044.1
EJF63123.1
EJF64701.1
EJF64888.1
EJF66441.1
EJF67223.1
EJF67278.1
EJF67336.1
EJP61655.1
EJP62267.1
EJP62646.1
EJP64427.1
EJP65606.1
EJP66317.1
EJP67969.1
EJP68480.1
EJP68979.1
EJP69171.1
EJP69981.1
EJS43845.1
EJS44117.1
EJT49774.1
EJT52038.1
EJT69695.1
EJT71053.1
EJT71326.1
EJT73262.1
EJT74093.1
EJT80263.1
EJT81376.1
EJU01112.1
EJU01527.1
EJU01819.1
EJU01828.1
EJU02625.1
EJU02963.1
EJU02964.1
EJU03037.1
EJU03580.1
EJU04544.1
EJU04579.1
EJU06202.1
EKC97224.1
EKD02516.1
EKD12658.1
EKD13741.1
EKD16580.1
EKD20415.1
EKD20552.1
EKG10314.1
EKG10359.1
EKG11840.1
EKG12582.1
EKG12885.1
EKG13315.1
EKG14843.1
EKG15518.1
EKG15902.1
EKG16133.1
EKG21917.1
EKJ67953.1
EKJ68598.1
EKJ69548.1
EKJ74168.1
EKJ76089.1
EKJ76341.1
EKJ76560.1
EKJ77189.1
EKJ79662.1
EKM49138.1
EKM50681.1
EKM51075.1
EKM51683.1
EKM51687.1
EKM51694.1
EKM51716.1
EKM53860.1
EKM53883.1
EKM54920.1
EKM54964.1
EKM56522.1
EKM57251.1
EKM57659.1
EKM57984.1
EKM58970.1
EKM59597.1
EKM60061.1
EKM61756.1
EKM75126.1
EKM75505.1
EKM75506.1
EKM76102.1
EKM77032.1
EKM77056.1
EKM77087.1
EKM79988.1
EKM80732.1
EKM81642.1
EKM81685.1
EKM82109.1
EKM83160.1
EKV04103.1
EKV05690.1
EKV07046.1
EKV07879.1
EKV09270.1
EKV10435.1
EKV12708.1
EKV12876.1
EKV13923.1
EKV14650.1
EKV15042.1
EKV15450.1
EKV19694.1
EKV19867.1
EKV20806.1
EKV21783.1
EKV41652.1
EKV41653.1
EKV41713.1
EKV41882.1
EKV41883.1
EKV41910.1
EKV42351.1
EKV44859.1
EKV46487.1
EKV47200.1
EKV47847.1
EKV47866.1
EKV50594.1
ELA23224.1
ELA24363.1
ELA24546.1
ELA24754.1
ELA25874.1
ELA26215.1
ELA30121.1
ELA30705.1
ELA31888.1
ELA31891.1
ELA31903.1
ELA32674.1
ELA34156.1
ELA36205.1
ELA37180.1
ELA37894.1
ELQ33960.1
ELQ36921.1
ELQ38227.1
ELQ39126.1
ELQ42930.1
ELQ44821.1
ELQ60221.1
ELQ61267.1
ELQ64381.1
ELQ65872.1
ELQ66725.1
ELQ69156.1
ELR02394.1
ELR03349.1
ELR05168.1
ELR06609.1
ELU38368.1
ELU38550.1
ELU38571.1
ELU39472.1
ELU43872.1
EMC92156.1
EMC92175.1
EMC92247.1
EMC93035.1
EMC97133.1
EMC98320.1
EMD31271.1
EMD31272.1
EMD31276.1
EMD33353.1
EMD33573.1
EMD33575.1
EMD34742.1
EMD36609.1
EMD36610.1
EMD36755.1
EMD40532.1
EMD41002.1
EMD41126.1
EMD58704.1
EMD59428.1
EMD60424.1
EMD62877.1
EMD64511.1
EMD66855.1
EMD67611.1
EMD68007.1
EMD68356.1
EMD68990.1
EMD69623.1
EMD84874.1
EMD85144.1
EMD85474.1
EMD87377.1
EMD88593.1
EMD90424.1
EMD91852.1
EMD93330.1
EMD94764.1
EMD95261.1
EMD95868.1
EMD96285.1
EMD96545.1
EME38991.1
EME39295.1
EME41133.1
EME42788.1
EME43356.1
EME44444.1
EME44633.1
EME45168.1
EME45963.1
EME46373.1
EME46510.1
EME47015.1
EME48029.1
EME50246.1
EME77218.1
EME77302.1
EME78461.1
EME81428.1
EME81712.1
EME82559.1
EME82648.1
EME83103.1
EME83758.1
EME83940.1
EME85967.1
EME86189.1
EME86619.1
EME86989.1
EME88109.1
EMF07936.1
EMF08216.1
EMF08247.1
EMF10435.1
EMF11919.1
EMF13021.1
EMF14136.1
EMF14332.1
EMF14739.1
EMF15284.1
EMF15806.1
EMG46415.1
EMG47372.1
EMG47549.1
EMG47853.1
EMG48230.1
EMR09305.1
EMR10145.1
EMR63187.1
EMR63340.1
EMR63361.1
EMR64276.1
EMR64738.1
EMR64747.1
EMR65100.1
EMR67084.1
EMR67086.1
EMR67629.1
EMR67729.1
EMR68612.1
EMR72619.1
EMR80540.1
EMR80651.1
EMR82285.1
EMR82286.1
EMR82662.1
EMR84200.1
EMR87051.1
EMR88509.1
EMR88743.1
EMR89282.1
EMS20585.1
EMS24876.1
EMS25764.1
EMS25904.1
EMT62647.1
EMT63465.1
EMT64353.1
EMT65499.1
EMT65903.1
EMT67950.1
EMT69448.1
EMT69764.1
EMT72450.1
EMT72451.1
EMT74262.1
ENH61800.1
ENH62466.1
ENH63456.1
ENH63457.1
ENH64569.1
ENH66395.1
ENH66396.1
ENH66751.1
ENH69838.1
ENH70719.1
ENH71756.1
ENH71913.1
ENH73291.1
ENH75077.1
ENH77573.1
ENH80425.1
ENH80429.1
ENH81143.1
ENH81483.1
ENH81754.1
ENH83298.1
ENH83485.1
ENH84682.1
ENH84801.1
ENH85568.1
ENH87410.1
ENH87689.1
ENH88939.1
ENH98564.1
ENH99397.1
ENI00627.1
ENI00848.1
ENI01525.1
ENI02663.1
ENI05690.1
ENI06575.1
ENI07222.1
ENI09363.1
ENI10729.1
ENI11143.1
EOA81223.1
EOA85401.1
EOA86040.1
EOA86809.1
EOA88185.1
EOA89250.1
EOA90172.1
EOA91172.1
EOA91730.1
EOA91962.1
EOA92203.1
EOD42933.1
EOD42940.1
EOD43956.1
EOD44559.1
EOD44945.1
EOD47265.1
EOD47600.1
EOD47945.1
EOD49365.1
EOD52141.1
EON62233.1
EON62702.1
EON66910.1
EON68560.1
EON96075.1
EON97109.1
EON97387.1
EON98087.1
EON99161.1
EOO00356.1
EOO01817.1
EOO02171.1
EOO02591.1
EOQ99452.1
EOQ99708.1
EPB84036.1
EPB87281.1
EPB87726.1
EPB92050.1
EPE05973.1
EPE07340.1
EPE07958.1
EPE27632.1
EPE27633.1
EPE27771.1
EPE28601.1
EPE29863.1
EPE31151.1
EPE31834.1
EPE34494.1
EPQ25803.1
EPQ30034.1
EPQ31503.1
EPQ31653.1
EPQ32119.1
EPQ50550.1
EPQ51722.1
EPQ55001.1
EPQ55004.1
EPQ56651.1
EPQ57234.1
EPQ59066.1
EPQ59668.1
EPQ59813.1
EPQ60206.1
EPQ61291.1
EPQ61308.1
EPQ62696.1
EPQ64726.1
EPQ66330.1
EPQ67867.1
EPS25074.1
EPS25504.1
EPS26027.1
EPS28704.1
EPS30354.1
EPS31077.1
EPS31854.1
EPS33139.1
EPS34349.1
EPS35383.1
EPS35487.1
EPS35491.1
EPS35689.1
EPS37223.1
EPS38585.1
EPS39683.1
EPS41995.1
EPS42480.1
EPS43150.1
EPS43422.1
EPS45522.1
EPS93871.1
EPS94281.1
EPS96638.1
EPS98584.1
EPS98586.1
EPS98740.1
EPS99797.1
EPT00094.1
EPT02972.1
EPX73234.1
EPX73812.1
EPX74533.1
EPY50276.1
EPY51462.1
EPY54100.1
EPY54101.1
EQB44669.1
EQB44863.1
EQB46507.1
EQB46604.1
EQB46608.1
EQB47425.1
EQB47618.1
EQB49747.1
EQB52552.1
EQB52746.1
EQB52818.1
EQB52991.1
EQB53109.1
EQB53751.1
EQB54283.1
EQB59224.1
EQK99708.1
EQK99793.1
EQL01810.1
EQL01929.1
EQL02093.1
EQL02550.1
EQL03834.1
EQL04155.1
EQL29923.1
EQL30745.1
EQL30746.1
EQL31579.1
EQL32196.1
EQL32197.1
EQL32198.1
EQL32199.1
EQL32200.1
EQL34229.1
EQL35392.1
EQL37591.1
ERF70071.1
ERF71270.1
ERF72589.1
ERF73859.1
ERF74590.1
ERF76777.1
ERS96648.1
ERT01488.1
ERT03097.1
ESA01722.1
ESA06946.1
ESA20444.1
ESA20958.1
ESA21744.1
ESK86198.1
ESK86463.1
ESK86464.1
ESK87500.1
ESK87501.1
ESK89071.1
ESK89096.1
ESK90545.1
ESK92194.1
ESK92201.1
ESK93485.1
ESK93489.1
ESK93491.1
ESK93558.1
ESK93559.1
ESK93560.1
ESK93701.1
ESK97838.1
EST04540.1
EST04566.1
EST07828.1
EST07834.1
EST08878.1
EST09487.1
ESU08542.1
ESU08561.1
ESU09042.1
ESU09419.1
ESU11813.1
ESU13053.1
ESU14889.1
ESU16822.1
ESX01783.1
ESX01879.1
ESX02688.1
ESZ91919.1
ESZ91934.1
ESZ93509.1
ESZ93510.1
ESZ95968.1
ESZ96396.1
ESZ97549.1
ESZ99301.1
ETI21087.1
ETI21364.1
ETI22246.1
ETI22620.1
ETI22725.1
ETI22932.1
ETI25169.1
ETI26220.1
ETI27941.1
ETI28408.1
ETI29483.1
ETN37601.1
ETN37708.1
ETN37943.1
ETN39102.1
ETN40018.1
ETN41998.1
ETN42253.1
ETN42933.1
ETN43791.1
ETN45878.1
ETN47221.1
ETR97712.1
ETR99570.1
ETR99886.1
ETS02319.1
ETS03909.1
ETS60264.1
ETS61888.1
ETS63106.1
ETS63109.1
ETS64987.1
ETS65014.1
ETS73205.1
ETS73929.1
ETS73967.1
ETS74488.1
ETS74631.1
ETS75363.1
ETS76434.1
ETS76435.1
ETS76439.1
ETS76441.1
ETS76816.1
ETS76921.1
ETS76923.1
ETS77920.1
ETS79703.1
ETS80508.1
ETS80564.1
ETS80864.1
ETS81114.1
ETS82528.1
ETS85290.1
ETS85613.1
ETS87910.1
ETW74996.1
ETW75053.1
ETW78375.1
ETW84088.1
ETW84527.1
ETW84758.1
ETW86708.1
EUC26926.1
EUC30149.1
EUC32760.1
EUC33027.1
EUC33451.1
EUC33517.1
EUC33751.1
EUC34339.1
EUC35639.1
EUC37530.1
EUC37750.1
EUC39772.1
EUC40942.1
EUC41561.1
EUC43171.1
EUC43312.1
EUC43780.1
EUC43964.1
EUC44068.1
EUC45493.1
EUC45866.1
EUC49363.1
EUC55411.1
EUC56194.1
EUC56590.1
EUC56601.1
EUC56960.1
EUC59220.1
EUC63017.1
EUC63018.1
EUC66134.1
EUC66135.1
EUN23963.1
EUN23985.1
EUN25692.1
EUN26203.1
EUN29328.1
EUN30069.1
EUN30270.1
EUN31054.1
EUN31301.1
EUN31396.1
EUN33023.1
EWC45830.1
EWG39189.1
EWG40495.1
EWG42647.1
EWG44648.1
EWG47655.1
EWG51226.1
EWG52357.1
EWG54754.1
EWG54755.1
EWG55642.1
EWG55925.1
EWG84206.1
EWG86194.1
EWG87714.1
EWG89550.1
EWG90834.1
EWG92487.1
EWG93936.1
EWG96109.1
EWG97341.1
EWH16878.1
EWH18547.1
EWH19529.1
EWY81188.1
EWY81959.1
EWY84020.1
EWY84602.1
EWY85361.1
EWY88606.1
EWY90629.1
EWY97549.1
EWY98558.1
EWZ00224.1
EWZ02729.1
EWZ29616.1
EWZ30077.1
EWZ31429.1
EWZ31430.1
EWZ33243.1
EWZ35810.1
EWZ37245.1
EWZ39878.1
EWZ43312.1
EWZ43313.1
EWZ43626.1
EWZ44634.1
EWZ46260.1
EWZ48809.1
EWZ79094.1
EWZ80393.1
EWZ81583.1
EWZ84264.1
EWZ88022.1
EWZ90085.1
EWZ93878.1
EWZ96195.1
EWZ96962.1
EWZ98489.1
EWZ99504.1
EWZ99599.1
EWZ99600.1
EXA28693.1
EXA29420.1
EXA29433.1
EXA31778.1
EXA31779.1
EXA32821.1
EXA33795.1
EXA33934.1
EXA35293.1
EXA37165.1
EXA37166.1
EXA37942.1
EXA40681.1
EXA40682.1
EXA44820.1
EXA48906.1
EXA49916.1
EXF73234.1
EXF74524.1
EXF75676.1
EXF79112.1
EXF79540.1
EXF80205.1
EXF82021.1
EXF82266.1
EXF83792.1
EXF83967.1
EXF84034.1
EXF85149.1
EXF85696.1
EXJ55526.1
EXJ55805.1
EXJ56765.1
EXJ58404.1
EXJ58782.1
EXJ59677.1
EXJ60001.1
EXJ63205.1
EXJ64020.1
EXJ64470.1
EXJ66818.1
EXJ67182.1
EXJ68873.1
EXJ72728.1
EXJ73615.1
EXJ74006.1
EXJ75015.1
EXJ76733.1
EXJ78595.1
EXJ80079.1
EXJ80160.1
EXJ80740.1
EXJ80947.1
EXJ84332.1
EXJ84776.1
EXJ85109.1
EXJ85856.1
EXJ89115.1
EXJ89893.1
EXJ90300.1
EXJ90487.1
EXJ90490.1
EXJ92781.1
EXJ93307.1
EXJ94182.1
EXJ94927.1
EXJ95780.1
EXK26799.1
EXK27168.1
EXK27169.1
EXK30041.1
EXK30722.1
EXK32569.1
EXK32570.1
EXK34423.1
EXK34712.1
EXK39284.1
EXK40975.1
EXK41996.1
EXK43561.1
EXK46170.1
EXK79256.1
EXK80030.1
EXK80031.1
EXK80711.1
EXK81726.1
EXK83472.1
EXK85443.1
EXK85444.1
EXK88410.1
EXK90169.1
EXK90768.1
EXK98803.1
EXK98804.1
EXL00653.1
EXL41688.1
EXL42230.1
EXL47632.1
EXL51429.1
EXL54141.1
EXL54588.1
EXL55347.1
EXL56714.1
EXL58277.1
EXL58278.1
EXL60950.1
EXL61961.1
EXL67727.1
EXL68634.1
EXL70718.1
EXL71137.1
EXL71138.1
EXL75626.1
EXL76750.1
EXL78404.1
EXL81348.1
EXL81349.1
EXL81868.1
EXL84821.1
EXL86171.1
EXL90709.1
EXL91059.1
EXL92205.1
EXL93304.1
EXL93305.1
EXL93718.1
EXL95188.1
EXL96451.1
EXM01767.1
EXM03596.1
EXM05567.1
EXM09432.1
EXM12480.1
EXM15128.1
EXM16948.1
EXM18553.1
EXM18554.1
EXM20262.1
EXM21854.1
EXM21855.1
EXM23841.1
EXM23842.1
EXM24420.1
EXM27109.1
EXM32843.1
EXM35024.1
EXM35025.1
EXM36652.1
EXU95529.1
EXU95982.1
EXU99897.1
EXV00194.1
EXV01401.1
EXV02221.1
EXV04220.1
EXV04376.1
EXV05873.1
EXV05886.1
EXV06290.1
EXX50857.1
EXX59887.1
EXX59888.1
EXX61106.1
EXX69790.1
EXX74780.1
EXX74781.1
EYB22826.1
EYB23232.1
EYB25434.1
EYB25776.1
EYB27787.1
EYB27867.1
EYB29636.1
EYB32349.1
EYB32880.1
EYE92550.1
EYE94000.1
EYE94183.1
EYE94224.1
EYE95924.1
EYE97129.1
EZF11366.1
EZF12932.1
EZF16005.1
EZF22140.1
EZF22730.1
EZF26632.1
EZF27644.1
EZF27645.1
EZF28012.1
EZF29326.1
EZF29361.1
EZF30896.1
EZF32506.1
EZF33186.1
EZF33514.1
EZF33603.1
EZF34606.1
EZF34809.1
EZF35291.1
EZF36061.1
EZF38191.1
EZF39448.1
EZF40134.1
EZF41183.1
EZF41984.1
EZF45738.1
EZF46748.1
EZF46749.1
EZF47039.1
EZF48828.1
EZF50044.1
EZF50759.1
EZF51850.1
EZF52689.1
EZF56312.1
EZF57402.1
EZF57403.1
EZF57694.1
EZF59479.1
EZF60677.1
EZF61364.1
EZF62435.1
EZF63189.1
EZF67059.1
EZF67976.1
EZF67977.1
EZF68298.1
EZF70046.1
EZF71288.1
EZF72017.1
EZF73074.1
EZF73923.1
EZF77708.1
EZF78599.1
EZF78600.1
EZF78968.1
EZF80892.1
EZF81981.1
EZF82671.1
EZF83751.1
EZF84619.1
EZF88240.1
EZF89224.1
EZF89225.1
EZF89614.1
EZF91550.1
EZF92642.1
EZF93373.1
EZF94460.1
EZF95449.1
EZF99072.1
EZG00126.1
EZG00127.1
EZG00429.1
EZG00615.1
EZG02557.1
EZG03660.1
EZG04829.1
EZG08058.1
EZG10165.1
EZG10955.1
EZG10956.1
EZG14227.1
EZG14879.1
EZG16014.1
EZG16758.1
EZG20640.1
EZG21614.1
EZG21615.1
EZG21730.1
EZG22026.1
GAA21685.1
GAA23197.1
GAA25749.1
GAA82240.1
GAA83122.1
GAA85435.1
GAA86069.1
GAA87572.1
GAA88085.1
GAA89048.1
GAA89065.1
GAA89795.1
GAA91222.1
GAA94377.1
GAA94697.1
GAA96604.1
GAA96843.1
GAA98536.1
GAA98884.1
GAC73140.1
GAC74876.1
GAC74905.1
GAC76856.1
GAC76859.1
GAC77700.1
GAC92698.1
GAC92699.1
GAC93232.1
GAC93843.1
GAC99623.1
GAC99653.1
GAD91867.1
GAD91912.1
GAD91924.1
GAD93158.1
GAD93414.1
GAD93718.1
GAD94308.1
GAD95686.1
GAD96329.1
GAD97947.1
GAK63744.1
GAK63747.1
GAK65618.1
GAK66433.1
GAK68090.1
GAK68298.1
GAM34052.1
GAM34978.1
GAM35993.1
GAM39465.1
GAM40128.1
GAM41271.1
GAM42013.1
GAM42553.1
GAM82581.1
GAM82664.1
GAM83771.1
GAM84365.1
GAM84761.1
GAM86185.1
GAM87211.1
GAM87420.1
GAM88844.1
GAM91488.1
GAN01268.1
GAN06499.1
GAN06549.1
GAN06907.1
GAN08267.1
GAO13871.1
GAO14990.1
GAO16841.1
GAO18071.1
GAO19927.1
GAO19958.1
GAO48450.1
GAO51172.1
GAO51212.1
GAO51903.1
GAO82169.1
GAO82371.1
GAO83050.1
GAO83827.1
GAO84356.1
GAO84493.1
GAO88469.1
GAO88643.1
GAO90777.1
GAP82931.1
GAP84493.1
GAP84531.1
GAP84604.1
GAP85700.1
GAP88463.1
GAP91086.1
GAP91541.1
GAQ02822.1
GAQ03917.1
GAQ07192.1
GAQ07889.1
GAQ08718.1
GAQ09240.1
GAQ09942.1
GAQ11016.1
GAQ12035.1
GAQ34644.1
GAQ39016.1
GAQ41318.1
GAQ43564.1
GAQ44201.1
GAQ45120.1
GAQ45451.1
GAQ46976.1
GAQ46994.1
GAQ47384.1
GAT19578.1
GAT20094.1
GAT24984.1
GAT25002.1
GAT25196.1
GAT26650.1
GAT28782.1
GAT29000.1
GAT29157.1
GAT29807.1
GAT30501.1
GAT30502.1
KDB11347.1
KDB12829.1
KDB13148.1
KDB13358.1
KDB13454.1
KDB14703.1
KDB16161.1
KDB17426.1
KDB18822.1
KDB20148.1
KDB20532.1
KDB20911.1
KDB21226.1
KDB21536.1
KDB22483.1
KDB22800.1
KDB23471.1
KDB23903.1
KDB26859.1
KDB27403.1
KDB29940.1
KDB31104.1
KDB31868.1
KDB32960.1
KDB33743.1
KDB37457.1
KDB38426.1
KDB38427.1
KDB38804.1
KDE02372.1
KDE02393.1
KDE04494.1
KDE04967.1
KDE04968.1
KDE08187.1
KDE75165.1
KDE75525.1
KDE75583.1
KDE79656.1
KDE80782.1
KDE81259.1
KDE82648.1
KDE83157.1
KDE84815.1
KDE85253.1
KDE86147.1
KDN35704.1
KDN39340.1
KDN39349.1
KDN39350.1
KDN42497.1
KDN43136.1
KDN43178.1
KDN45289.1
KDN46769.1
KDN47004.1
KDN47566.1
KDN47962.1
KDN48353.1
KDN49352.1
KDN49353.1
KDN53496.1
KDN59822.1
KDN60041.1
KDN60237.1
KDN63246.1
KDN64441.1
KDN65742.1
KDN66171.1
KDN68079.1
KDN71580.1
KDN72270.1
KDQ08864.1
KDQ13471.1
KDQ13772.1
KDQ15747.1
KDQ17592.1
KDQ22400.1
KDQ26179.1
KDQ26706.1
KDQ27644.1
KDQ28752.1
KDQ28901.1
KDQ29586.1
KDQ30197.1
KDQ32911.1
KDQ34030.1
KDQ34035.1
KDQ49579.1
KDQ49589.1
KDQ51312.1
KDQ52024.1
KDQ55197.1
KDQ60279.1
KDQ61374.1
KDQ62956.1
KDQ62966.1
KDQ64208.1
KDQ65011.1
KDR67990.1
KDR67991.1
KDR70073.1
KDR70098.1
KDR71030.1
KDR74477.1
KDR75252.1
KDR77525.1
KDR77526.1
KDR80630.1
KDR81948.1
KDR84091.1
KEF51630.1
KEF52364.1
KEF55523.1
KEF56364.1
KEF56638.1
KEF57818.1
KEF59060.1
KEF59348.1
KEF59365.1
KEF62364.1
KEF62456.1
KEI37406.1
KEI38485.1
KEI38698.1
KEI38758.1
KEI39081.1
KEI39622.1
KEI39904.1
KEP46574.1
KEP48724.1
KEP49632.1
KEP50122.1
KEP50202.1
KEP50781.1
KEP50782.1
KEP52847.1
KEQ59831.1
KEQ59937.1
KEQ60541.1
KEQ64065.1
KEQ64488.1
KEQ65187.1
KEQ65453.1
KEQ65974.1
KEQ67329.1
KEQ68017.1
KEQ69031.1
KEQ69689.1
KEQ70036.1
KEQ70711.1
KEQ71834.1
KEQ72078.1
KEQ73118.1
KEQ74149.1
KEQ77178.1
KEQ77554.1
KEQ79963.1
KEQ80627.1
KEQ81727.1
KEQ82233.1
KEQ82932.1
KEQ83206.1
KEQ83507.1
KEQ84174.1
KEQ86092.1
KEQ87455.1
KEQ89041.1
KEQ90279.1
KEQ91786.1
KEQ92864.1
KEQ93091.1
KEQ93917.1
KEQ98800.1
KEQ99009.1
KEQ99503.1
KER00166.1
KER00644.1
KEY64196.1
KEY67130.1
KEY68975.1
KEY72796.1
KEY72980.1
KEY76077.1
KEY77794.1
KEY78160.1
KEY79895.1
KEY81326.1
KEY81377.1
KEY81788.1
KEY83730.1
KEZ42515.1
KEZ42917.1
KEZ43342.1
KEZ43343.1
KEZ43350.1
KEZ44171.1
KEZ45207.1
KFA45386.1
KFA50649.1
KFA52024.1
KFA55265.1
KFA55685.1
KFA60448.1
KFA66402.1
KFA67463.1
KFA68044.1
KFA73386.1
KFA74958.1
KFA77406.1
KFA81369.1
KFA81782.1
KFG77476.1
KFG77626.1
KFG77638.1
KFG78851.1
KFG81819.1
KFG82332.1
KFG83708.1
KFG85157.1
KFG85666.1
KFG86733.1
KFG88116.1
KFH45845.1
KFH46683.1
KFH62546.1
KFH63363.1
KFH71420.1
KFH71545.1
KFH73990.1
KFL62990.1
KFX41134.1
KFX41135.1
KFX41136.1
KFX41837.1
KFX43402.1
KFX44144.1
KFX44145.1
KFX50372.1
KFX53443.1
KFX53444.1
KFX88495.1
KFX91406.1
KFX91991.1
KFX94162.1
KFX95028.1
KFX95234.1
KFX95296.1
KFX95564.1
KFX95811.1
KFY07560.1
KFY09286.1
KFY11313.1
KFY11949.1
KFY14053.1
KFY14831.1
KFY16019.1
KFY16612.1
KFY17157.1
KFY21410.1
KFY27230.1
KFY27877.1
KFY31236.1
KFY38502.1
KFY40929.1
KFY41977.1
KFY42397.1
KFY42673.1
KFY43504.1
KFY46040.1
KFY47790.1
KFY50044.1
KFY51248.1
KFY51756.1
KFY52040.1
KFY52441.1
KFY53934.1
KFY56802.1
KFY58319.1
KFY63865.1
KFY69162.1
KFY71637.1
KFY73767.1
KFY73894.1
KFY73987.1
KFY75805.1
KFY85177.1
KFY85569.1
KFY86389.1
KFY88686.1
KFY89802.1
KFY91921.1
KFY93110.1
KFY94505.1
KFY94976.1
KFY96092.1
KFZ07166.1
KFZ09353.1
KFZ10053.1
KFZ10609.1
KFZ13471.1
KFZ14938.1
KFZ14977.1
KFZ15193.1
KFZ19030.1
KGB77224.2
KGB77770.1
KGB78106.1
KGB80207.1
KGK37471.1
KGK37810.1
KGO35891.1
KGO39174.1
KGO40132.1
KGO40358.1
KGO40975.1
KGO41474.1
KGO41521.1
KGO41864.1
KGO43483.1
KGO43696.1
KGO44504.1
KGO44695.1
KGO45303.1
KGO45968.1
KGO46456.1
KGO48089.1
KGO49496.1
KGO51111.1
KGO51897.1
KGO52722.1
KGO53104.1
KGO54305.1
KGO54977.1
KGO55648.1
KGO55932.1
KGO56683.1
KGO56820.1
KGO59841.1
KGO60567.1
KGO62268.1
KGO63499.1
KGO65128.1
KGO65601.1
KGO68512.1
KGO68803.1
KGO70006.1
KGO71153.1
KGO71489.1
KGO74247.1
KGO76721.1
KGO77010.1
KGO77632.1
KGO77927.1
KGQ03670.1
KGQ03795.1
KGQ04366.1
KGQ05369.1
KGQ06561.1
KGQ07918.1
KGQ08099.1
KGQ08571.1
KGQ08853.1
KGQ10098.1
KGQ10602.1
KGQ82278.1
KGQ83567.1
KGQ83657.1
KGQ84848.1
KGQ85109.1
KGQ85398.1
KGQ86894.1
KGQ87194.1
KGQ91477.1
KGQ91831.1
KGQ98958.1
KGR02413.1
KGR03308.1
KGR03775.1
KGR04657.1
KGR05520.1
KGR06302.1
KGR08387.1
KGR08561.1
KGR09765.1
KGR13055.1
KGR15695.1
KGR21596.1
KGR23622.1
KGT64847.1
KGT65106.1
KGT67383.1
KGT72022.1
KGU02801.1
KGU03708.1
KGU03845.1
KGU04100.1
KGU04955.1
KGU05066.1
KGU06694.1
KGU07314.1
KGU08295.1
KGU14906.1
KGU17575.1
KGU18816.1
KGU20199.1
KGU21089.1
KGU22871.1
KGU23886.1
KGU24013.1
KGU24089.1
KGU24528.1
KGU26335.1
KGU33942.1
KGU36153.1
KGU37774.1
KGY15019.1
KHC30357.1
KHC30567.1
KHC30640.1
KHC31138.1
KHC31495.1
KHC32378.1
KHC33364.1
KHC33966.1
KHC36173.1
KHC40604.1
KHC43398.1
KHC45575.1
KHC46864.1
KHC47512.1
KHC49081.1
KHC49394.1
KHC49816.1
KHC51864.1
KHC55416.1
KHC56791.1
KHC57527.1
KHC59748.1
KHC62181.1
KHC62710.1
KHC62910.1
KHC66305.1
KHC67934.1
KHC68737.1
KHC69295.1
KHC71788.1
KHC72008.1
KHC74014.1
KHC75049.1
KHC75982.1
KHC79865.1
KHC80909.1
KHC83345.1
KHC85162.1
KHC86201.1
KHC89738.1
KHE80205.1
KHE82090.1
KHE87478.1
KHE87957.1
KHJ30627.1
KHJ32536.1
KHJ33392.1
KHJ34043.1
KHN94304.1
KHN95149.1
KHN96987.1
KHN97401.1
KHN99363.1
KHO00345.1
KHO01052.1
KHO01715.1
KID59948.1
KID62427.1
KID63412.1
KID63591.1
KID64311.1
KID64496.1
KID67636.1
KID67648.1
KID68549.1
KID68694.1
KID69087.1
KID71518.1
KID71735.1
KID73399.1
KID75970.1
KID76344.1
KID76498.1
KID78037.1
KID78114.1
KID78496.1
KID80084.1
KID80228.1
KID81813.1
KID84068.1
KID85783.1
KID86887.1
KID87155.1
KID87338.1
KID91117.1
KID91259.1
KID91475.1
KID92478.1
KID92864.1
KID92939.1
KID94964.1
KID96271.1
KID96655.1
KID98592.1
KID98652.1
KID98854.1
KID99916.1
KIE00062.1
KIE02402.1
KIE03546.1
KIE03623.1
KIH86688.1
KIH89262.1
KIH92951.1
KII83244.1
KII83375.1
KII85075.1
KII86255.1
KII86786.1
KII89383.1
KII91592.1
KII93733.1
KII94629.1
KII95448.1
KII95995.1
KII96001.1
KII96198.1
KIJ12902.1
KIJ12914.1
KIJ12916.1
KIJ14605.1
KIJ17963.1
KIJ19841.1
KIJ20510.1
KIJ24884.1
KIJ25379.1
KIJ25386.1
KIJ28118.1
KIJ29216.1
KIJ31431.1
KIJ33176.1
KIJ33360.1
KIJ35084.1
KIJ39464.1
KIJ40385.1
KIJ40388.1
KIJ40943.1
KIJ41895.1
KIJ45862.1
KIJ47951.1
KIJ47957.1
KIJ51018.1
KIJ51025.1
KIJ51875.1
KIJ53143.1
KIJ55246.1
KIJ55247.1
KIJ55250.1
KIJ56496.1
KIJ59769.1
KIJ61414.1
KIJ64661.1
KIJ64802.1
KIJ69816.1
KIJ70392.1
KIJ91967.1
KIJ96475.1
KIJ99955.1
KIK04018.1
KIK04747.1
KIK08899.1
KIK29406.1
KIK29409.1
KIK37241.1
KIK38022.1
KIK38023.1
KIK38324.1
KIK39343.1
KIK39531.1
KIK40071.1
KIK42752.1
KIK51192.1
KIK51960.1
KIK54400.1
KIK55777.1
KIK61689.1
KIK62391.1
KIK64583.1
KIK64841.1
KIK68376.1
KIK69005.1
KIK70010.1
KIK70650.1
KIK71004.1
KIK71657.1
KIK82033.1
KIK92426.1
KIK92699.1
KIK95341.1
KIL00466.1
KIL59166.1
KIL59167.1
KIL59177.1
KIL59541.1
KIL60067.1
KIL64769.1
KIL64772.1
KIL66039.1
KIL66054.1
KIL67357.1
KIL70410.1
KIL85318.1
KIL86370.1
KIL86697.1
KIL87485.1
KIL88457.1
KIL89163.1
KIL90343.1
KIL90926.1
KIL91875.1
KIL94035.1
KIL95678.1
KIL95684.1
KIL96385.1
KIM21810.1
KIM21827.1
KIM23418.1
KIM25028.1
KIM27100.1
KIM27906.1
KIM29383.1
KIM30401.1
KIM30991.1
KIM38249.1
KIM38984.1
KIM42681.1
KIM42877.1
KIM42879.1
KIM43509.1
KIM43522.1
KIM44598.1
KIM46518.1
KIM49641.1
KIM52483.1
KIM53415.1
KIM53428.1
KIM54087.1
KIM57966.1
KIM59120.1
KIM60456.1
KIM60463.1
KIM72376.1
KIM76059.1
KIM76428.1
KIM77994.1
KIM79106.1
KIM79111.1
KIM79229.1
KIM81856.1
KIM82260.1
KIM82698.1
KIM82700.1
KIM82781.1
KIM83947.1
KIM90542.1
KIM92983.1
KIM93365.1
KIM97043.1
KIM98699.1
KIN00201.1
KIN02366.1
KIN04951.1
KIN06079.1
KIN06552.1
KIN07568.1
KIN07605.1
KIO02628.1
KIO02657.1
KIO03128.1
KIO05258.1
KIO09768.1
KIO11428.1
KIO12379.1
KIO24205.1
KIO24206.1
KIO32858.1
KIO34181.1
KIP01783.1
KIP01841.1
KIP02806.1
KIP03066.1
KIP03345.1
KIP03348.1
KIP03916.1
KIP04923.1
KIP04993.1
KIP06476.1
KIP06688.1
KIP06689.1
KIP08585.1
KIP08592.1
KIP08600.1
KIP08636.1
KIP09657.1
KIP09855.1
KIP10769.1
KIR26218.1
KIR29576.1
KIR30037.1
KIR30535.1
KIR31857.1
KIR34460.1
KIR36803.1
KIR37376.1
KIR37733.1
KIR39603.1
KIR43274.1
KIR43844.1
KIR44736.1
KIR45668.1
KIR46996.1
KIR47756.1
KIR48712.1
KIR51236.1
KIR52475.1
KIR55123.1
KIR56090.1
KIR56465.1
KIR57664.1
KIR58251.1
KIR60219.1
KIR63733.1
KIR67537.1
KIR70347.1
KIR73939.1
KIR74607.1
KIR75176.1
KIR78610.1
KIR80182.1
KIR81826.1
KIR82842.1
KIR83275.1
KIR83590.1
KIR84124.1
KIR85694.1
KIR87444.1
KIR89647.1
KIR92466.1
KIR92845.1
KIR93430.1
KIR96569.1
KIR98167.1
KIR99306.1
KIS01632.1
KIS67546.1
KIS67893.1
KIS67924.1
KIS68371.1
KIS70731.1
KIS70733.1
KIV79766.1
KIV79767.1
KIV81081.1
KIV82407.1
KIV82606.1
KIV84740.1
KIV84741.1
KIV86478.1
KIV86810.1
KIV87567.1
KIV87652.1
KIV90011.1
KIV93557.1
KIV93771.1
KIV96730.1
KIV98183.1
KIV99262.1
KIV99359.1
KIW01548.1
KIW04274.1
KIW04453.1
KIW04838.1
KIW05118.1
KIW11062.1
KIW11427.1
KIW11789.1
KIW12499.1
KIW12899.1
KIW16201.1
KIW16821.1
KIW17121.1
KIW19594.1
KIW21243.1
KIW23004.1
KIW24657.1
KIW28034.1
KIW28685.1
KIW32321.1
KIW32326.1
KIW32694.1
KIW33656.1
KIW33901.1
KIW37529.1
KIW39268.1
KIW40254.1
KIW42890.1
KIW43057.1
KIW43128.1
KIW44099.1
KIW45607.1
KIW47916.1
KIW47920.1
KIW48775.1
KIW49298.1
KIW53199.1
KIW55836.1
KIW55837.1
KIW55841.1
KIW55842.1
KIW55843.1
KIW56295.1
KIW56545.1
KIW56546.1
KIW56547.1
KIW57006.1
KIW59069.1
KIW59653.1
KIW60261.1
KIW60304.1
KIW60596.1
KIW61312.1
KIW61313.1
KIW61473.1
KIW64044.1
KIW64375.1
KIW65260.1
KIW66804.1
KIW66908.1
KIW66959.1
KIW67356.1
KIW69193.1
KIW69494.1
KIW69645.1
KIW73072.1
KIW73609.1
KIW74603.1
KIW75242.1
KIW78733.1
KIW81253.1
KIW82279.1
KIW83389.1
KIW85384.1
KIW85389.1
KIW86111.1
KIW87702.1
KIW88904.1
KIW89344.1
KIW90725.1
KIW91652.1
KIW95572.1
KIW96126.1
KIW98131.1
KIX00857.1
KIX02418.1
KIX02462.1
KIX02706.1
KIX03055.1
KIX04314.1
KIX05720.1
KIX07449.1
KIX07606.1
KIX07967.1
KIX08421.1
KIX10249.1
KIX92300.1
KIX98927.1
KIY00515.1
KIY00741.1
KIY01041.1
KIY01319.1
KIY03094.1
KIY03866.1
KIY31072.1
KIY32269.1
KIY34561.1
KIY35266.1
KIY36603.1
KIY43594.1
KIY46565.1
KIY47693.1
KIY47803.1
KIY51686.1
KIY55364.1
KIY56908.1
KIY59233.1
KIY60314.1
KIY63058.1
KIY63529.1
KIY64958.1
KIY65085.1
KIY70377.1
KIY70685.1
KIY70737.1
KJA13864.1
KJA15144.1
KJA15643.1
KJA15644.1
KJA16443.1
KJA20770.1
KJA20867.1
KJA20880.1
KJA20896.1
KJA21088.1
KJA21602.1
KJA21650.1
KJA22564.1
KJA22565.1
KJA28100.1
KJA29785.1
KJE00716.1
KJE04526.1
KJE04727.1
KJE04839.1
KJE05730.1
KJF60508.1
KJK60273.1
KJK64317.1
KJK66006.1
KJK66313.1
KJK66958.1
KJK67289.1
KJK67934.1
KJK68410.1
KJK74316.1
KJK74540.1
KJK74865.1
KJK76015.1
KJK77692.1
KJK78034.1
KJK82013.1
KJK82041.1
KJK82828.1
KJK83035.1
KJK84203.1
KJK86610.1
KJK88684.1
KJK89262.1
KJK89932.1
KJK90859.1
KJK91820.1
KJK92440.1
KJK92674.1
KJK93462.1
KJK95540.1
KJK95796.1
KJR80565.1
KJR81335.1
KJR84498.1
KJR88684.1
KJX92678.1
KJX93216.1
KJX93447.1
KJX93658.1
KJX94244.1
KJX94460.1
KJX96603.1
KJX97582.1
KJX98565.1
KJY01225.1
KJY01235.1
KJY02227.1
KJZ72066.1
KJZ72724.1
KJZ73931.1
KJZ76867.1
KJZ77072.1
KJZ77392.1
KJZ77395.1
KJZ78138.1
KJZ78210.1
KJZ78606.1
KJZ79011.1
KJZ80255.1
KKA01275.1
KKA02144.1
KKA02611.1
KKA21286.1
KKA21966.1
KKA23442.1
KKA24837.1
KKA26396.1
KKA26806.1
KKA31040.1
KKF93426.1
KKF95952.1
KKF97590.1
KKK12036.1
KKK12055.1
KKK14319.1
KKK14367.1
KKK14898.1
KKK15193.1
KKK15424.1
KKK16433.1
KKK18788.1
KKK18917.1
KKK20020.1
KKK21923.1
KKK21926.1
KKK23401.1
KKK25347.1
KKK25476.1
KKK25776.1
KKK26562.1
KKO96465.1
KKO99296.1
KKP00327.1
KKP00352.1
KKP03325.1
KKP06400.1
KKY13797.1
KKY16582.1
KKY16990.1
KKY17631.1
KKY18210.1
KKY18830.1
KKY19546.1
KKY19992.1
KKY20269.1
KKY20712.1
KKY21045.1
KKY21075.1
KKY22715.1
KKY22953.1
KKY23199.1
KKY25724.1
KKY28525.1
KKY29980.1
KKY30511.1
KKY30842.1
KKY31167.1
KKY31761.1
KKY32580.1
KKY33169.1
KKY33659.1
KKY34713.1
KKY34987.1
KKY35369.1
KKZ61151.1
KKZ63800.1
KKZ63829.1
KKZ64182.1
KKZ65179.1
KKZ68210.1
KKZ68689.1
KKZ68735.1
KLJ05937.1
KLJ07081.1
KLJ08818.1
KLJ08822.1
KLJ09046.1
KLJ11569.1
KLJ11698.1
KLJ13533.1
KLJ13643.1
KLO06645.1
KLO06769.1
KLO07454.1
KLO07455.1
KLO08516.1
KLO10065.1
KLO10066.1
KLO10086.1
KLO10865.1
KLO12368.1
KLO13835.1
KLO14376.1
KLO15312.1
KLO15321.1
KLO15766.1
KLO15771.1
KLO15782.1
KLO18953.1
KLO19457.1
KLO79610.1
KLO80533.1
KLO80864.1
KLO81469.1
KLO81711.1
KLO81712.1
KLO81821.1
KLO84157.1
KLO89495.1
KLO90032.1
KLO90660.1
KLO92509.1
KLO96604.1
KLO96852.1
KLO96961.1
KLO97846.1
KLO98325.1
KLO98737.1
KLP02301.1
KLP04040.1
KLP04135.1
KLP05410.1
KLP05474.1
KLP05571.1
KLP05572.1
KLP05682.1
KLP06805.1
KLP07926.1
KLP09243.1
KLP09836.1
KLP12711.1
KLP16473.1
KLP17057.1
KLP18366.1
KLP20544.1
KLT39094.1
KLT40273.1
KLT40400.1
KLU84032.1
KLU87593.1
KLU90126.1
KLU91633.1
KLU92089.1
KMK54455.1
KMK55460.1
KMK56753.1
KMK57718.1
KMK58887.1
KMK59384.1
KMK60135.1
KMK61215.1
KMK63644.1
KMM63743.1
KMM66372.1
KMM67068.1
KMM68222.1
KMM69901.1
KMM70603.1
KMM71174.1
KMM73408.1
KMP00026.1
KMP02291.1
KMP03131.1
KMP04361.1
KMP04553.1
KMP05274.1
KMP08334.1
KMP09309.1
KMP09841.1
KMQ41388.1
KMQ43483.1
KMQ44646.1
KMQ44999.1
KMQ46088.1
KMQ46693.1
KMQ48203.1
KMQ48335.1
KMQ48437.1
KMQ48975.1
KMU72407.1
KMU77806.1
KMU78273.1
KMU79207.1
KMU79375.1
KMU81271.1
KMU81879.1
KMU81968.1
KMU84706.1
KMU85734.1
KMU90091.1
KMU91102.1
KMU92261.1
KMW66936.1
KMW66937.1
KMW66938.1
KNA98008.1
KNA99203.1
KNB01333.1
KNB02343.1
KNB03010.1
KNB03011.1
KNB05114.1
KNB11770.1
KNB14954.1
KNB19205.1
KNB19555.1
KND00808.1
KND02680.1
KND03729.1
KND86967.1
KND89633.1
KND90655.1
KND91633.1
KND91866.1
KND92309.1
KND94070.1
KND94964.1
KND99223.1
KNE01126.1
KNE02143.1
KNE57924.1
KNE59101.1
KNE72449.1
KNE91686.1
KNE92192.1
KNE94168.1
KNE96672.1
KNE96673.1
KNE98725.1
KNF02326.1
KNF03737.1
KNF05970.1
KNF05975.1
KNF06255.1
KNG44482.1
KNG44934.1
KNG45415.1
KNG46382.1
KNG47977.1
KNG48501.1
KNG48910.1
KNG49803.1
KNG51192.1
KNG51531.1
KNG80225.1
KNG81193.1
KNG81454.1
KNG82820.1
KNG83119.1
KNG83219.1
KNG84595.1
KNG87294.1
KNG87415.1
KNG89782.1
KNG90548.1
KNG91126.1
KNZ49450.1
KNZ51207.1
KNZ56476.1
KNZ59849.1
KNZ62320.1
KNZ62693.1
KNZ71683.1
KNZ73972.1
KNZ74613.1
KNZ76460.1
KNZ76849.1
KNZ76874.1
KNZ76878.1
KNZ77026.1
KNZ78375.1
KNZ79022.1
KNZ82082.1
KNZ82087.1
KOC08029.1
KOC09126.1
KOC09522.1
KOC10094.1
KOC10581.1
KOC14125.1
KOC14748.1
KOC15059.1
KOC16722.1
KOC17048.1
KOC17784.1
KOC17819.1
KOC18673.1
KOG97626.1
KOG99327.1
KOH00457.1
KOH48497.1
KOH50849.1
KOH52257.1
KOM17391.1
KOM18188.1
KOM18308.1
KOM19907.1
KOM21168.1
KOM22200.1
KOM22550.1
KOM24356.1
KOM24441.1
KOS12717.1
KOS14827.1
KOS15390.1
KOS16516.1
KOS16521.1
KOS18535.1
KOS20213.1
KOS37761.1
KOS38140.1
KOS40091.1
KOS41026.1
KOS44662.1
KOS45569.1
KOS47938.1
KOS48715.1
KPA37420.1
KPA37807.1
KPA39162.1
KPA40877.1
KPA42142.1
KPA42745.1
KPA46273.1
KPA46420.1
KPI35928.1
KPI36145.1
KPI37568.1
KPI38525.1
KPI39832.1
KPI40802.1
KPI41059.1
KPI41344.1
KPI41427.1
KPI42729.1
KPI44197.1
KPI45567.1
KPM36307.1
KPM38506.1
KPM39262.1
KPM39577.1
KPM40664.1
KPM40745.1
KPM40954.1
KPM41477.1
KPM42663.1
KPV76335.1
KPV76390.1
KPV77963.1
KPV78505.1
KQC42042.1
KQC44053.1
KQC45546.1
KRZ99752.1
KSA01103.1
KSA03478.1
KTA95284.1
KTA97372.1
KTA98568.1
KTB00524.1
KTB07619.1
KTB07769.1
KTB14015.1
KTB18031.1
KTB19543.1
KTB21433.1
KTB23687.1
KTB25197.1
KTB27566.1
KTB28634.1
KTB31905.1
KTB32505.1
KTB32605.1
KTB35030.1
KTB35037.1
KTB35813.1
KTB38577.1
KTB38578.1
KTB40287.1
KTB43990.1
KTB44804.1
KTB44880.1
KTB46777.1
KTW26336.1
KTW28668.1
KTW29535.1
KTW29863.1
KUE94723.1
KUE95276.1
KUE95609.1
KUE98270.1
KUF00373.1
KUF04541.1
KUF05091.1
KUI52840.1
KUI53502.1
KUI54170.1
KUI55388.1
KUI56715.1
KUI56985.1
KUI60533.1
KUI60771.1
KUI62936.1
KUI64245.1
KUI64684.1
KUI65213.1
KUI65651.1
KUI69381.1
KUI69818.1
KUI71605.1
KUI72804.1
KUJ08287.1
KUJ11514.1
KUJ11815.1
KUJ12149.1
KUJ12228.1
KUJ12819.1
KUJ13683.1
KUJ14116.1
KUJ15672.1
KUJ18761.1
KUJ20781.1
KUJ20871.1
KUJ20879.1
KUJ21116.1
KUJ21338.1
KUJ21901.1
KUJ22719.1
KUJ23315.1
KUJ24427.1
KUL82417.1
KUL85969.1
KUL86524.1
KUL88205.1
KUL88856.1
KUL89162.1
KUL89509.1
KUM55372.1
KUM57708.1
KUM58292.1
KUM61409.1
KUM61505.1
KUM62079.1
KUM65234.1
KUM65362.1
KUM65996.1
KUM66062.1
KUM66679.1
KWU42619.1
KWU44075.1
KWU44232.1
KWU46624.1
KXG46704.1
KXG47461.1
KXG49795.1
KXG51122.1
KXG51448.1
KXG51651.1
KXG51950.1
KXG52241.1
KXG52555.1
KXH24950.1
KXH26167.1
KXH26349.1
KXH26567.1
KXH28560.1
KXH29281.1
KXH30669.1
KXH31011.1
KXH31455.1
KXH33432.1
KXH36608.1
KXH36965.1
KXH38728.1
KXH40622.1
KXH41750.1
KXH42727.1
KXH43587.1
KXH44272.1
KXH45062.1
KXH45626.1
KXH49692.1
KXH50655.1
KXH51483.1
KXH51496.1
KXH51921.1
KXH51976.1
KXH53287.1
KXH56609.1
KXH57539.1
KXH59217.1
KXH59930.1
KXH61452.1
KXH61850.1
KXH62349.1
KXH65441.1
KXH65985.1
KXH66285.1
KXH67485.1
KXH69580.1
KXJ85608.1
KXJ86400.1
KXJ86595.1
KXJ87241.1
KXJ87589.1
KXJ87883.1
KXJ89275.1
KXJ91530.1
KXJ95107.1
KXJ97340.1
KXJ97469.1
KXL43816.1
KXL49375.1
KXL49492.1
KXL49641.1
KXL50504.1
KXL51011.1
KXL51236.1
KXL51351.1
KXN70463.1
KXN71678.1
KXN71689.1
KXN71690.1
KXN71693.1
KXN73646.1
KXN81640.1
KXN82159.1
KXN82160.1
KXN82867.1
KXN85070.1
KXN88058.1
KXN88358.1
KXN89504.1
KXN91965.1
KXN92402.1
KXN92916.1
KXS10435.1
KXS20120.1
KXS22118.1
KXS93347.1
KXS95008.1
KXS95738.1
KXS96068.1
KXS96396.1
KXS97328.1
KXS97329.1
KXS98213.1
KXS98688.1
KXS99833.1
KXT02342.1
KXT02849.1
KXT03043.1
KXT05355.1
KXT07182.1
KXT07501.1
KXT08763.1
KXT10122.1
KXT11585.1
KXT12327.1
KXT12380.1
KXT14194.1
KXT14195.1
KXT14708.1
KXT14920.1
KXT15199.1
KXT15970.1
KXT16005.1
KXT17005.1
KXT17444.1
KXT17445.1
KXX75988.1
KXX77712.1
KXX77997.1
KXX81959.1
KXX83148.1
KYG41745.1
KYG42452.1
KYG42644.1
KYG44274.1
KYG47892.1
KYG48693.1
KYG49626.1
KYK54412.1
KYK55290.1
KYK55509.1
KYK56341.1
KYK57564.1
KYK58302.1
KYK58622.1
KYK58766.1
KYK60392.1
KYK61312.1
KYQ31870.1
KYQ34743.1
KYQ34745.1
KYQ35249.1
KYQ37789.1
KYQ37902.1
KYQ38946.1
KYQ40384.1
KYQ40907.1
KYQ42838.1
KZF18844.1
KZF19080.1
KZF19851.1
KZF22774.1
KZF22817.1
KZF24094.1
KZF24904.1
KZF25704.1
KZL63925.1
KZL64336.1
KZL65269.1
KZL65923.1
KZL67023.1
KZL68526.1
KZL69632.1
KZL70843.1
KZL71683.1
KZL71687.1
KZL71705.1
KZL73124.1
KZL75262.1
KZL75588.1
KZL76318.1
KZL76537.1
KZL77969.1
KZL78733.1
KZL80143.1
KZL80837.1
KZL81460.1
KZL83610.1
KZL84058.1
KZL85129.1
KZL86039.1
KZM18486.1
KZM20207.1
KZM20336.1
KZM21369.1
KZM22906.1
KZM23600.1
KZM24000.1
KZM24247.1
KZM25465.1
KZM27135.1
KZM28142.1
KZM28292.1
KZN83501.1
KZN86181.1
KZN86717.1
KZN88421.1
KZN89370.1
KZN89927.1
KZN90571.1
KZN90785.1
KZN91426.1
KZN92157.1
KZO96372.1
KZO96567.1
KZO96587.1
KZO96588.1
KZO96589.1
KZO96806.1
KZO96807.1
KZO96865.1
KZO96870.1
KZO97969.1
KZO98288.1
KZO98295.1
KZO99176.1
KZO99184.1
KZP01671.1
KZP05946.1
KZP07328.1
KZP07780.1
KZP09132.1
KZP09133.1
KZP11033.1
KZP12483.1
KZP12484.1
KZP13602.1
KZP14955.1
KZP17012.1
KZP21532.1
KZP26263.1
KZP28111.1
KZP29266.1
KZP30597.1
KZP30619.1
KZS90557.1
KZS90861.1
KZS90871.1
KZS90896.1
KZS90898.1
KZS92408.1
KZS92410.1
KZS92434.1
KZS93183.1
KZS95430.1
KZS95434.1
KZS95435.1
KZS95849.1
KZS95991.1
KZS97808.1
KZS97810.1
KZT00989.1
KZT05556.1
KZT08027.1
KZT09098.1
KZT13238.1
KZT13239.1
KZT23189.1
KZT23191.1
KZT24355.1
KZT24362.1
KZT24369.1
KZT24370.1
KZT24376.1
KZT24379.1
KZT24766.1
KZT26025.1
KZT27060.1
KZT27650.1
KZT28980.1
KZT29372.1
KZT30601.1
KZT32096.1
KZT35220.1
KZT35222.1
KZT36081.1
KZT36583.1
KZT37103.1
KZT37407.1
KZT39095.1
KZT39097.1
KZT39124.1
KZT39125.1
KZT39787.1
KZT39788.1
KZT39789.1
KZT42607.1
KZT42932.1
KZT42934.1
KZT54075.1
KZT54092.1
KZT57241.1
KZT58101.1
KZT58121.1
KZT58122.1
KZT58125.1
KZT59335.1
KZT59336.1
KZT61482.1
KZT61492.1
KZT62605.1
KZT62946.1
KZT63251.1
KZT65397.1
KZT67101.1
KZT70193.1
KZT70196.1
KZT70883.1
KZT71626.1
KZT74599.1
KZV09153.1
KZV11026.1
KZV13219.1
KZV59826.1
KZV59829.1
KZV62252.1
KZV64304.1
KZV64305.1
KZV66346.1
KZV67084.1
KZV71400.1
KZV72711.1
KZV73410.1
KZV74021.1
KZV74022.1
KZV74989.1
KZV75139.1
KZV75225.1
KZV75230.1
KZV76032.1
KZV76369.1
KZV76370.1
KZV76422.1
KZV77257.1
KZV77258.1
KZV78033.1
KZV78547.1
KZV81658.1
KZV83116.1
KZV83120.1
KZV83424.1
KZV84140.1
KZV84505.1
KZV84665.1
KZV84666.1
KZV84913.1
KZV85405.1
KZV85835.1
KZV85836.1
KZV85854.1
KZV85863.1
KZV85939.1
KZV85984.1
KZV87002.1
KZV87104.1
KZV88084.1
KZV89444.1
KZV90898.1
KZV90909.1
KZV92237.1
KZV92339.1
KZV95523.1
KZV95705.1
KZV99242.1
KZW00798.1
KZW00803.1
KZW04158.1
KZZ88266.1
KZZ92121.1
KZZ93877.1
KZZ97207.1
KZZ97533.1
KZZ98323.1
OAA33069.1
OAA33814.1
OAA35908.1
OAA36028.1
OAA36118.1
OAA36288.1
OAA36801.1
OAA37584.1
OAA37789.1
OAA38662.1
OAA42005.1
OAA42153.1
OAA42397.1
OAA43147.1
OAA43259.1
OAA45165.1
OAA46111.1
OAA46680.1
OAA47340.1
OAA49581.1
OAA51830.1
OAA52405.1
OAA53259.1
OAA53688.1
OAA53852.1
OAA54689.1
OAA55196.1
OAA55432.1
OAA58390.1
OAA60023.1
OAA62546.1
OAA64467.1
OAA66152.1
OAA67778.1
OAA67919.1
OAA68457.1
OAA69860.1
OAA70447.1
OAA70508.1
OAA70638.1
OAA71165.1
OAA71492.1
OAA71860.1
OAA72477.1
OAA72820.1
OAA74846.1
OAA74880.1
OAA74891.1
OAA75153.1
OAA76446.1
OAA77223.1
OAA77523.1
OAA78606.1
OAA79255.1
OAA79328.1
OAA79510.1
OAA80541.1
OAC98920.1
OAC99848.1
OAD00990.1
OAD01400.1
OAD05030.1
OAD71105.1
OAD75096.1
OAD76567.1
OAD77083.1
OAD77877.1
OAD77879.1
OAD78576.1
OAF59568.1
OAF59810.1
OAF60845.1
OAF63282.1
OAG02810.1
OAG02837.1
OAG03800.1
OAG05414.1
OAG06526.1
OAG07158.1
OAG08540.1
OAG09789.1
OAG10853.1
OAG12254.1
OAG12474.1
OAG15678.1
OAG15775.1
OAG16948.1
OAG17409.1
OAG18105.1
OAG20317.1
OAG20783.1
OAG21387.1
OAG23070.1
OAG24369.1
OAG24996.1
OAG34755.1
OAG35505.1
OAG40350.1
OAG41159.1
OAG42484.1
OAG44189.1
OAG44193.1
OAG44865.1
OAG45710.1
OAI96620.1
OAI97575.1
OAI98243.1
OAI99708.1
OAI99957.1
OAJ00257.1
OAJ02428.1
OAJ03787.1
OAJ07077.1
OAJ07136.1
OAJ08492.1
OAJ09659.1
OAJ14028.1
OAJ16053.1
OAJ16364.1
OAJ16374.1
OAJ16626.1
OAJ16786.1
OAJ17489.1
OAJ18837.1
OAJ19650.1
OAJ22510.1
OAJ22730.1
OAJ22740.1
OAJ24423.1
OAJ25138.1
OAJ25140.1
OAJ30994.1
OAJ31371.1
OAJ32529.1
OAJ32707.1
OAJ38318.1
OAJ39764.1
OAJ39765.1
OAJ42772.1
OAK95971.1
OAK96253.1
OAK96818.1
OAK99268.1
OAL01107.1
OAL02046.1
OAL02111.1
OAL02709.1
OAL03709.1
OAL04757.1
OAL04762.1
OAL06426.1
OAL06429.1
OAL17670.1
OAL18111.1
OAL20240.1
OAL24474.1
OAL25200.1
OAL27032.1
OAL27625.1
OAL27785.1
OAL28596.1
OAL30343.1
OAL32188.1
OAL32555.1
OAL32558.1
OAL32562.1
OAL33769.1
OAL38695.1
OAL44340.1
OAL46671.1
OAL47149.1
OAL49729.1
OAL51182.1
OAL51646.1
OAL52946.1
OAL53910.1
OAL54603.1
OAL62344.1
OAL63362.1
OAL63688.1
OAL66012.1
OAL66061.1
OAL66461.1
OAL67031.1
OAL67397.1
OAL68586.1
OAL68616.1
OAL69261.1
OAL69882.1
OAL69915.1
OAL69998.1
OAL70050.1
OAL70669.1
OAL70885.1
OAL72421.1
OAL73757.1
OAP57418.1
OAP58347.1
OAP58828.1
OAP60117.1
OAP60446.1
OAP60451.1
OAP62975.1
OAP63694.1
OAP65364.1
OAQ23877.1
OAQ32547.1
OAQ34737.1
OAQ57785.1
OAQ61926.1
OAQ62001.1
OAQ62154.1
OAQ62348.1
OAQ64880.1
OAQ66577.1
OAQ67656.1
OAQ69308.1
OAQ70485.1
OAQ73788.1
OAQ73881.1
OAQ74650.1
OAQ74684.1
OAQ75931.1
OAQ76733.1
OAQ76873.1
OAQ78281.1
OAQ78718.1
OAQ78813.1
OAQ80230.1
OAQ80688.1
OAQ82755.1
OAQ82791.1
OAQ83847.1
OAQ84471.1
OAQ87480.1
OAQ88366.1
OAQ90625.1
OAQ91257.1
OAQ93447.1
OAQ93538.1
OAQ95439.1
OAQ95969.1
OAQ97755.1
OAQ98363.1
OAQ99064.1
OAQ99066.1
OAQ99094.1
OAQ99192.1
OAQ99268.1
OAQ99877.1
OAR00268.1
OAR01017.1
OAR05991.1
OAT00158.1
OAT00159.1
OAT00496.1
OAT00497.1
OAT00498.1
OAT00499.1
OAT03426.1
OAT06417.1
OAT06418.1
OAT06419.1
OAT06420.1
OAT06421.1
OAT06422.1
OAT07216.1
OAT07835.1
OAT07836.1
OAT07837.1
OAT07936.1
OAT11561.1
OAT13676.1
OAV89024.1
OAV89025.1
OAV89026.1
OAV90798.1
OAV91655.1
OAV92484.1
OAV93464.1
OAV95357.1
OAV95727.1
OAV99003.1
OAX35393.1
OAX36451.1
OAX37709.1
OAX39279.1
OAX40138.1
OAX40538.1
OAX40539.1
OAX40540.1
OAX40541.1
OAX40542.1
OAX40545.1
OAX41425.1
OAX41714.1
OAX43364.1
OAX77382.1
OAX79357.1
OAX79493.1
OAX81189.1
OAX82252.1
OAX82780.1
OBA13842.1
OBA14480.1
OBA14571.1
OBA20582.1
OBA20680.1
OBA21648.1
OBA21914.1
OBA25094.1
OBA26252.1
OBA27628.1
OBR02736.1
OBR02794.1
OBR02797.1
OBR02798.1
OBR05310.1
OBR05725.1
OBR07352.1
OBR08295.1
OBR09454.1
OBR10512.1
OBR11257.1
OBR13777.1
OBR14529.1
OBR15110.1
OBR81161.1
OBR82699.1
OBR88999.1
OBS18137.1
OBS21596.1
OBS23564.1
OBS24790.1
OBS25081.1
OBS25430.1
OBS29131.1
OBT41393.1
OBT42552.1
OBT43957.1
OBT44601.1
OBT46604.1
OBT52256.1
OBT53744.1
OBT56507.1
OBT60559.1
OBT63719.1
OBT64905.1
OBT65337.1
OBT69844.1
OBT71226.1
OBT72643.1
OBT74839.1
OBT75819.1
OBT78137.1
OBT81613.1
OBT84099.1
OBT84755.1
OBT85553.1
OBT87593.1
OBT94171.1
OBT94528.1
OBT94807.1
OBT95685.1
OBU01139.1
OBW64086.1
OBW64539.1
OBW66142.1
OBW67117.1
OBW68072.1
OBW68477.1
OBW68958.1
OBW69029.1
OBZ66575.1
OBZ69475.1
OBZ70493.1
OBZ71079.1
OBZ71968.1
OBZ72405.1
OBZ74243.1
OBZ76469.1
OBZ77227.1
OBZ77753.1
OBZ78042.1
OBZ78169.1
OBZ83311.1
OBZ84457.1
OBZ86369.1
OBZ86398.1
OCB83978.1
OCB84803.1
OCB86362.1
OCB86363.1
OCB87015.1
OCB87531.1
OCB87796.1
OCB89758.1
OCF22149.1
OCF23302.1
OCF26733.1
OCF27829.1
OCF30496.1
OCF31325.1
OCF32261.1
OCF36145.1
OCF37039.1
OCF39730.1
OCF39863.1
OCF43488.1
OCF44940.1
OCF45215.1
OCF47872.1
OCF48442.1
OCF48906.1
OCF50035.1
OCF53418.1
OCF59482.1
OCF60305.1
OCF61700.1
OCF66356.1
OCF66679.1
OCF67288.1
OCF69321.1
OCF72471.1
OCF73495.1
OCF77719.1
OCH83865.1
OCH84239.1
OCH85207.1
OCH85894.1
OCH87134.1
OCH89475.1
OCH89480.1
OCH92451.1
OCH92452.1
OCH92466.1
OCH93256.1
OCH94287.1
OCH94794.1
OCH94836.1
OCH95860.1
OCK73133.1
OCK73368.1
OCK74270.1
OCK74887.1
OCK76539.1
OCK79447.1
OCK79900.1
OCK82010.1
OCK83643.1
OCK87501.1
OCK90831.1
OCK91995.1
OCK92170.1
OCK93988.1
OCK98632.1
OCL00425.1
OCL01417.1
OCL02308.1
OCL07424.1
OCL09502.1
OCL10097.1
OCL11100.1
OCL12207.1
OCL14633.1
OCL14791.1
OCL15183.1
OCT44756.1
OCT45038.1
OCT47448.1
OCT47805.1
OCT48912.1
OCT51282.1
OCT51387.1
OCT51796.1
OCT53423.1
OCT53947.1
OCW31166.1
OCW31229.1
OCW31730.1
OCW32715.1
OCW34393.1
OCW35143.1
OCW36302.1
OCW36627.1
OCW36835.1
OCW41129.1
OCW41547.1
OCW43499.1
OCW44010.1
OCW44475.1
ODA76795.1
ODA77305.1
ODA79455.1
ODA80333.1
ODA81076.1
ODA81883.1
ODA82096.1
ODA82861.1
ODA83987.1
ODA84133.1
SAL98542.1
SAL98645.1
SAL99703.1
SAM01327.1
SAM02807.1
SAM04114.1
SAM07540.1
SAM08480.1
********************************************
S11.list
********************************************
KGQ11267.1
KGQ11339.1
KGQ13954.1
KGQ14007.1
********************************************
S12.list
********************************************
EEA18758.1
EEA19406.1
EEA21903.1
EEA21939.1
EEA25193.1
EEA26300.1
EEA28346.1
EHA46842.1
EHA47973.1
EHA49675.1
EHA52013.1
EHA53480.1
EHA56292.1
EHA57174.1
EHA57841.1
CAG80263.1
CAG82471.1
CAG83565.1
EAL85041.1
EAL86211.1
EAL91019.1
EAL91168.1
EAL91623.1
EAW09100.1
EAW10821.1
EAW12412.1
EAW12650.1
EAW12865.1
EAW13288.1
EAW13497.1
CAK39168.1
CAK39214.1
CAK39235.1
CAK41175.1
CAK42478.1
CAK42925.1
CAK46786.1
CAK48072.1
CAK49019.1
CAK96501.1
CAK96754.1
EED12078.1
EED13547.1
EED13695.1
EED14996.1
EED16113.1
EED16406.1
EED16407.1
EED16444.1
EED20888.1
EED22178.1
EED23037.1
EED23038.1
EEP75397.1
EEP77238.1
EEP77695.1
EEP78241.1
EEP78481.1
EEP79767.1
EEP80003.1
EEQ83825.1
EEQ88598.1
EEQ89613.2
EEQ90374.2
EEQ92497.2
EEQ41001.1
OAT05450.1
OAT07217.1
OAT09980.1
OAT10314.1
OAT11999.1
OAT12225.1
EED80971.1
EED80978.1
EED81223.1
EED45598.1
EED45638.1
EED45683.1
EED46134.1
EED47395.1
EED47402.1
EED47769.1
EED48183.1
EED48494.1
EED49146.1
EED52081.1
EED52198.1
EED52243.1
EED52683.1
EED54070.1
EER35374.1
CAG89096.2
CAG89952.2
CAG89976.1
CAR65722.1
CBF71036.1
CBF73401.1
CBF79113.1
CBF80733.1
CBF81936.1
CBF84391.1
CBF87393.1
CAX41901.1
EFX02237.1
EFX03953.1
EFX04400.1
EFX04762.1
EFX05100.1
EFX06423.1
EFI90993.1
EFI91977.1
EFI99936.1
EAQ83364.1
EAQ83479.1
EAQ83745.1
EAQ84059.1
EAQ86203.1
EAQ91675.1
EAQ92024.1
EAQ93869.1
EDR10572.1
EJT68511.1
EJT70235.1
EJT71050.1
EJT71686.1
EJT72204.1
EJT78284.1
EJT78403.1
EJT78515.1
EAT79255.1
EAT81559.2
EAT81822.2
EAT81889.1
EAT82662.1
EAT83556.2
EAT85946.2
EAT88287.2
EAT90268.2
EAT90616.2
EAT90800.2
EAT92205.2
EDN95436.1
EDN96811.1
EDO02718.1
EDO03231.1
EFQ26168.1
EFQ28949.1
EFQ33075.1
EFQ34604.1
EFQ36145.1
EFQ36391.1
EAA58111.1
EAA58905.1
EAA61214.1
EAA62582.1
EAA64381.1
EAA66385.1
EAA66881.1
EAS27521.3
EAS32816.3
EAS36506.3
KJF60660.1
KJF60761.1
EDK37406.2
EEQ45449.1
EWG38431.1
EWG38442.1
EWG38613.1
EWG41142.1
EWG41321.1
EWG42837.1
EWG44683.1
EWG45018.1
EWG49563.1
EWG50715.1
EWG50769.1
EWG51895.1
EWG52201.1
EWG54184.1
EWG54575.1
EWG55126.1
EDN06843.1
EDN07365.1
EDN07718.1
EAU29276.1
EAU29413.1
EAU31358.1
EAU31610.1
EAU33233.1
EAU33398.1
EAU35280.1
EAU35413.1
EAU36137.1
EAU37026.1
EAW15633.1
EAW15643.1
EAW17331.1
EAW17814.1
EAW18035.1
EAW19854.1
EAW20266.1
EAW24547.1
EAW24644.1
EAW24751.1
EDK46103.1
KMU87092.1
KMU88573.1
KMU90281.1
KMU90465.1
KMU91473.1
OAJ40268.1
KMP01866.1
KMP04274.1
KMP06727.1
KMP08080.1
KMP09481.1
KNA98289.1
KNA98461.1
KNA98475.1
KNA98627.1
KNB02957.1
KNB05307.1
KNB07591.1
KNB10019.1
KNB10760.1
KNB10839.1
KNB12616.1
KNB14196.1
KNB16522.1
KNB16528.1
KNB17366.1
KNB17629.1
KNB17636.1
KNB18057.1
KNB18470.1
KNB20333.1
EDU40051.1
EDU43362.1
EDU46290.1
EDU47422.1
EDU48416.1
EDU50541.1
KMM64589.1
KMM68137.1
KMM68829.1
KMM73171.1
KMU73403.1
KMU77043.1
KMU78473.1
KMU79101.1
KMU79634.1
EEH07968.1
EEH10653.1
EEH11641.1
EDP50935.1
EDP51722.1
EDP52180.1
EDP56906.1
EEH19494.1
EEH21089.2
EEH22927.1
EGY15784.1
EGY16776.1
EGY18947.1
EGY22340.1
EGY22459.1
EGY22504.1
EEH35789.2
EEH38323.1
EEH39653.1
EEH40881.1
EEH42330.1
EEH45733.2
EEH47496.1
EEY16757.1
EEY16878.1
EEY19188.1
EEY21450.1
EFQ99084.1
EFR00600.1
EFR01825.1
EFR02842.1
EFR04332.1
EFR04388.1
EFR04493.1
EGC43004.1
EGC45598.1
EGC46629.1
EER39470.1
EER42933.1
EER44719.1
EFE29363.1
EFE32039.1
EFE35119.1
EFE35272.1
EFE35539.1
EFE36048.1
EFE36394.1
EEQ27415.1
EEQ27965.1
EEQ29525.1
EEQ31731.1
EEQ31810.1
EEQ35612.1
EGE01361.1
EGE02469.1
EGE02748.1
EGE03511.1
EGE03711.1
EGE06887.1
EGE07211.1
EER23275.1
EER26320.1
EER28100.1
EER28262.1
EEU33496.1
EEU33543.1
EEU35069.1
EEU35718.1
EEU35742.1
EEU35835.1
EEU35885.1
EEU36090.1
EEU36754.1
EEU36786.1
EEU36872.1
EEU37112.1
EEU37207.1
EEU37479.1
EEU37981.1
EEU38058.1
EEU38168.1
EEU38179.1
EEU38198.1
EEU38382.1
EEU38662.1
EEU39278.1
EEU39895.1
EEU41118.1
EEU42500.1
EEU42835.1
EEU43480.1
EEU43799.1
EEU43817.1
EEU44877.1
EEU45181.1
EEU47220.1
EEU47299.1
EGD85454.1
EGD87106.2
EGD89457.1
EGD89616.1
EGD94568.1
EGD94905.1
EGD96964.1
EGD98691.1
EGD99001.1
EGD99225.1
EFE38442.1
EFE38497.1
EFE39040.1
EFE44385.1
EFE44488.1
EFE44922.1
EGE77231.1
EGE80159.1
EGE80745.2
EGE85725.1
EGE86939.1
EFQ87270.1
EFQ87676.1
EFQ89462.1
EFQ93427.1
EFQ96559.1
EQL30478.1
EQL31578.1
EQL34783.1
EQL37310.1
EQL38243.1
EQL38690.1
KDE06397.1
KDE07176.1
EGR44130.1
EGR44175.1
EGR44465.1
EGR50274.1
EGR50300.1
EGR52054.1
EGR52957.1
EFW15059.1
EFW16647.1
EFW20265.1
EFW23265.1
EHK16215.1
EHK16463.1
EHK18376.1
EHK19384.1
EHK19498.1
EHK20521.1
EHK21137.1
EHK21579.1
EHK21702.1
EHK21791.1
EHK23697.1
EHK24169.1
EHK24214.1
EHK25349.1
EHK25879.1
EHK27002.1
EHK27060.1
EHK39354.1
EHK42282.1
EHK43111.1
EHK44112.1
EHK44584.1
EHK44742.1
EHK44873.1
EHK44924.1
EHK46739.1
EHK47102.1
EHK47750.1
EHK47857.1
EHK49264.1
EHK49288.1
EHK49405.1
EHK49508.1
EHK50327.1
KND00258.1
KND01753.1
CCE44426.1
CCC05801.1
CCC06053.1
CCC12548.1
CCC12695.1
CCC13752.1
CCC14514.1
EAU82774.1
EAU90805.1
EAA28890.1
EAA29509.1
EAA32414.3
EAA34075.2
EAA34667.3
EAK91081.1
EAK91098.1
EEB89869.1
EEB94827.1
ELR04502.1
ELR06514.1
BAE54536.1
BAE55412.1
BAE55453.1
BAE56929.1
BAE60277.1
BAE61370.1
BAE62529.1
BAE62844.1
BAE63785.1
BAE64468.1
BAE64638.1
BAE65046.1
BAE66212.1
BAE66249.1
BAE66287.1
EFY84956.1
EFY85944.1
EFY86291.1
EFY86376.1
EFY86410.1
EFY88006.1
EFY91066.1
EFY91090.1
EFY91181.1
EFY92187.1
EFY92288.1
EFY93736.1
EFY93796.1
EFY94511.1
EFY94531.1
EFY94583.1
EFY95300.1
EFY95338.1
EFY96311.1
EFY96405.1
EFY96562.1
EFY96787.1
EFY99032.1
EFY99348.2
EFZ00687.1
EFZ01148.2
EFZ01292.2
EFZ01955.1
EFZ02814.2
EFZ03000.2
KLU81047.1
KLU82134.1
KLU82226.1
KLU82331.1
KLU82838.1
EGF82083.1
ABN65245.2
ABN65954.2
EGO52229.1
EGO54745.1
EGO55259.1
EGO56244.1
EGO61040.1
EGO61615.1
EGZ67777.1
EGZ69522.1
EGZ70905.1
EGZ74341.1
EGZ74953.1
EGZ77047.1
EGO20369.1
EGO20370.1
EGO28465.1
EGN94876.1
EGN94877.1
EGO02765.1
EGP83205.1
EGP87806.1
EGP87943.1
EGP88789.1
EGP89276.1
EGP91643.1
EGP91839.1
EGP91916.1
EGP92121.1
EGS22450.1
EGU11794.1
EGU72763.1
EGU72794.1
EGU73355.1
EGU73502.1
EGU73832.1
EGU75534.1
EGU76962.1
EGU77206.1
EGU77216.1
EGU78806.1
EGU79735.1
EGU81144.1
EGU81400.1
EGU81704.1
EGU84688.1
EGU84999.1
EGU85323.1
EGU85345.1
EGU86264.1
EGU86928.1
EGU87627.1
EGU89344.1
EGV62309.1
EGW30677.1
EGX43887.1
EGX45719.1
EGX51800.1
EGX88596.1
EGX88892.1
EGX89012.1
EGX89559.1
EGX89755.1
EGX89804.1
EGX89818.1
EGX90001.1
EGX91563.1
EGX91900.1
EGX92934.1
EGX93115.1
EGX93661.1
EGX95206.1
EGX95774.1
EGX96051.1
EGX96498.1
EGX96507.1
EGX97209.1
AEO53708.1
AEO54517.1
AEO54520.1
AEO61995.1
AEO63092.1
AEO64873.1
AEO68224.1
AEO68399.1
AEO69810.1
AEO71520.1
CAP82906.1
CAP82958.1
CAP86388.1
CAP93183.1
CAP94816.1
CAP95857.1
CAP96765.1
CAP97343.1
CAP98064.1
CAP99663.1
CAP59790.1
CAP60956.1
CAP64750.1
CAP66994.1
CAP73062.1
CCD44768.1
CCD54126.1
CCD56180.1
GAO49730.1
GAO51880.1
CBQ73797.1
CBX91235.1
CBX92573.1
CBX95162.1
CBY01002.1
CBY01877.1
EHA18620.1
EHA18727.1
EHA21435.1
EHA21891.1
EHA23667.1
EHA24752.1
EHA25377.1
EHA25685.1
EHA28151.1
EHY54591.1
EHY55050.1
EHY56659.1
EHY56851.1
EHY60355.1
EHY60454.1
EHL01150.1
EHL01514.1
GAA84591.1
GAA84879.1
GAA88054.1
GAA90251.1
GAA90426.1
GAA91470.1
ESU05124.1
ESU07888.1
ESU08415.1
ESU09868.1
ESU10432.1
ESU10683.1
ESU10687.1
ESU11706.1
ESU13808.1
ESU13994.1
ESU14053.1
ESU15253.1
ESU15412.1
ESU15673.1
EWZ80422.1
EWZ80892.1
EWZ81777.1
EWZ81937.1
EWZ81952.1
EWZ82740.1
EWZ83370.1
EWZ84107.1
EWZ87393.1
EWZ89343.1
EWZ89422.1
EWZ93668.1
EWZ97186.1
EWZ97421.1
EWZ99537.1
EWZ99582.1
EXA01816.1
EXA31015.1
EXA31018.1
EXA31259.1
EXA31284.1
EXA31702.1
EXA31799.1
EXA34149.1
EXA35258.1
EXA35322.1
EXA35630.1
EXA36935.1
EXA41295.1
EXA41455.1
EXA41456.1
EXA41470.1
EXA41626.1
EXA41842.1
EXA45762.1
EXA46423.1
EXA48651.1
EXA48846.1
EXA48870.1
EXA51035.1
EXA54664.1
EXA54730.1
EXL40113.1
EXL40203.1
EXL40240.1
EXL40328.1
EXL42259.1
EXL42425.1
EXL44390.1
EXL44405.1
EXL44570.1
EXL45928.1
EXL46013.1
EXL47879.1
EXL50481.1
EXL52620.1
EXL53933.1
EXL54381.1
EXL57637.1
EXL60501.1
EXL60892.1
EXL60917.1
EXL63110.1
EXM14424.1
EXM14741.1
EXM14742.1
EXM14790.1
EXM15234.1
EXM15309.1
EXM15323.1
EXM15324.1
EXM15583.1
EXM15981.1
EXM16020.1
EXM16401.1
EXM17300.1
EXM19419.1
EXM20663.1
EXM21051.1
EXM23527.1
EXM24368.1
EXM24391.1
EXM30014.1
EXM34111.1
EXM34396.1
EXL91215.1
EXL91367.1
EXL91759.1
EXL91828.1
EXL93250.1
EXL94700.1
EXL94847.1
EXL96240.1
EXL97107.1
EXL97485.1
EXL97811.1
EXM03560.1
EXM07180.1
EXM07588.1
EXM08525.1
EXM08682.1
EXM08697.1
EXM08698.1
EXM08864.1
EXL64161.1
EXL64570.1
EXL64709.1
EXL65255.1
EXL66378.1
EXL66631.1
EXL67754.1
EXL68192.1
EXL68457.1
EXL68724.1
EXL70423.1
EXL70912.1
EXL71116.1
EXL71223.1
EXL71624.1
EXL72003.1
EXL74808.1
EXL75657.1
EXL75658.1
EXL75669.1
EXL76179.1
EXL79271.1
EXL81478.1
EXL82567.1
EXK78627.1
EXK79190.1
EXK79275.1
EXK79276.1
EXK79595.1
EXK79935.1
EXK80431.1
EXK80438.1
EXK81815.1
EXK82827.1
EXK83298.1
EXK83784.1
EXK83856.1
EXK83929.1
EXK85933.1
EXK86002.1
EXK86003.1
EXK86017.1
EXK86446.1
EXK86915.1
EXK96820.1
EXK99416.1
EXK99575.1
EXK26179.1
EXK26729.1
EXK26768.1
EXK26769.1
EXK27532.1
EXK28076.1
EXK28790.1
EXK32506.1
EXK33444.1
EXK33614.1
EXK33629.1
EXK33784.1
EXK36659.1
EXK40243.1
EXK40940.1
EXK43180.1
EXK45948.1
EXK46374.1
EXK46453.1
EIM80585.1
EIM80588.1
EIM81245.1
EIM83254.1
EIM83283.1
EIM83711.1
EIM90648.1
EIM90649.1
EIM90652.1
EIM90904.1
EIM90913.1
EIN03774.1
EIN06835.1
EIN06836.1
EIN06837.1
EIN11010.1
EIN12787.1
EIN12842.1
EJD37012.1
EJD37014.1
EJD37015.1
EJD37019.1
EJD37200.1
EJD38521.1
EJD39181.1
EJD40363.1
EJD40398.1
EJD43615.1
EJD43617.1
EJD47160.1
EJD47198.1
EJD48201.1
EJD51104.1
EJD51732.1
EJD51736.1
EJD51749.1
EJD53261.1
EJD54223.1
EJD54353.1
EIT72918.1
EIT73138.1
EIT74288.1
EIT74499.1
EIT75690.1
EIT75707.1
EIT75777.1
EIT76073.1
EIT76503.1
EIT76931.1
EIT77164.1
EIT77357.1
EIT77473.1
EIT77508.1
EIT78524.1
EIT81834.1
EIT81929.1
EIW52135.1
EIW52139.1
EIW54315.1
EIW56854.1
EIW56939.1
EIW56940.1
EJD02324.1
EIW77913.1
EIW78707.1
EIW80740.1
EIW83776.1
EIW69654.1
EIW73114.1
EWZ27820.1
EWZ27828.1
EWZ28214.1
EWZ28410.1
EWZ28939.1
EWZ30291.1
EWZ31296.1
EWZ33272.1
EWZ33586.1
EWZ34182.1
EWZ38170.1
EWZ38933.1
EWZ40511.1
EWZ40675.1
EWZ40676.1
EWZ40691.1
EWZ40852.1
EWZ41086.1
EWZ43331.1
EWZ43365.1
EWZ43590.1
EWZ45758.1
EWZ48599.1
EWZ49125.1
EWZ49200.1
EWY79805.1
EWY79813.1
EWY80693.1
EWY80764.1
EWY81217.1
EWY81218.1
EWY81527.1
EWY82093.1
EWY84405.1
EWY87668.1
EWY87829.1
EWY87844.1
EWY87845.1
EWY87996.1
EWY89540.1
EWY91506.1
EWY92075.1
EWY94868.1
EWY97077.1
EWY97513.1
EWY99735.1
EWZ02517.1
EJF59782.1
EJF60227.1
EJF60228.1
EJF60733.1
EJF61945.1
EJP60755.1
EJP61764.1
EJP62276.1
EJP62370.1
EJP63726.1
EJP64502.1
EJP64762.1
EJP65511.1
EJP65682.1
EJP65937.1
EJP67069.1
EJP67278.1
EJP67376.1
EJP67699.1
EJP67725.1
EJP67864.1
EJP67915.1
EJP67956.1
EJP70814.1
EJP70915.1
EJP71033.1
EJP71043.1
EON62562.1
EON62896.1
EON63642.1
EON63749.1
EON65220.1
EON65490.1
EON65858.1
EON67670.1
EON69257.1
EON69770.1
ELQ33165.1
ELQ34910.1
ELQ35924.1
ELQ36652.1
ELQ37330.1
ELQ40956.1
ELQ42431.1
ELQ42968.1
ELQ58067.1
ELQ58125.1
ELQ59974.1
ELQ63506.1
ELQ65213.1
ELQ65470.1
ELQ65595.1
ELQ68319.1
EJT97379.1
EJT97381.1
EJT97382.1
EJT97383.1
EJT99501.1
EJU00504.1
EJU00763.1
EJU02876.1
EJU03475.1
EJU06241.1
EJU06242.1
EJT45566.1
EJT47519.1
EJT47762.1
EJT47812.1
EJT49726.1
EJT51903.1
EJT52913.1
EJT52914.1
EKD12166.1
EKD13422.1
EKC98798.1
EKC98799.1
EKD00210.1
EKD01277.1
EKD01608.1
EKD02664.1
EKD05429.1
EKM75647.1
EKM79433.1
EKM84136.1
EKV44636.1
EKV45907.1
EKV51086.1
EKM60484.1
EKM60499.1
EKG09665.1
EKG09752.1
EKG10415.1
EKG12620.1
EKG14149.1
EKG14484.1
EKG15302.1
EKG16274.1
EKG21380.1
EKG22114.1
EKJ69520.1
EKJ71694.1
EKJ71991.1
EKJ73022.1
EKJ73691.1
EKJ74206.1
EKJ74388.1
EKJ75137.1
EKJ75887.1
EKJ77506.1
EKJ77862.1
CCH41967.1
CCH41968.1
CCL99818.1
CCL99820.1
CCM00547.1
CCA68963.1
CCA69463.1
CCF32549.1
CCF35458.1
CCF35844.1
CCF37331.1
CCF37958.1
CCF38810.1
CCF42678.1
CCF44736.1
CCF45314.1
EKV11005.1
EKV12920.1
EKV17129.1
EKV18944.1
EKV20998.1
EKV21030.1
EKV04863.1
EKV11725.1
EKV13185.1
EKV14694.1
EKV19089.1
EKV19121.1
CCG23819.1
CCE83451.1
CCE84116.1
CCE84482.1
CCE85147.1
ELA23222.1
ELA26336.1
ELA29491.1
ELA30431.1
ELA30433.1
ELA30744.1
ELA31994.1
ELA33215.1
ELA33422.1
ELA33785.1
ELA33857.1
ELA34177.1
ELA34215.1
ELA35481.1
ELA37035.1
ELA38021.1
EMF08419.1
EMF11384.1
EMF12876.1
EMF12888.1
EMF13382.1
EMF16700.1
ETW75817.1
EMD32801.1
EMD35204.1
EMD41338.1
EMS21559.1
EMS24315.1
EMS25020.1
EMS25021.1
KIS67833.1
KIS68299.1
GAC73199.1
GAC75659.1
EMC93676.1
EMC93862.1
EMC94390.1
EMC94393.1
EMC94747.1
EMC95735.1
EMC99508.1
EMD86412.1
EMD86990.1
EMD88378.1
EMD89806.1
EMD92095.1
EMD94504.1
EMD96444.1
EMD59713.1
EMD62698.1
EMD64022.1
EMD65573.1
EMD66911.1
EMD67046.1
EMD67843.1
EMD70131.1
EME38773.1
EME41014.1
EME41019.1
EME45966.1
EME48528.1
EME48565.1
EME49065.1
EME50059.1
EME78889.1
EME78925.1
EME79487.1
EME83258.1
EME84136.1
EME86870.1
EME87206.1
EME89743.1
EPS93816.1
EPS98962.1
EPS99302.1
EPS99303.1
EPS99304.1
EPT03969.1
EPQ55044.1
EPQ56885.1
EPQ61044.1
EPQ61275.1
EMG47523.1
EPS25669.1
EPS26807.1
EPS28756.1
EPS32712.1
EPS33454.1
EPS34942.1
CCE27211.1
CCE28882.1
EMR62528.1
EMR62922.1
EMR63372.1
EMR63987.1
EMR65273.1
EMR67483.1
EMR68549.1
EMR69719.1
EMR70349.1
EMR70962.1
EMR71087.1
EMR71418.1
EMR82688.1
EMR83793.1
EMR90302.1
ENH76230.1
ENH76567.1
ENH77827.1
ENH78064.1
ENH79089.1
ENH80013.1
ENH81622.1
ENH82410.1
ENH83152.1
ENH84955.1
ENH87323.1
ENH62121.1
ENH62249.1
ENH62259.1
ENH63252.1
ENH63903.1
ENH64062.1
ENH65001.1
ENH66174.1
ENH66426.1
ENH69818.1
ENH71191.1
ENH71223.1
ENH71517.1
ENH72146.1
ENH72232.1
ENH72753.1
EMT60837.1
EMT62834.1
EMT64380.1
EMT64825.1
EMT64888.1
EMT67741.1
EMT68120.1
EMT68943.1
EMT70824.1
EMT72365.1
EMT72402.1
EMT72889.1
EMT73790.1
EMT73939.1
ENI00782.1
ENI01030.1
ENI01153.1
ENI02422.1
ENI04015.1
ENI06362.1
ENI09982.1
EOA81299.1
EOA85485.1
EOA87655.1
EOA88892.1
EOA89501.1
ETN36258.1
ETN36717.1
ETN36938.1
ETN38550.1
ETN40416.1
ETN40503.1
ETN41062.1
ETN41149.1
ETN43204.1
ETN43404.1
ETN43684.1
ETN43929.1
ETN43990.1
ETN44867.1
ETN45173.1
ETN45555.1
ETN45560.1
ETN45937.1
ETN46448.1
ETI20979.1
ETI22516.1
ETI23535.1
ETI24294.1
ETI25173.1
ETI26882.1
ETI27025.1
ETI27066.1
ETI27219.1
ETI28468.1
EOD43147.1
EOD43866.1
EOD43905.1
EOD44528.1
EOD45523.1
EOD46033.1
EOD46730.1
EOD47011.1
EOD48504.1
EOD49595.1
EOD50213.1
EOD52787.1
EOD52870.1
EON95611.1
EON95975.1
EON97129.1
EON98241.1
EON98513.1
EOO01872.1
EOO03748.1
EPB82822.1
EPB92195.1
GAC92914.1
GAC93913.1
EPE24805.1
EPE24881.1
EPE28992.1
EPE29298.1
EPE34729.1
EPE35242.1
EPE35434.1
EPE03633.1
EPE04147.1
EPE04553.1
EPE05327.1
EPE06199.1
EPE07666.1
EPQ32417.1
KJK73738.1
KJK74870.1
KJK75096.1
KJK75555.1
KJK76126.1
KJK76182.1
KJK76468.1
KJK76568.1
KJK76588.1
KJK76610.1
KJK76991.1
KJK77106.1
KJK79165.1
KJK80157.1
KJK80686.1
KJK82276.1
KJK82341.1
KJK83266.1
KJK83977.1
KJK85169.1
KJK85244.1
KJK86134.1
KJK86492.1
KJK86726.1
KJK87020.1
KJK87317.1
KJK87987.1
KJK88012.1
KJK89647.1
KJK89747.1
KJK91647.1
KJK92771.1
KJK92907.1
KJK93862.1
KJK94795.1
KJK95010.1
KJK95241.1
KJK96030.1
ERZ99348.1
ESA17468.1
EPS35832.1
EPS39734.1
EPS41918.1
EPS44992.1
EQB44960.1
EQB45956.1
EQB46931.1
EQB47028.1
EQB47620.1
EQB48083.1
EQB48150.1
EQB48935.1
EQB49406.1
EQB50771.1
EQB52190.1
EQB52192.1
EQB54361.1
EQB54526.1
EQB55497.1
EQB58981.1
EQL00521.1
EQL01339.1
EQL01938.1
EQL02706.1
EQL02814.1
EQL02970.1
ERF71535.1
ERF72728.1
ERF73222.1
ERF74709.1
ERF76331.1
ERS95867.1
ERS96849.1
ERS97334.1
ERS97623.1
ERS98754.1
ERT00372.1
ERT01016.1
ERT02520.1
ERT03317.1
ESK80790.1
ESK83479.1
ESK85499.1
ESK85501.1
ESK86534.1
ESK87216.1
ESK87477.1
ESK93362.1
ESK98255.1
EST04474.1
EST07256.1
GAD91962.1
GAD92241.1
GAD95024.1
GAD95682.1
GAD96067.1
GAD96913.1
GAD97584.1
GAD97659.1
GAD97687.1
GAD98348.1
ESZ96247.1
ESZ98827.1
OCF31602.1
OCF31603.1
OCF31960.1
OCF32184.1
OCF32472.1
OCF34086.1
OCF37450.1
OCF38453.1
OCF38485.1
OCF39617.1
OCF40549.1
OCF43030.1
OCF44559.1
OCF44560.1
OCF65046.1
OCF66967.1
OCF68765.1
OCF76775.1
OCF78038.1
OCF56140.1
OCF58971.1
OCF62019.1
OCF62025.1
OBR81059.1
OBR81603.1
OBR82226.1
OBR84857.1
OBR87706.1
OCF22678.1
OCF22684.1
OCF22754.1
OCF23769.1
OCF23770.1
OCF26256.1
OCF28791.1
OCF47411.1
OCF48316.1
OCF48856.1
CDM27302.1
CDM29397.1
CDM29753.1
CDM30445.1
CDM30609.1
CDM31688.1
CDM31723.1
CDM33436.1
CDM36434.1
CDM37690.1
CRL17063.1
CRL20482.1
CRL21413.1
CRL25526.1
CRL26606.1
CRL26653.1
CRL27504.1
CRL28044.1
CRL29361.1
CRL30431.1
ETR96806.1
ETR97169.1
ETR97229.1
ETR97877.1
ETS03631.1
ETS05250.1
ETS06824.1
ETS72925.1
ETS73544.1
ETS73636.1
ETS73996.1
ETS76083.1
ETS77279.1
ETS77692.1
ETS78251.1
ETS79311.1
ETS79418.1
ETS79936.1
ETS81037.1
ETS81409.1
ETS82670.1
ETS84234.1
ETS85167.1
ETS88227.1
ETS61943.1
ETS65278.1
EUC28195.1
EUC32407.1
EUC33508.1
EUC33653.1
EUC33918.1
EUC34975.1
EUC36254.1
EUC36697.1
EUC41876.1
EUC44111.1
EUC45367.1
EUC46019.1
EUC46940.1
EUC48059.1
EUC48793.1
EWC43848.1
EUN23359.1
EUN24496.1
EUN26800.1
EUN27792.1
EUN27979.1
EUN31196.1
EUN32521.1
EUN32679.1
CDK25100.1
CDK25313.1
EXF73360.1
EXF74288.1
EXF75341.1
EXF77421.1
EXF77897.1
EXF79322.1
EXF79398.1
EXF80867.1
EXF82438.1
EXF82616.1
EXF82778.1
EXF85314.1
EXF86055.1
EXF86208.1
EXF86414.1
EXJ55486.1
EXJ58524.1
EXJ59998.1
EXJ60852.1
EXJ61504.1
EXJ61657.1
EXJ62617.1
EXJ64527.1
EXJ65355.1
EXJ65514.1
EXJ53307.1
EXJ57743.1
EXJ65758.1
EXJ66616.1
EXJ66682.1
EXJ68182.1
EXJ69955.1
EXJ70281.1
EXJ70287.1
EXJ70524.1
EXJ71588.1
EXJ72316.1
EXJ72484.1
EXJ73363.1
EXJ76641.1
EXJ76831.1
EXJ77110.1
EXJ77575.1
EXJ78231.1
EXJ79961.1
EXJ82357.1
EXJ82747.1
EXJ84280.1
EXJ85020.1
EXJ86615.1
EXJ86989.1
EXJ89927.1
EXJ89929.1
EXJ89937.1
EXJ81653.1
EXJ83125.1
EXJ83839.1
EXJ85430.1
EXJ93718.1
EXJ94477.1
EXJ94611.1
EXJ95148.1
EXU95078.1
EXU95323.1
EXU95555.1
EXU95738.1
EXU95986.1
EXU97026.1
EXU97363.1
EXU97803.1
EXU98590.1
EXU98862.1
EXU99611.1
EXV02462.1
EXV03195.1
EXV03707.1
EXV04620.1
EXV04967.1
EXV06055.1
EXX52707.1
EXX69409.1
EYB22339.1
EYB23060.1
EYB23552.1
EYB24080.1
EYB24182.1
EYB25059.1
EYB25183.1
EYB26794.1
EYB27090.1
EYB27093.1
EYB27961.1
EYB29558.1
EYB30276.1
EYB31626.1
EYB32615.1
EYE95710.1
EZF11099.1
EZF13208.1
EZF16629.1
EZF24209.1
EZF24397.1
EZF28545.1
EZF33091.1
EZF33626.1
EZF34622.1
EZF35335.1
EZF35676.1
EZF36276.1
EZF37888.1
EZF39737.1
EZF40308.1
EZF43250.1
EZF43437.1
EZF48520.1
EZF50262.1
EZF51053.1
EZF53862.1
EZF54005.1
EZF59248.1
EZF60893.1
EZF61532.1
EZF64510.1
EZF64674.1
EZF69701.1
EZF71410.1
EZF72295.1
EZF75137.1
EZF75320.1
EZF80454.1
EZF82220.1
EZF82953.1
EZF85803.1
EZF85910.1
EZF92971.1
EZF93497.1
EZF96563.1
EZF96768.1
EZG03982.1
EZG04572.1
EZG07482.1
EZG07640.1
EZG12602.1
EZG14303.1
EZG15116.1
EZG18148.1
EZG18360.1
KDB21038.1
KDB21387.1
KDB22595.1
KDB23544.1
KDB24091.1
KDB24361.1
KDB26007.1
KDB29814.1
KDB31470.1
KDB32036.1
KDB34972.1
KDB35175.1
KDB13333.1
KDB14422.1
KDE75851.1
KDE76543.1
KDE76796.1
KDE76801.1
KDE77977.1
KDE78875.1
KDE81717.1
KDE81793.1
KDE81826.1
KDE81964.1
KDE82306.1
KDE82885.1
KDE83190.1
KDE84326.1
KDE84730.1
KDE84808.1
KDE85340.1
KDN61085.1
KDN62743.1
KDN66993.1
KDN67282.1
KDN67967.1
KDN69018.1
KDN70019.1
KDN71856.1
KDR68782.1
KDR68783.1
KDR69231.1
KDR69233.1
KDR70855.1
KDR77244.1
KDR77245.1
KDR77296.1
KDR77346.1
KDR77348.1
KDR85443.1
KDR85444.1
KDQ52479.1
KDQ52480.1
KDQ52483.1
KDQ54588.1
KDQ54591.1
KDQ54603.1
KDQ54607.1
KDQ54629.1
KDQ54895.1
KDQ24632.1
KDQ26332.1
KDQ27534.1
KDQ13505.1
KDQ13921.1
KDQ13925.1
KDQ13926.1
KDQ13934.1
KDQ19995.1
KDQ20178.1
KDQ21637.1
KDQ21640.1
KDQ21841.1
KDQ21842.1
KEF51238.1
KEF51315.1
KEF52271.1
KEF52342.1
KEF53924.1
KEF54846.1
KEF55301.1
KEF55853.1
KEF56029.1
KEF56126.1
KEF56404.1
KEF56540.1
KEF56643.1
KEF56667.1
KEF56779.1
KEF57061.1
KEF58590.1
KEF58667.1
KEF59510.1
KEF60224.1
KEF60356.1
KEF60613.1
KEF60796.1
KEF61261.1
KEF61262.1
KEF61528.1
KEF62146.1
KEF62200.1
KEF63086.1
KEF63607.1
KZN83771.1
KZN85600.1
KZN86209.1
KZN86688.1
KZN88667.1
KZN89426.1
KZN90346.1
KZN92266.1
KZN94508.1
KZN94554.1
KEQ90789.1
KEQ91051.1
KEQ93029.1
KEQ94072.1
KEQ95318.1
KEQ96363.1
KEQ68084.1
KEQ68266.1
KEQ70644.1
KEQ70853.1
KEQ72682.1
KEQ74494.1
KEQ75228.1
KEQ76456.1
KEQ58049.1
KEQ58060.1
KEQ58597.1
KEQ60149.1
KEQ62188.1
KEQ63255.1
KEQ66368.1
KEQ67680.1
KEQ78570.1
KEQ78812.1
KEQ79119.1
KEQ79831.1
KEQ81541.1
KEQ83954.1
KEQ86918.1
CDH54526.1
CDH54527.1
CDH56200.1
CDH56203.1
KEY66290.1
KEY67665.1
KEY67764.1
KEY71689.1
KEY73646.1
KEY73682.1
KEY74635.1
KEY74729.1
KEY75197.1
KEY77754.1
KEY80709.1
KEY81560.1
KEY81827.1
KEZ39871.1
KEZ40137.1
KEZ40150.1
KEZ40187.1
KEZ40780.1
KEZ40931.1
KEZ42140.1
KEZ43379.1
KEZ43436.1
KEZ45385.1
KEZ45422.1
KEZ45858.1
KEZ46560.1
KFA45548.1
KFA46014.1
KFA46222.1
KFA49868.1
KFA54783.1
KFA55995.1
KFA56564.1
KFA56567.1
KFA56594.1
KFA70998.1
KFA72641.1
KFA72654.1
KFA75726.1
KFA76398.1
KFA77434.1
KFA78748.1
KFA79221.1
KFA79466.1
KFA80021.1
KFA80835.1
KFA62351.1
KFA64278.1
KFA64869.1
KFA68103.1
KFA68105.1
KFA68208.1
KFA68352.1
KFA69857.1
KFG77814.1
KFG79139.1
KFG79350.1
KFG79787.1
KFG79809.1
KFG80507.1
KFG81068.1
KFG81378.1
KFG83894.1
KFG84072.1
KFG84826.1
KFG84866.1
KFG84969.1
KFG85661.1
KFG86260.1
KFG86374.1
KFH61819.1
KFH62085.1
KFH63422.1
KFH63552.1
KFH66300.1
KFH66406.1
KFH67384.1
KFH67591.1
KFH69649.1
KFH72062.1
KFH72063.1
KFH72064.1
KFH72065.1
KFH72066.1
KFH72067.1
KFH72068.1
KFH72069.1
KFH72070.1
KFH72071.1
KFH72072.1
KFH72073.1
KFH72560.1
GAK65681.1
GAK66984.1
KFX41767.1
KFX46469.1
KFX46470.1
KFX49718.1
KFX52198.1
KFX52199.1
KFX52200.1
KFX52201.1
KFX52243.1
KFX52361.1
KFX52752.1
KFX86711.1
KFX86880.1
KFX87051.1
KFX87254.1
KFX87711.1
KFX89239.1
KFX89980.1
KFX90416.1
KFX90684.1
KFX90972.1
KFX91005.1
KFX92172.1
KFX92993.1
KFX98218.1
KFY00544.1
KFY01580.1
KFX90569.1
KFX92238.1
KFX92989.1
KFX94490.1
KFX94989.1
KFX95165.1
KFX96877.1
KFX97558.1
KFX98372.1
KFX99347.1
KFY00261.1
KFY02296.1
KFY02953.1
KFY04297.1
KFY04669.1
KFY04163.1
KFY05848.1
KFY11638.1
KFY11961.1
KFY19562.1
KFY19573.1
KFY20617.1
KFY22845.1
KFY24805.1
KFY24968.1
KFY24988.1
KFY25346.1
KFY25564.1
KFY28956.1
KFY06763.1
KFY07721.1
KFY07935.1
KFY12650.1
KFY13113.1
KFY13266.1
KFY16485.1
KFY17331.1
KFY17633.1
KFY18139.1
KFY21680.1
KFY24728.1
KFY25525.1
KFY27340.1
KFY28001.1
KFY28328.1
KFY30713.1
KFY31573.1
KFY31943.1
KFY32379.1
KFY35661.1
KFY37545.1
KFY38204.1
KFY40093.1
KFY43589.1
KFY43891.1
KFY45613.1
KFY45814.1
KFY46346.1
KFY46554.1
KFY32892.1
KFY33064.1
KFY34601.1
KFY36514.1
KFY37498.1
KFY37801.1
KFY38147.1
KFY38814.1
KFY39438.1
KFY40548.1
KFY41840.1
KFY45852.1
KFY47023.1
KFY47636.1
KFY48349.1
KFY47531.1
KFY49597.1
KFY49760.1
KFY50053.1
KFY59055.1
KFY59086.1
KFY59746.1
KFY61811.1
KFY62790.1
KFY63501.1
KFY64220.1
KFY67495.1
KFY51658.1
KFY51982.1
KFY53828.1
KFY54364.1
KFY54400.1
KFY54767.1
KFY56446.1
KFY57776.1
KFY58427.1
KFY58580.1
KFY60569.1
KFY61117.1
KFY61291.1
KFY61426.1
KFY63323.1
KFY68082.1
KFY76258.1
KFY83294.1
KFY90604.1
KFY92989.1
KFY95688.1
KFY96848.1
KFY98257.1
KFY98415.1
KFY99116.1
KFY99401.1
KFZ00108.1
KFY71488.1
KFY71517.1
KFY71594.1
KFY71635.1
KFY72239.1
KFY72698.1
KFY73734.1
KFY76875.1
KFY77285.1
KFY78774.1
KFY78973.1
KFY79020.1
KFY79147.1
KFY79167.1
KFY79168.1
KFY80096.1
KFY81723.1
KFY81780.1
KFY82024.1
KFY84254.1
KFY84259.1
KFY84700.1
KFY86036.1
KFY86116.1
KFY90136.1
KFY91673.1
KFY93068.1
KFY95457.1
KFY97835.1
KFZ01737.1
KFZ02331.1
KFZ02706.1
KFZ01129.1
KFZ01463.1
KFZ01469.1
KFZ01906.1
KFZ05151.1
KFZ05220.1
KFZ05532.1
KFZ06638.1
KFZ06932.1
KFZ07472.1
KFZ10613.1
KFZ11007.1
KFZ12365.1
KFZ14139.1
KFZ18698.1
KFZ20250.1
KFZ03601.1
KFZ03606.1
KFZ03908.1
KFZ09064.1
KFZ10494.1
KFZ11332.1
KFZ12415.1
KFZ15349.1
KFZ17644.1
KFZ19396.1
KFZ24185.1
KFZ24694.1
KGK36731.1
CDO69943.1
CDO72014.1
CDO72016.1
CDO75962.1
KIL84564.1
KIL84660.1
KIL85250.1
KIL85796.1
KIL86148.1
KIL86995.1
KIL87037.1
KIL88306.1
KIL89243.1
KIL89311.1
KIL90221.1
KIL90238.1
KIL92223.1
KIL92940.1
KIL93763.1
KIL95973.1
KIL96538.1
KFH43787.1
KFH44129.1
KFH45631.1
KFH46187.1
KFH48472.1
KGO38031.1
KGO40464.1
KGO41824.1
KGO41886.1
KGO43499.1
KGO44557.1
KGO45795.1
KGO48116.1
KGO48400.1
KGO48694.1
KGO48728.1
KGO49278.1
KGO49346.1
KGO49555.1
KGO51181.1
KGO51548.1
KGO52595.1
KGO56661.1
KGO56766.1
KGO57156.1
KGO57191.1
KGO57935.1
KGO59688.1
KGO59868.1
KGO41692.1
KGO44470.1
KGO50951.1
KGO52979.1
KGO56023.1
KGO66356.1
KGO66880.1
KGO69154.1
KGO70582.1
KGO72897.1
KGO73662.1
KGO68899.1
KGO74321.1
KGO77684.1
KGO78184.1
KGQ02796.1
KGQ03075.1
KGQ03289.1
KGQ03578.1
KGQ03902.1
KGQ03962.1
KGQ04042.1
KGQ04777.1
KGQ05251.1
KGQ05569.1
KGQ07387.1
KGQ07936.1
KGQ08490.1
KGQ09417.1
KGQ09796.1
KGQ09833.1
KGQ11179.1
KGQ11608.1
KGQ12176.1
KGR09785.1
KGQ96978.1
KGQ89976.1
KGQ86281.1
KGR07956.1
KGR16094.1
KGT68255.1
KGU07487.1
KGU09001.1
KGU10531.1
KGU25880.1
KGU29805.1
KGU29260.1
KHC35670.1
KHC34895.1
KHC53003.1
KHC51097.1
KHC62931.1
KHC69048.1
KHC77326.1
KHC77960.1
KHC86810.1
KHC41491.1
KHE79184.1
KHE80182.1
KHE85039.1
KHE85679.1
KHE87550.1
KHE88347.1
KHN93895.1
KHN94995.1
KHN97730.1
KHN98443.1
KHO01203.1
KHO01564.1
KMQ42358.1
KMQ46277.1
KMQ46848.1
KMQ47554.1
KMQ48800.1
KMQ49182.1
KUI52858.1
KUI53422.1
KUI53837.1
KUI54258.1
KUI55067.1
KUI56636.1
KUI58046.1
KUI58331.1
KUI60658.1
KUI62196.1
KUI62681.1
KID83439.1
KID95185.1
KID95247.1
KID95931.1
KID95980.1
KID96275.1
KID96919.1
KID96992.1
KID97203.1
KID97552.1
KID97581.1
KID97607.1
KID97845.1
KIE00567.1
KIE00754.1
KIE01216.1
KIE01667.1
KID80923.1
KID81583.1
KID81593.1
KID83392.1
KID83534.1
KID83739.1
KID84072.1
KID84587.1
KID86066.1
KID86177.1
KID86272.1
KID87606.1
KID88939.1
KID89342.1
KID90579.1
KID92364.1
KID92634.1
KID92700.1
KID59943.1
KID62958.1
KID62970.1
KID64695.1
KID66910.1
KID70251.1
KID72279.1
KID72420.1
KID72800.1
KID74519.1
KID76108.1
KID76778.1
KID78277.1
KID78735.1
KID78980.1
KID80463.1
KID60714.1
KID61366.1
KID61388.1
KID61409.1
KID61563.1
KID62075.1
KID62202.1
KID62612.1
KID62660.1
KID65792.1
KID66320.1
KID69081.1
KID69429.1
KID69900.1
KID70609.1
KID70860.1
KID71285.1
KID71943.1
KUI67131.1
KUI68657.1
KUI68725.1
KUI69533.1
KUI69916.1
KUI70042.1
KUI72824.1
KUI73846.1
KUI74013.1
KIH86456.1
KIH87971.1
KIH88843.1
KIH89464.1
KIH90014.1
KIH90489.1
KIH90750.1
KIH91205.1
KIH92461.1
CEJ81911.1
CEJ82382.1
CEJ82817.1
CEJ82989.1
CEJ83177.1
CEJ84804.1
CEJ90967.1
CEJ91452.1
CEJ91527.1
CEJ91528.1
CEJ91934.1
CEJ92320.1
CEJ92662.1
CEJ93263.1
CEJ93688.1
CEJ94113.1
CEJ94322.1
CEJ94914.1
CEJ95163.1
CEI87620.1
CEJ02912.1
KIJ61713.1
KIJ64016.1
KIJ64017.1
KIJ90869.1
KIJ99350.1
KIK07139.1
KII83285.1
KII83304.1
KII84454.1
KII85679.1
KII86430.1
KII91859.1
KII91892.1
KIJ23095.1
KIJ27099.1
KIJ27804.1
KIJ31705.1
KIJ31709.1
KIJ33420.1
KIJ51832.1
KIJ53538.1
KIJ53820.1
KIJ53961.1
KIJ53962.1
KIJ53967.1
KIK45971.1
KIK51282.1
KIK54979.1
KIK58233.1
KIK64017.1
KIK66161.1
KIK27825.1
KIM78665.1
KIM79315.1
KIM82504.1
KIM83223.1
KIM90098.1
KIM92827.1
KIM93727.1
KIM94341.1
KIM94835.1
KIM95568.1
KIM95785.1
KIM95894.1
KIM96110.1
KIM96540.1
KIM96871.1
KIM97142.1
KIM97191.1
KIM97494.1
KIM98580.1
KIM98616.1
KIM98635.1
KIM98756.1
KIM99215.1
KIM99419.1
KIM99555.1
KIM99642.1
KIM99703.1
KIM99887.1
KIN00296.1
KIN00494.1
KIN01103.1
KIN03546.1
KIN06773.1
KIN07061.1
KIN07082.1
KIN07552.1
KIN07557.1
KIN08772.1
KIO04538.1
KIM36480.1
KIM38847.1
KIM38852.1
KIM41517.1
KIM41569.1
KIM42558.1
KIM47767.1
KIM22699.1
KIM24198.1
KIM24199.1
KIM51136.1
KIO26858.1
KIO26859.1
KIJ11027.1
KJA17769.1
KJA17770.1
KJA18409.1
KJA20479.1
KJA24150.1
KJA25269.1
KJA25781.1
GAM33678.1
GAM33679.1
GAM33733.1
GAM38421.1
GAM38454.1
GAM38701.1
GAM40133.1
GAM40526.1
GAM40712.1
GAM42469.1
GAM43476.1
GAM44027.1
KIP05706.1
KIP11152.1
KIV77018.1
KIV77138.1
KIV77139.1
KIV77140.1
KIV77157.1
KIV78180.1
KIV78526.1
KIV78787.1
KIV80484.1
KIV81332.1
KIV81878.1
KIV82358.1
KIV85134.1
KIV85288.1
KIV86035.1
KIV86354.1
KIV86495.1
KIV86649.1
KIW67042.1
KIW68111.1
KIW68253.1
KIW68948.1
KIW69188.1
KIW69789.1
KIW69963.1
KIW69967.1
KIW70018.1
KIW71006.1
KIW71845.1
KIW72009.1
KIW73006.1
KIW74333.1
KIW75050.1
KIW76011.1
KIW77916.1
KIW78131.1
KIW78294.1
KIW79474.1
KIW79592.1
KIW79905.1
KIW80060.1
KIW80190.1
KIW81440.1
KIW82559.1
KIW84037.1
KIW84619.1
KIW84774.1
KIW85676.1
KIW86472.1
KIW86717.1
KIW87098.1
KIW87187.1
KIW88384.1
KIW88453.1
KIW88455.1
KIW88638.1
KIW88644.1
KIW89125.1
KIW90426.1
KIW90632.1
KIW91374.1
KIW92626.1
KIW93606.1
KIW95273.1
KIW95800.1
KIW97253.1
KIW22100.1
KIW24990.1
KIW27325.1
KIW27800.1
KIW28226.1
KIW29236.1
KIW29270.1
KIW29824.1
KIW29888.1
KIW30701.1
KIW30866.1
KIW31412.1
KIW32043.1
KIW33884.1
KIW35045.1
KIW35172.1
KIW35402.1
KIW49592.1
KIW50319.1
KIW50320.1
KIW50443.1
KIW51556.1
KIW52382.1
KIW52673.1
KIW53716.1
KIW53729.1
KIW54542.1
KIW55396.1
KIW56258.1
KIW56393.1
KIW56906.1
KIW57835.1
KIW59937.1
KIW62012.1
KIW62051.1
KIW36498.1
KIW36594.1
KIW37019.1
KIW37031.1
KIW37650.1
KIW37908.1
KIW38078.1
KIW38312.1
KIW39348.1
KIW39652.1
KIW40311.1
KIW40427.1
KIW40592.1
KIW43564.1
KIW44829.1
KIW45028.1
KIW45663.1
KIW45831.1
KIW46379.1
KIW48781.1
KIX00366.1
KIX01720.1
KIX01972.1
KIX02456.1
KIX04063.1
KIX04556.1
KIX05029.1
KIX05256.1
KIX06531.1
KIX09027.1
KIX09306.1
KIX09847.1
KIX10074.1
KIX10707.1
KIW09829.1
KIW10470.1
KIW11614.1
KIW11721.1
KIW12681.1
KIW13298.1
KIW15524.1
KIW15762.1
KIW15781.1
KIW16521.1
KIW17904.1
KIW17991.1
KIW18261.1
KIW20599.1
GAM89071.1
GAM89444.1
GAM89456.1
GAM90461.1
KIV87935.1
KIV88006.1
KIV88007.1
KIV88565.1
KIV88637.1
KIV89388.1
KIV89606.1
KIV91197.1
KIV93920.1
KIV95157.1
KIV95519.1
KIV96470.1
KIV99773.1
KIW00076.1
KIW00309.1
KIW00714.1
KIW01487.1
KIW01488.1
KIW02256.1
KIW03992.1
KIW05132.1
KIW05203.1
KIW05368.1
KIW05385.1
KIW05686.1
KIW07057.1
KIW07058.1
KIX91900.1
KIX92079.1
KIX92487.1
KIX92758.1
KIX92811.1
KIX93011.1
KIX94029.1
KIX95246.1
KIX95808.1
KIX96886.1
KIX96958.1
KIX99217.1
KIX99520.1
KIY01263.1
KIY01489.1
KIY01629.1
KIY02884.1
KIY02887.1
KIY64539.1
KIY65440.1
KIY65470.1
KIY69156.1
KIY70088.1
KIY72584.1
KIY51270.1
CEP13875.1
CDS02611.1
CDS02622.1
CDS02627.1
CDS10370.1
GAN11719.1
KOC07651.1
KOC07925.1
KOC08187.1
KOC08690.1
KOC09061.1
KOC09922.1
KOC10817.1
KOC12491.1
KOC13326.1
KOC14079.1
KOC14088.1
KOC14119.1
KOC16926.1
KOC16984.1
KOC17913.1
KOC18138.1
KJZ72358.1
KJZ72600.1
KJZ73160.1
KJZ73753.1
KJZ75351.1
KJZ75844.1
KJZ75855.1
KJZ77279.1
KJZ77739.1
KJZ77817.1
KJZ78201.1
KJK60886.1
KJK60948.1
KJK61258.1
KJK61727.1
KJK61828.1
KJK63375.1
KJK63741.1
KJK63953.1
KJK63979.1
KJK65768.1
KJK66468.1
KJK67365.1
KJK67434.1
KJK67467.1
KJK68107.1
KJK68417.1
KJR79835.1
KJR80195.1
KJR84037.1
KJR84248.1
KJR85148.1
KJR86712.1
KJR89054.1
GAO17588.1
GAO19070.1
KJX96919.1
KJY00037.1
KJY00516.1
KJY00670.1
KJY00709.1
KJY00951.1
KJY02326.1
KKA17966.1
KKA19448.1
KKA21034.1
KKA21894.1
KKA23810.1
KKA24948.1
KKA25868.1
CRG82772.1
CRG82970.1
CRG83773.1
CRG86869.1
CRG87024.1
CRG87818.1
CRG89169.1
CRG89351.1
CRG89464.1
CRG89934.1
CRG89967.1
CRG89970.1
CRG90093.1
CRG91877.1
CRG92314.1
KKK13560.1
KKK21767.1
KKK21769.1
KKK23187.1
KKK27097.1
KKK12335.1
KKK12517.1
KKK20812.1
KKK21301.1
KKK21307.1
KKO97238.1
KKO97402.1
KKO97816.1
KKO98533.1
KKO99195.1
KKP00263.1
KKP00490.1
KKP02547.1
KKP02839.1
KKP03147.1
KKP04906.1
KKP05722.1
KKP06448.1
KKP07794.1
KKP07855.1
KKY17207.1
KKY21332.1
KKY26926.1
KKY27065.1
KKY13209.1
KKY13347.1
KKY15281.1
KKY18313.1
KKY18585.1
KKY19967.1
KKY22025.1
KKY26039.1
KKY26801.1
KKY29744.1
KKY30466.1
KKY31910.1
KKY32070.1
KKY33497.1
KKY35317.1
KKY37962.1
KKY39582.1
KKZ60435.1
KKZ60973.1
KKZ64183.1
KKZ64482.1
KKZ66312.1
KKZ66971.1
KKZ67254.1
KKZ67400.1
KLJ07112.1
KLJ07655.1
KLJ08136.1
KLJ08706.1
KLJ11391.1
KLJ13071.1
KLO13808.1
KLO13824.1
KLO14681.1
KLO79053.1
KLO81033.1
KLO82187.1
KLO83843.1
KLO86401.1
KLO86451.1
KLO87003.1
KLO87818.1
KLO88502.1
KLO88666.1
KLO88676.1
KLO89183.1
KLO89466.1
KLO91034.1
KLO92259.1
KLO94694.1
KLO94762.1
KLO97049.1
KLO97516.1
KLO81903.1
KLO81912.1
KLO88745.1
KLO95164.1
KLO97590.1
KLP01596.1
KLP01643.1
KLP04341.1
KLP04750.1
KLP05336.1
KLP05342.1
KLP05773.1
KLP05903.1
KLP07309.1
KLP07648.1
KLP08490.1
KLP10322.1
KLP10987.1
KLP11489.1
KLP02113.1
KLP02529.1
KLP02535.1
KLP04807.1
KLP09013.1
KLP10439.1
KLP11791.1
KLP12597.1
KLP12870.1
KLP13167.1
KLP13355.1
KLP14242.1
KLP14283.1
KLP14411.1
KLP15070.1
KLP16075.1
KLP21622.1
KLP21718.1
KLP22912.1
KLP22959.1
KLP23147.1
KLT38732.1
KLT40389.1
KLT41366.1
KLT43700.1
KLT43858.1
KLT43902.1
KLT44380.1
KLT44390.1
KLT44536.1
KMK55522.1
KMK56935.1
KMK58860.1
KMK59400.1
KMK59617.1
KMK62923.1
CEJ57069.1
CEJ58374.1
CEJ58959.1
CEJ59023.1
CEJ59343.1
CEJ59655.1
CEJ59938.1
CEJ60832.1
CEJ61427.1
CEO58767.1
GAO81318.1
GAO81940.1
GAO82387.1
GAO82598.1
GAO83043.1
GAO83076.1
GAO84148.1
GAO84371.1
GAO84472.1
GAO86132.1
GAO86202.1
GAO89458.1
KND86767.1
KND87177.1
KND87401.1
KND89505.1
KND90504.1
KND90810.1
KND92680.1
KND92691.1
KND92986.1
KND94311.1
KNE00851.1
KNG45124.1
KNG46568.1
KNG46629.1
KNG46742.1
KNG48833.1
KNG49388.1
KNG50873.1
KNG52432.1
KNG80794.1
KNG80916.1
KNG81459.1
KNG81603.1
KNG83276.1
KNG83788.1
KNG83916.1
KNG84212.1
KNG84350.1
KNG85201.1
KNG85426.1
KNG88086.1
KNG88129.1
KNG88233.1
KNG89846.1
KNG89873.1
KNG89910.1
CEP21965.1
CRJ84691.1
CRJ87212.1
CRK02043.1
CRK22382.1
CRK26596.1
CRK27213.1
CRK28726.1
CRK28902.1
CRK33083.1
CRK35751.1
CRK04501.1
CRK10885.1
CRK15553.1
CRK16107.1
CRK17421.1
CRK19248.1
CRK20340.1
CRK22755.1
CRK39002.1
CRK44346.1
CRK45045.1
KOM17023.1
KOM19781.1
KOM19876.1
KOM20128.1
KOM23915.1
KXX72823.1
KXX72906.1
KXX74076.1
KXX74447.1
KXX75112.1
KXX75742.1
KXX76806.1
KXX77020.1
KXX77210.1
KXX77969.1
KXX78177.1
KXX81025.1
KXX82206.1
KXX82677.1
KOS20503.1
KOS36936.1
KOS38671.1
KOS39341.1
KOS39345.1
KOS40927.1
KOS42364.1
KOS46129.1
KOS46820.1
KOS47640.1
KOS48192.1
KOS48355.1
KPA36893.1
KPA37844.1
KPA39316.1
KPA39320.1
KPA41106.1
KPA41295.1
KPA42062.1
KPA43943.1
KPA44773.1
KPI34966.1
KPI35164.1
KPI36120.1
KPI36854.1
KPI37165.1
KPI37855.1
KPI39196.1
KPI39343.1
KPI39384.1
KPI39792.1
KPI40551.1
KPI40759.1
KPI41086.1
KPI42611.1
KPI42806.1
KPI42997.1
KPI44065.1
KPI44272.1
KPI45999.1
KUL81929.1
KUL81944.1
KUL82703.1
KUL83781.1
KUL84410.1
KUL85848.1
KUL86115.1
KUL86829.1
KUL86933.1
KUL87381.1
KUL88048.1
KUL89380.1
KUL90197.1
KUL91087.1
KPM34298.1
KPM35115.1
KPM37788.1
KPM38489.1
KPM39409.1
KPM39838.1
KPM40255.1
KPM40478.1
KPM41029.1
KPM41171.1
KPM41382.1
KPM41710.1
KPM42846.1
KPM42934.1
KPM43219.1
KPM45233.1
KPM45253.1
KPM45644.1
KPM46315.1
KPM46385.1
KPV74016.1
KPV75652.1
KPV75653.1
GAP85015.1
GAP86221.1
GAP87523.1
GAP88018.1
GAP88736.1
GAP89461.1
GAP89475.1
GAP91026.1
GAP91764.1
GAP91877.1
GAP92040.1
GAP92113.1
GAP92347.1
GAP92384.1
GAP92895.1
GAP93327.1
GAP93373.1
GAQ03718.1
GAQ05017.1
GAQ08691.1
GAQ09256.1
GAQ09473.1
GAQ09934.1
GAQ09964.1
GAQ10122.1
GAQ11841.1
GAQ12219.1
KRZ98685.1
KSA01654.1
KTB27883.1
KTB28979.1
KTB34606.1
KTB36798.1
KTB37562.1
KTB37567.1
KTB38645.1
KTB38647.1
OCB87450.1
KUE95362.1
KUE96426.1
KUE98831.1
KUE99018.1
KUE99123.1
KUE99763.1
KUF00497.1
KUF00547.1
KUF02375.1
KUF02977.1
KUF03096.1
KUF03818.1
KUF04379.1
KUF05300.1
KUJ07020.1
KUJ07166.1
KUJ07886.1
KUJ08209.1
KUJ09137.1
KUJ12381.1
KUJ12479.1
KUJ12952.1
KUJ13688.1
KUJ14891.1
KUJ14938.1
KUJ15053.1
KUJ15068.1
KUJ15351.1
KUJ15948.1
KUJ16114.1
KUJ16559.1
KUJ17353.1
KUJ18834.1
KUJ20474.1
KUJ22570.1
KUJ22846.1
KUJ24462.1
CEL00838.1
CEL02060.1
CEL03582.1
CEL03929.1
CEL04088.1
CEL04850.1
CEL06004.1
CEL06038.1
CEL06848.1
CEL06901.1
CEL07026.1
CEL08736.1
CEL10047.1
CEL10244.1
CEL11204.1
CEN60518.1
KUM55633.1
KUM58416.1
KUM61640.1
KUM63467.1
KUM64300.1
KUM65174.1
KUM65222.1
KUM66703.1
KUM66819.1
GAQ33331.1
GAQ36789.1
GAQ40275.1
GAQ40514.1
GAQ43118.1
GAQ45151.1
GAQ46368.1
KWU43330.1
KWU44997.1
KWU45005.1
KWU47121.1
KXG45123.1
KXG45511.1
KXG46237.1
KXG46268.1
KXG47223.1
KXG49837.1
KXG50085.1
KXG50964.1
KXG53303.1
KXG53635.1
KXH26998.1
KXH27953.1
KXH32700.1
KXH34284.1
KXH36537.1
KXH41628.1
KXH42471.1
KXH47482.1
KXH57662.1
KXH60547.1
KXH62057.1
KXH63387.1
KXH65300.1
KXH34796.1
KXH38296.1
KXH53919.1
KXH57959.1
KXH66298.1
KXH67076.1
KXH67774.1
KXH67993.1
KXH26917.1
KXH32791.1
KXH33004.1
KXH33376.1
KXH33524.1
KXH34441.1
KXH37429.1
KXH38488.1
KXH41182.1
KXH43438.1
KXH48449.1
KXH50187.1
KXH51458.1
KXN85565.1
KXN86043.1
KXN88233.1
KXN88763.1
KXN92970.1
KXJ86467.1
KXJ86921.1
KXJ87132.1
KXJ88489.1
KXJ89720.1
KXJ90422.1
KXJ94010.1
KXN65161.1
KXN75076.1
KXL41459.1
KXL41542.1
KXL44115.1
KXL47130.1
KXL47197.1
KXL49149.1
KXL49722.1
KXS09087.1
KXS09410.1
KXS11409.1
KXS12969.1
KXS14625.1
KXS14713.1
KXS16106.1
KXS18066.1
KXS19567.1
KXS19709.1
KXS20029.1
KXS21011.1
KXS21205.1
KXS21308.1
KXS21489.1
KXS22210.1
KXS22225.1
KXS22520.1
KXS93430.1
KXT08014.1
KXT09303.1
KXT10610.1
KXT15244.1
KXT18895.1
KXS95662.1
KXS96613.1
KXS98326.1
KXS98449.1
KXT01562.1
KXT02234.1
KXT04292.1
KXT04671.1
KXT05774.1
KYG41513.1
KYG42929.1
KYG44043.1
KYG46768.1
KYG47672.1
KYG49130.1
GAT20618.1
GAT22689.1
GAT23699.1
GAT24515.1
GAT29131.1
GAT30942.1
KYQ33065.1
KYQ33722.1
KYQ34456.1
KYQ34568.1
KYQ34694.1
KYQ35498.1
KYQ35583.1
KYQ35915.1
KYQ36341.1
KYQ36381.1
KYQ36464.1
KYQ38450.1
KYQ40925.1
ODA75947.1
ODA79271.1
ODA80212.1
ODA81273.1
ODA83872.1
KZF20957.1
KZF23177.1
KYK54824.1
KYK57373.1
KYK58481.1
KYK58860.1
KYK60269.1
KYK62036.1
KZL66286.1
KZL66347.1
KZL66659.1
KZL68230.1
KZL69435.1
KZL71492.1
KZL73041.1
KZL76851.1
KZL77299.1
KZL77886.1
KZL63598.1
KZL64159.1
KZL74441.1
KZL79947.1
KZL79983.1
KZL83046.1
KZL83177.1
KZL84781.1
KZL84867.1
KZL85185.1
KZL87545.1
KZP07678.1
KZP07679.1
KZP08067.1
KZP11427.1
KZP12157.1
KZP13456.1
KZP16688.1
KZP16959.1
KZP18359.1
KZP21063.1
KZP22200.1
KZP22310.1
KZP22311.1
KZP22319.1
KZP22321.1
KZP22362.1
KZP22694.1
KZP22699.1
KZP22700.1
KZP23442.1
KZP25118.1
KZP25119.1
KZP25190.1
KZP25191.1
KZP27293.1
KZP27322.1
KZP27327.1
KZP27997.1
KZO90782.1
KZO91613.1
KZO98013.1
KZO98014.1
KZO98015.1
KZP01123.1
KZP01126.1
KZP01782.1
KZP01788.1
KZP01789.1
KZP01794.1
KZP01817.1
KZM19913.1
KZM20394.1
KZM21674.1
KZM22115.1
KZM22428.1
KZM24287.1
KZM24715.1
KZM25157.1
KZM26496.1
KZM27105.1
KZM27596.1
KZM27696.1
KZS87722.1
KZS95264.1
KZS95536.1
KZS95669.1
KZS98248.1
KZT69403.1
KZT69404.1
KZT35354.1
KZT35656.1
KZT35906.1
KZT40570.1
KZT41008.1
KZT05037.1
KZV81718.1
KZV82147.1
KZV83211.1
KZV83229.1
KZV83248.1
KZV86483.1
KZV87451.1
KZV87452.1
KZV87466.1
KZV88561.1
KZV89519.1
KZV89612.1
KZV89798.1
KZV89813.1
KZV91016.1
KZV92302.1
KZV92729.1
KZV93820.1
KZV96423.1
KZV96432.1
KZV96440.1
KZV96900.1
KZV96977.1
KZV98346.1
KZV99272.1
KZW04275.1
KZT22573.1
KZT23563.1
KZT23833.1
KZT29808.1
KZT52571.1
KZT55644.1
KZT55793.1
KZT55799.1
KZT55806.1
KZT55820.1
KZT56137.1
KZT59511.1
KZT62902.1
KZV60197.1
KZV62082.1
KZV67848.1
KZV68085.1
KZV70776.1
KZV70801.1
KZV71301.1
KZV71816.1
KZZ87469.1
KZZ90159.1
KZZ90175.1
KZZ91158.1
KZZ91685.1
KZZ91751.1
KZZ93873.1
KZZ98929.1
OAA32355.1
OAA33212.1
OAA43582.1
OAA52152.1
OAA52999.1
OAA53170.1
OAA54626.1
OAA55182.1
OAA57285.1
OAA59468.1
OAA60062.1
OAA61420.1
OAA62917.1
OAA63987.1
OAA70443.1
OAA70520.1
OAA70555.1
OAA71301.1
OAA72447.1
OAA73718.1
OAA73728.1
OAA35093.1
OAA38671.1
OAA41849.1
OAA42307.1
OAA42354.1
OAA42385.1
OAA45779.1
OAA45879.1
OAA45991.1
OAA48868.1
OAA51048.1
OAA51074.1
OAA52310.1
OAA52480.1
OAA35903.1
OAA37616.1
OAA39377.1
OAA39990.1
OAA40996.1
OAA44200.1
OAA44245.1
OAA47802.1
OAA51782.1
OAA59247.1
OAA69263.1
OAA70835.1
OAA71062.1
OAA71651.1
OAA71717.1
OAA71994.1
OAA72914.1
OAA72935.1
OAA74426.1
OAA74511.1
OAA74570.1
OAA74839.1
OAA75127.1
OAA75669.1
OAA76018.1
OAA76070.1
OAA76211.1
OAA77098.1
OAA77258.1
OAA77277.1
OAA77291.1
OAA77856.1
OAA77948.1
OAA78717.1
OAA78787.1
OAA79299.1
OAA79347.1
OAA79381.1
OAA79582.1
OAA81461.1
OAA81935.1
OAA81949.1
OAA82292.1
OAA53933.1
OAA55869.1
OAA57651.1
OAA59211.1
OAA61917.1
OAA62736.1
OAA65327.1
OAD02444.1
OAF54346.1
OAF56218.1
OAF98906.1
OAG02438.1
OAG02469.1
OAG03342.1
OAG04849.1
OAG05536.1
OAG05943.1
OAG06562.1
OAG06845.1
OAG07507.1
OAG07792.1
OAG08038.1
OAG10850.1
OAG11501.1
OAG12503.1
OAG14097.1
OAG14444.1
OAG15040.1
OAG18595.1
OAG18706.1
OAG19911.1
OAG20466.1
OAG20523.1
OAG20733.1
OAG21765.1
OAG21995.1
OAG23219.1
OAG25541.1
OAG25897.1
OAG34279.1
OAG37532.1
OAG38088.1
OAG38349.1
OAG39146.1
OAG39187.1
OAG39586.1
OAG39776.1
OAG39985.1
OAG40212.1
OAG41813.1
OAG41919.1
OAG41946.1
OAG42330.1
OAG42653.1
OAG43573.1
OAG44505.1
OAG44626.1
OAG45210.1
OAK93891.1
OAK94090.1
OAK97439.1
OAK99110.1
OAK99981.1
OAL01625.1
OAL02024.1
OAL02037.1
OAL02490.1
OAL02881.1
OAL03466.1
OAL04535.1
OAL04785.1
OAL04830.1
OAL05423.1
OAL06026.1
OAL07048.1
OAL07363.1
OAL07752.1
OAL42914.1
OAL43036.1
OAL43098.1
OAL43315.1
OAL43849.1
OAL44784.1
OAL45924.1
OAL46781.1
OAL48856.1
OAL49512.1
OAL50922.1
OAL54105.1
OAL54593.1
OAL55325.1
OAL55813.1
OAL56226.1
OAL56358.1
OAL56975.1
OAL57200.1
OAL57216.1
OAJ13977.1
OAJ18731.1
OAL24457.1
OAL29505.1
OAL30101.1
OAL30860.1
OAL33425.1
OAL34681.1
OAL35297.1
OAL35495.1
OAL35779.1
OAL37195.1
OAL37610.1
OAL37972.1
OAL38169.1
OAL38436.1
OAL38567.1
OAL39206.1
OAL39835.1
OAL40151.1
OAL17222.1
OAL17262.1
OAL17445.1
OAL17997.1
OAL18060.1
OAL18260.1
OAL19375.1
OAL19600.1
OAL21544.1
OAL22563.1
OAL23102.1
OAL23156.1
OAL25513.1
OAL25914.1
OAL28542.1
OAQ25048.1
OAQ26348.1
OAQ27020.1
OAQ27400.1
OAQ27683.1
OAQ28109.1
OAQ28549.1
OAQ30020.1
OAQ30767.1
OAQ30772.1
OAQ30782.1
OAQ30783.1
OAQ30784.1
OAQ30785.1
OAQ30797.1
OAQ30798.1
OAL70091.1
OAL72250.1
OAL72952.1
OAL73086.1
OAL73967.1
OAL62185.1
OAL63484.1
OAL63922.1
OAL64052.1
OAL65338.1
OAL66152.1
OAP53738.1
OAP54321.1
OAP54551.1
OAP55338.1
OAP57940.1
OAP58562.1
OAP59472.1
OAP60695.1
OAP61182.1
OAP61587.1
OAP63342.1
OAP64035.1
OAP64211.1
OAP64662.1
OAQ67401.1
OAQ74537.1
OAQ74540.1
OAQ75199.1
OAQ78571.1
OAQ78745.1
OAQ78847.1
OAQ78991.1
OAQ79677.1
OAQ80616.1
OAQ81653.1
OAQ83525.1
OAQ83714.1
OAQ83748.1
OAQ86318.1
OAQ86322.1
OAQ96370.1
OAQ96733.1
OAQ96779.1
OAQ97040.1
OAQ97171.1
OAQ98943.1
OAQ99713.1
OAQ99972.1
OAR00178.1
OAR01221.1
OAR01525.1
OAR02021.1
OAQ57844.1
OAQ58493.1
OAQ59603.1
OAQ59704.1
OAQ59724.1
OAQ60132.1
OAQ60258.1
OAQ60378.1
OAQ61583.1
OAQ61754.1
OAQ63123.1
OAQ64055.1
OAQ64678.1
OAQ65937.1
OAQ66766.1
OAQ67737.1
OAQ68699.1
OAQ68702.1
OAQ69236.1
OAQ69639.1
OAQ69749.1
OAQ69788.1
OAQ69952.1
OAQ70024.1
OAQ70995.1
OAQ71021.1
OAQ72046.1
OAQ73564.1
OAQ73753.1
OAQ75856.1
OAQ77943.1
OAQ80830.1
OAQ82646.1
OAQ82649.1
OAQ88919.1
OAQ89783.1
OAQ90307.1
OAQ90495.1
OAQ90528.1
OAQ91706.1
OAQ92098.1
OAQ93257.1
OAQ93411.1
OAQ93689.1
OAQ94278.1
OAQ94282.1
OAX32863.1
OAX34183.1
OAX80599.1
OAX81188.1
OAX81344.1
OAX83440.1
OAX84396.1
OBT61444.1
OBT62661.1
OBT64727.1
OBT65499.1
OBT65524.1
OBT65702.1
OBT65801.1
OBT65848.1
OBT65869.1
OBT67444.1
OBT68705.1
OBT38918.1
OBT39232.1
OBT39901.1
OBT39902.1
OBT40805.1
OBT41107.1
OBT42076.1
OBT42511.1
OBT42742.1
OBT45544.1
OBT46340.1
OBT47142.1
OBT48894.1
OBT49063.1
OBT49198.1
OBT50541.1
OBT51061.1
OBT51736.1
OBT52450.1
OBT52949.1
OBT53074.1
OBT54341.1
OBT56532.1
OBT56722.1
OBT57634.1
OBT58012.1
OBT58022.1
OBT59085.1
OBT59668.1
OBT59709.1
OBT70740.1
OBT70986.1
OBT72821.1
OBT76259.1
OBT76296.1
OBT77317.1
OBT77335.1
OBT77387.1
OBT77474.1
OBT78117.1
OBT78388.1
OBT81050.1
OBT81053.1
OBT81761.1
OBT82282.1
OBT83013.1
OBT84102.1
OBT85028.1
OBT86218.1
OBT86563.1
OBT86955.1
OBT86992.1
OBT87800.1
OBT87819.1
OBT87865.1
OBT90575.1
OBT94569.1
OBT94604.1
OBT95668.1
OBT95988.1
OBT96416.1
OBT96475.1
OBT96653.1
OBT96942.1
OBT96945.1
OBT98453.1
OBT98990.1
OBU00479.1
OBU01033.1
OBU01076.1
OBU01103.1
OBU01536.1
OBA27337.1
OBA17974.1
OBR03233.1
OBR04185.1
OBR04878.1
OBR06528.1
OBR08424.1
OBR09744.1
OBR10857.1
OBR11218.1
OBR11521.1
OBR12792.1
OBR12952.1
OBR14422.1
OBR15700.1
OBS18778.1
OBS19957.1
OBS21492.1
OBS23096.1
OBS23198.1
OBS23202.1
OBS24191.1
OBS24669.1
OBS26090.1
OBS26129.1
OBS28374.1
OBS28502.1
OBW63709.1
OBW63757.1
OBW65192.1
OBW68704.1
OBZ86126.1
OBZ74859.1
OCH88784.1
OCH88785.1
OCH90085.1
OCH90090.1
OCH90091.1
OCH90092.1
OCH90097.1
OCH90269.1
OCK78310.1
OCK79261.1
OCK79856.1
OCK80346.1
OCK81687.1
OCK81838.1
OCK83458.1
OCK85227.1
OCK85598.1
OCK86987.1
OCK89540.1
OCK92651.1
OCK94387.1
OCK97411.1
OCK97450.1
OCK97962.1
OCK99041.1
OCL03265.1
OCL04330.1
OCL05447.1
OCL06944.1
OCL07086.1
OCL08448.1
OCL09107.1
OCL11461.1
OCL11778.1
OCL12058.1
OCL13099.1
OCL14475.1
OCL14694.1
OCL14775.1
OCT44650.1
OCT45770.1
OCT46035.1
OCT47800.1
OCT49483.1
OCT49657.1
OCT50677.1
OCT51495.1
OCT54017.1
OCT54531.1
OCW31111.1
OCW31659.1
OCW32655.1
OCW34443.1
OCW34559.1
OCW38200.1
OCW39693.1
OCW40525.1
OCW42313.1
OCW43952.1
OCW44572.1
CEG69232.1
CEG78370.1
CEH12364.1
CCT61472.1
CCT61521.1
CCT63702.1
CCT65021.1
CCT65436.1
CCT66513.1
CCT66941.1
CCT68098.1
CCT68104.1
CCT68948.1
CCT69610.1
CCT70409.1
CCT70554.1
CCT70562.1
CCT70625.1
CCT70694.1
CCT72767.1
CCT73141.1
CCT75562.1
CCT76009.1
********************************************
S13.list
********************************************
KEZ42108.1
********************************************
S14.list
********************************************
EEA19134.1
EHA56859.1
EAL92743.1
EAW09428.1
CAK96425.1
EED12244.1
EEP82803.1
EEQ88526.1
OAT05537.1
EED85714.1
EED57978.1
CBF83641.1
CAY71043.1
AAW47077.1
EFI91628.1
EAQ86103.1
EDR16096.1
EJT71603.1
EAT76880.2
EDN97579.1
EFQ26018.1
EAA63543.1
AFR98648.2
EIE77914.1
EAS28872.3
EAL17305.1
KGB79211.1
EWG47396.1
EDN07791.1
EAU38394.1
EAW21708.1
KMU89818.1
OAJ43295.1
KMP05991.1
EFP74213.1
KNB01061.1
KNB01062.1
KNB01063.1
EDU49343.1
KMM69590.1
KMU76575.1
EEH10694.1
EDP52904.1
EEH19239.2
EGY23181.1
KGQ01979.1
EEH48085.2
EEY23271.1
EFR03634.1
EGC45692.1
EER44623.1
CCU80198.1
EFE32676.1
EEQ33373.1
EGE06384.1
KNE58079.1
EER25878.1
EEU41941.1
EGD92183.1
EGD99389.1
EFE43623.1
OAV88796.1
EGE77306.1
CAZ85521.1
EFQ92512.1
EQL38605.1
EGR46400.1
EFW14337.1
EHK19582.1
EHK49608.1
KND00285.1
CCC10170.1
EAU93328.2
EAA29043.2
ELR05509.1
BAE56366.1
ADV25746.1
EFY92049.1
EFY99824.1
KLU91461.1
EGF77559.1
EGO61361.1
EGZ74616.1
EGO19511.1
EGN94100.1
EGP83373.1
EGS17510.1
EGU85908.1
CCA39162.1
EGX47715.1
EGX92345.1
AEO56722.1
AEO63197.1
CAP86021.1
CAP72966.1
CCD51044.1
GAO48221.1
CBX98092.1
EHA23418.1
EHY53891.1
EHK97022.1
GAA84416.1
ESU07447.1
EWZ84559.1
EWZ84560.1
EWZ84561.1
EXA43877.1
EXA43878.1
EXA43879.1
EXL47340.1
EXL47341.1
EXL47342.1
EXM33386.1
EXM33387.1
EXM33388.1
EXM02183.1
EXM02184.1
EXM02185.1
EXL81205.1
EXL81206.1
EXL81207.1
EXK87386.1
EXK87387.1
EXK87388.1
EXK43850.1
EXK43851.1
EXK43852.1
EIM83325.1
EIN13250.1
EJD55012.1
EIT79718.1
EIW65231.1
EJD04487.1
EIW86321.1
EIW68673.1
EWZ46551.1
EWZ46552.1
EWZ46553.1
EWZ00515.1
EWZ00516.1
EWZ00517.1
EJF58787.1
EJP61831.1
EON67056.1
ELQ38575.1
ELQ69280.1
EJT98889.1
EJT49003.1
EKD12428.1
EKC97751.1
EKM83391.1
EKV51838.1
EKM60450.1
EKG10482.1
EKJ74681.1
CCG83704.1
CCH45903.1
CCM01439.1
CCA73288.1
CCF38751.1
EKV22063.1
EKV16570.1
ELA26889.1
EMF08697.1
ETW87647.1
EMD41371.1
EMS21214.1
CCJ29767.1
EMD00302.1
EMD96713.1
EMD68522.1
EME40223.1
EME77691.1
EPS98076.1
EPQ61223.1
EPS27000.1
CCE30684.1
EMR08463.1
EMR64480.1
EMR81446.1
ENH83907.1
ENI03579.1
EOA89580.1
ETN37202.1
ETI26302.1
EOD43085.1
EON96100.1
EPB90313.1
EPE32800.1
EPE02123.1
EPQ66381.1
KJK84422.1
KJK93539.1
ERZ98640.1
EPS43972.1
EPZ36560.1
EQB44156.1
EQL02227.1
ESK98125.1
GAD99509.1
ESZ95958.1
OCF37161.1
OCF46027.1
OCF67513.1
OCF72759.1
OCF57076.1
OBR84336.1
OCF24365.1
OCF51693.1
CDM32246.1
CRL20241.1
ETR99606.1
ETS77292.1
EUC32559.1
EUC41831.1
EUC66885.1
EUN21617.1
CDK27980.1
EXF80273.1
EXJ56684.1
EXJ74091.1
EXJ87071.1
EXJ88285.1
EXV06515.1
EXX59869.1
EXX59870.1
EYB25921.1
EYE99251.1
EZF27775.1
EZF35231.1
EZF46895.1
EZF57543.1
EZF68145.1
EZF78804.1
EZF89363.1
EZG00222.1
EZG11123.1
EZG21867.1
KDB28034.1
KDB38608.1
KDB13961.1
KDE79955.1
KDR84744.1
KDQ54959.1
KDQ30306.1
KDQ17709.1
KEF59309.1
KZN86990.1
KEP55106.1
KEQ93663.1
KEQ69500.1
KEQ66979.1
KEQ78361.1
KEY64870.1
KEY78559.1
KEZ46594.1
KFA53498.1
KFA76564.1
KFA69216.1
KFG87279.1
KFH63914.1
KFX49924.1
KFX96556.1
KFX97992.1
KFY16248.1
KFY23254.1
KFY36239.1
KFY44602.1
KFY67639.1
KFY64773.1
KFY93976.1
KFY80633.1
KFY90860.1
KFZ11839.1
KFZ11039.1
KGG52686.1
KIL90421.1
KGO44081.1
KGO57606.1
KGO69758.1
KGO71318.1
KGQ05121.1
KGQ11245.1
KGQ13239.1
KGQ13306.1
KHE81334.1
KHJ32842.1
KHN97255.1
KMQ43322.1
KUI63072.1
KID97751.1
KID60914.1
KUI71769.1
CEJ92943.1
KIJ59818.1
KIK02317.1
KII86453.1
KIJ33061.1
KIJ40111.1
KIK38578.1
KIK70330.1
KIK18652.1
KIM84740.1
KIN00096.1
KIO07338.1
KIM48455.1
KIK99216.1
KIM32707.1
KIM51375.1
KIO23176.1
KIJ21348.1
KIL71089.1
KJA25925.1
GAM41057.1
KIV85374.1
KIW65169.1
KIW83463.1
KIW87612.1
KIW23122.1
KIW56278.1
KIW48433.1
KIX02905.1
KIR78035.1
KIR84296.1
KIR90336.1
KIR97024.1
KIW19729.1
GAM83238.1
KIV90418.1
KIV99849.1
KIV99850.1
KIR27443.1
KIR44762.1
KIR53057.1
KIR38472.1
KIX98831.1
KIY55092.1
KIR58494.1
KIR70459.1
KIY32646.1
KIR32230.1
KIY66097.1
KIY66099.1
KIY45702.1
KJD99685.1
CEP19481.1
CDS08142.1
GAN05007.1
KOC08389.1
KJZ77216.1
KJR87623.1
KJY02010.1
KKA18423.1
KKA26329.1
KKF96410.1
CRG88362.1
KKK18285.1
KKK12101.1
KKO98450.1
KKY18932.1
KKY36978.1
CED82497.1
CED84174.1
KKZ64308.1
KLJ07404.1
KLO06321.1
KLO90317.1
KLP03519.1
KLP16260.1
KLT44488.1
KMK60501.1
CEJ57325.1
GAO85459.1
KND87430.1
KNG52661.1
KNE88577.1
KNE91266.1
KNG89998.1
KNZ78212.1
CRK34598.1
CRK45437.1
KOM21967.1
KXX81491.1
KOS17919.1
KOS39478.1
KPA41456.1
KPI36187.1
KUL88329.1
KPM36595.1
KPV74585.1
GAP92629.1
GAQ04599.1
KTB33101.1
KTW31062.1
KTW27649.1
KUE96025.1
KUJ10984.1
CEL07360.1
KUM66371.1
GAQ47483.1
KWU44792.1
KXG45822.1
KXH31513.1
KXH48599.1
KXH38937.1
KXN84801.1
KXJ92848.1
KXN72879.1
KXL49829.1
KXS12572.1
KXS14215.1
KXT09325.1
KXS98354.1
KXS98355.1
KYG47956.1
GAT23890.1
KYQ41551.1
ODA79046.1
KZF25028.1
KYK57140.1
KZP15209.1
KZP30427.1
KZO99785.1
KZM22585.1
KZS90362.1
KZT68779.1
KZT42743.1
KZT08950.1
KZV88051.1
KZT24673.1
KZT58420.1
KZV74785.1
KZZ99720.1
KZZ94556.1
OAA58232.1
OAA38943.1
OAA51943.1
OAA80269.1
OAA56515.1
OAD01352.1
OAD70750.1
OAF55335.1
OAG02703.1
OAG23932.1
OAG40942.1
OAK95059.1
OAL54924.1
OAL37506.1
OAL25111.1
OAQ32954.1
OAL69693.1
OAL64349.1
OAP53978.1
OAP63618.1
OAQ75098.1
OAQ98433.1
OAQ66306.1
OAQ80729.1
OAX42560.1
OBT61780.1
OBT40976.1
OBT51441.1
OBT74549.1
OBT87945.1
OBT99868.1
OBR03975.1
OBS28156.1
OBZ84666.1
OBZ79281.1
OCH88337.1
OCK84900.1
OCK90902.1
OCL01940.1
OCT48833.1
OCW39413.1
CEG65869.1
CCT73068.1
********************************************
S15.list
********************************************
CAK46990.1
CCE86257.1
CCT70447.1
CCT72984.1
CEL01030.1
CEP24291.1
CEP24786.1
EAT78650.2
EAU33812.1
EAZ63340.2
EDK40499.2
EEU33743.1
EEU34222.1
EEU34644.1
EEU37903.1
EEU38477.1
EEU43334.1
EGF75819.1
EGU78171.1
EGU78714.1
EGU84563.1
EGU88900.1
EHA22181.1
EHK23148.1
EHY53306.1
EIF47698.1
EKG13531.1
ELA26777.1
ELA29472.1
EMD84854.1
EMT72149.1
ENH62152.1
ENH71302.1
ENH74280.1
ENH79286.1
ENH98712.1
EOD45170.1
EON96998.1
EPS28593.1
EQB56447.1
ESU10853.1
ESW99502.1
ETN38425.1
ETS77107.1
EWG38563.1
EWG55185.1
EWG55220.1
EWG55539.1
EWY81861.1
EWY82987.1
EWY87957.1
EWZ30372.1
EWZ40551.1
EWZ85409.1
EWZ87350.1
EXA28710.1
EXA34238.1
EXA35138.1
EXA41335.1
EXF75159.1
EXJ66812.1
EXJ67945.1
EXJ89890.1
EXJ95777.1
EXK33748.1
EXK35756.1
EXK77019.1
EXK82052.1
EXK99459.1
EXL44531.1
EXL51702.1
EXL64684.1
EXL67356.1
EXL69215.1
EXL70972.1
EXL73616.1
EXL90955.1
EXL98074.1
EXM08820.1
EXM20618.1
EXM20869.1
EXM34357.1
EYB29209.1
GAA85149.1
GAM89118.1
GAO88062.1
GAQ43378.1
GAT24211.1
KEF52254.1
KEF52961.1
KEF52995.1
KEF53873.1
KEF63056.1
KEZ39846.1
KEZ43227.1
KGK36746.1
KGO40622.1
KGO48899.1
KGO63095.1
KIL86163.1
KIL93719.1
KIN05231.1
KIN06982.1
KIW19121.1
KIW35996.1
KIW64669.1
KIW66379.1
KIW95500.1
KIW95575.1
KIX04698.1
KIX09293.1
KIX95505.1
KIX97604.1
KKP00426.1
KKY33943.1
KLO78850.1
KLO83806.1
KLO88601.1
KLP05827.1
KLP11448.1
KLP17379.1
KNA98591.1
KNB16300.1
KNG50041.1
KNG83339.1
KPM35938.1
KPM36175.1
KPM43189.1
KPM44452.1
KUI55571.1
KUL92345.1
KXH33997.1
KXH54809.1
KXH60748.1
KXJ87508.1
KZL65604.1
KZL67799.1
KZL85929.1
KZM22222.1
KZM27706.1
KZZ88935.1
OAG01941.1
OAG15470.1
OAG40921.1
OAL00847.1
OAL04010.1
OAL21351.1
OAL24069.1
OAL50588.1
OAL54674.1
OAP60510.1
OAQ59345.1
OBA15748.1
OBR15197.1
OCW31964.1
********************************************
S16.list
********************************************
EEA21137.1
EEA21138.1
EEA28283.1
EHA54985.1
EHA55509.1
CAG99507.1
CAH02008.1
CAG78606.1
CAG78709.1
CAG60847.1
EAL91437.1
EAL93468.1
EAW13044.1
EAW14036.1
CAK48682.1
CAL00590.1
CAA91071.1
EED20734.1
EED23276.1
EEP77560.1
EEP80385.1
EEQ84852.1
EEQ91234.1
EEQ38525.1
EEQ41517.1
OAT04038.1
OAT08472.1
EPY54201.1
EED81105.1
EED49194.1
EED50698.1
EER33802.1
EER35664.1
CAG89675.2
CAG90071.2
CBF69998.1
CBF90156.1
CAR29449.1
CAR30993.1
CAX39997.1
CAX43035.1
CAY67539.1
CAY71694.1
AAS53253.2
AAS53384.2
ALO60533.1
CAR30173.1
CAR30373.1
EFW98895.1
EFX03248.1
EFI92453.1
EFI93193.1
EAQ88033.1
EAQ88181.1
EDR09371.1
EDR09374.1
EDR09375.1
EDR12043.1
EJT77761.1
EJT77832.1
DAA07098.1
EAT78558.1
EAT78968.1
EDN93868.1
EFQ27642.1
EFQ30582.1
EAA57979.1
EAA65300.1
AFR94876.2
EIE79716.1
EIE80694.1
EIE83397.1
EIE84557.1
EIE87184.1
EIE88447.1
EAS27974.3
EAS29398.3
EDV12112.1
EAL21187.1
EDK36248.2
EDK36584.2
EEQ43532.1
KGB74996.1
EWG45321.1
EWG45598.1
EDN06060.1
EDN10709.1
EAU37057.1
EAU37869.1
EAW17623.1
EAW18742.1
EDK45000.1
EDK46843.1
KMU84112.1
KMU87915.1
EEB05957.1
OAJ36738.1
OAJ43715.1
KMP06541.1
KMP08780.1
EFP81176.2
EFP87609.2
EHS62890.1
KNB07012.1
KNB07013.1
KNB07316.1
EDU42252.1
EDU45588.1
EDO15022.1
KMM69037.1
KMM71802.1
KMU78773.1
KMU80566.1
EEH07457.1
EEH10110.1
EDP51912.1
EDP54688.1
EEH18221.1
EEH22702.1
EPX74434.1
EGY18817.1
EGY20632.1
EEH40362.1
EEH41815.1
EEH47141.1
EEH49484.1
EEY22174.1
EFR03223.1
EFR04552.1
EGC41554.1
EGC44586.1
EER38951.1
EER45607.1
CCU74270.1
CCU75341.1
EFE31851.1
EFE36829.1
EEQ29457.1
EEQ32363.1
EGE05643.1
EGE08777.1
KNE57340.1
KNE66075.1
KNE68180.1
KNE69688.1
EER22876.1
EER24997.1
EEU40293.1
EEU40802.1
EGD89672.1
EGD90129.1
KFL62298.1
KFL62299.1
EGD96418.1
EGD96535.1
EFE41124.1
EFE42050.1
OAV87664.1
OAV97939.1
OAV97940.1
OAV97941.1
EGE82580.1
EGE84664.1
CAZ79841.1
CAZ85264.1
EFQ94913.1
EFQ95258.1
EQL28351.1
EQL28352.1
EQL36851.1
KDE02404.1
KDE02405.1
KDE05554.1
EGR51938.1
EGR51996.1
EFW13219.1
EFW19343.1
EHK22171.1
EHK22298.1
EHK43192.1
EHK43325.1
EDN64595.1
EDP41621.1
EDP43834.1
EDZ73885.1
EEU04582.1
KNC98542.1
KNC99862.1
CCE40187.1
CCE42878.1
CCC06887.1
CCC08182.1
EAU83375.2
EAU87743.2
EAA32590.1
EAA33280.1
EAK95632.1
EAK98416.1
EAK98510.1
EEB99543.1
ELR09315.1
ELR09453.1
BAE59916.1
BAE62888.1
ADV21947.1
ESX01328.1
ESX01820.1
EFY92705.1
EFY93416.1
EFY98258.1
EFY98346.1
EGA76125.1
EGA80018.1
EGA88067.1
KLU81816.1
KLU81891.1
EGF78737.1
EGF83332.1
EGG06532.1
ABN66580.2
ABN68665.2
EGO59117.1
EGO59928.1
EGZ73225.1
EGZ74078.1
EGO20385.1
EGN91785.1
EGN98645.1
CAY77763.1
EGP84696.1
EGP87433.1
EGS21111.1
EGS21479.1
EGU12606.1
EGU80678.1
EGU84251.1
EGV60673.1
EGV61329.1
EGV61330.1
EGW31488.1
EGW34234.1
CCA36636.1
CCA40703.1
EGX43778.1
EGX53965.1
EGX92704.1
EGX94277.1
AEO55250.1
AEO55399.1
AEO66819.1
AEO66989.1
CAP86712.1
CAP95583.1
CAP70334.1
CAP71330.1
CCD52122.1
CCD55346.1
GAO49660.1
GAO50974.1
CCD23331.1
CBQ69968.1
CBQ70467.1
CBX89969.1
CBX90636.1
EHA18959.1
EHA22815.1
EHY52865.1
EHY58870.1
AET37925.1
AET40573.1
CCE64229.1
CCC68646.1
EHK96415.1
EHK97378.1
GAA82307.1
GAA83319.1
ESU12246.1
ESU16339.1
GAA93895.1
GAA96307.1
CCE90572.1
CCE92794.1
EIF48216.1
EXA01193.1
EXA01194.1
EXA01499.1
EXA48027.1
EXA48337.1
EXL59873.1
EXL59874.1
EXL60182.1
EXM25513.1
EXM29704.1
EXM00067.1
EXM00367.1
EXM00368.1
EXL78893.1
EXL87192.1
EXK92472.1
EXK92783.1
EXK31867.1
EXK31868.1
EXK32186.1
GAA21530.1
EIM23174.1
EIM80122.1
EIM91394.1
EIN05911.1
EIN09920.1
EJD45962.1
EIT78061.1
EIT78552.1
EIW12286.1
EIW56648.1
EIW57635.1
EJD04952.1
EJD07055.1
EIW76777.1
EIW84492.1
EIW71323.1
EIW73466.1
EWZ41403.1
EWZ41709.1
EWZ41710.1
EWY96457.1
EWY96458.1
EWY96766.1
EJF60114.1
EJF64880.1
EJP65713.1
EJP66910.1
EON60828.1
EON66130.1
CCF50358.1
CCF54628.1
ELQ34325.1
ELQ37689.1
ELQ61497.1
ELQ65167.1
EJU00206.1
EJU04949.1
EJS44653.1
EJT48386.1
EJT49626.1
EKD18331.1
EKD19786.1
EKC98175.1
EKC99249.1
EKM75409.1
EKM79001.1
EKV43492.1
EKV49588.1
EKM52727.1
EKM58559.1
EKG16583.1
EKG17249.1
EKJ73709.1
EKJ77264.1
CCF57271.1
CCF58723.1
CCG81217.1
CCG81502.1
CCH45738.1
CCM01511.1
CCM03218.1
CCA66437.1
CCA68770.1
CCF36158.1
CCF39738.1
EKV10506.1
EKV20405.1
EKV12339.1
EKV15439.1
CCG22063.1
CCG23372.1
CCE83994.1
CCE85025.1
CCE85332.1
CCE86431.1
CCH58665.1
ELA25100.1
ELA32838.1
EMF09198.1
EMF13769.1
ETW79903.1
ETW83354.1
EMD33884.1
EMD35075.1
EMS20210.1
EMS25796.1
EHN08536.1
KIS66569.1
KIS71157.1
CCJ30831.1
ELU41011.1
GAC72709.1
GAC75602.1
EMC91839.1
EMC93479.1
EMD85382.1
EMD86167.1
EMD64605.1
EMD69898.1
EME38194.1
EME41065.1
EME78578.1
EME79408.1
EPS97332.1
EPT01682.1
EPQ52585.1
EPQ55832.1
EMG46173.1
EMG48739.1
EPS28216.1
EPS32558.1
CCE28106.1
CCE28684.1
CCK69848.1
CCK71207.1
EMR10567.1
CCU98419.1
CCU99487.1
EMR64829.1
EMR68965.1
EMR84704.1
EMR87745.1
ENH80481.1
ENH85433.1
CCO31726.1
ENH68953.1
ENH69140.1
EMT60431.1
EMT60634.1
ENI00216.1
ENI06116.1
EOA83690.1
EOA87114.1
ETN42200.1
ETN42672.1
ETI21561.1
ETI27376.1
EOD48253.1
EOD49173.1
EON96348.1
EON98943.1
EOR04183.1
EPB84222.1
EPB91106.1
EPB92005.1
EPB92553.1
GAC95373.1
GAC97204.1
EPE31337.1
EPE37080.1
EPE06128.1
EPE06142.1
AGO13040.1
AGO13165.1
EPQ27329.1
EPQ31497.1
EPQ65466.1
EPQ66611.1
KJK80314.1
KJK80405.1
KJK88930.1
KJK89066.1
ERZ96146.1
ESA20015.1
EPS40526.1
EPS42672.1
EPZ34245.1
CDF88230.1
CDF90046.1
EQB46049.1
EQB46763.1
EQL01840.1
ERF71572.1
ERF76695.1
ERS97734.1
ERS97765.1
ESK84683.1
ESK89540.1
EST06332.1
EST08360.1
GAD95871.1
GAD97102.1
ESZ95484.1
ESZ97731.1
OCF30427.1
OCF34404.1
OCF39251.1
OCF42682.1
OCF66933.1
OCF67568.1
OCF72815.1
OCF73375.1
OCF57132.1
OCF62051.1
OBR82243.1
OBR84390.1
OCF22654.1
OCF24434.1
OCF48295.1
OCF51653.1
CDM30742.1
CDM37301.1
CRL21652.1
CRL25885.1
ETS05369.1
ETS05487.1
ETS82972.1
ETS83322.1
ETS61082.1
ETS65228.1
EUC28322.1
EUC36176.1
EUC43981.1
EUC45430.1
EUC57009.1
EUN24250.1
EUN24356.1
CDH10872.1
CDH12833.1
CDH14873.1
CDH15265.1
EWG87570.1
EWG92361.1
EWG97582.1
CDK28441.1
CDK29546.1
EXF76474.1
EXF85692.1
EXJ56000.1
EXJ57973.1
EXJ53535.1
EXJ63504.1
EXJ80653.1
EXJ84391.1
EXJ90214.1
EXJ95821.1
EXV01640.1
EXV01738.1
EXX75987.1
EXX78515.1
EXX78516.1
EYB29778.1
EYB33211.1
EYE94020.1
EYE97645.1
EZF24059.1
EZF24060.1
EZF24967.1
EZF24968.1
EZF24969.1
EZF29395.1
EZF36427.1
EZF43192.1
EZF43193.1
EZF43966.1
EZF43967.1
EZF43968.1
EZF53840.1
EZF53841.1
EZF54629.1
EZF54630.1
EZF54631.1
EZF64459.1
EZF64460.1
EZF65205.1
EZF65206.1
EZF65207.1
EZF75031.1
EZF75032.1
EZF75905.1
EZF75906.1
EZF75907.1
EZF85728.1
EZF85729.1
EZF86526.1
EZF86527.1
EZF86528.1
EZF96518.1
EZF96519.1
EZF97293.1
EZF97294.1
EZF97295.1
EZG07562.1
EZG07563.1
EZG08285.1
EZG08286.1
EZG08287.1
EZG18022.1
EZG18023.1
EZG18834.1
EZG18835.1
EZG18836.1
KDB25810.1
KDB26312.1
KDB34931.1
KDB34932.1
KDB35741.1
KDB35742.1
KDB35743.1
KDB11802.1
KDB15585.1
KDE79441.1
KDE83185.1
KDN48613.1
KDN61192.1
KDN72127.1
KDR72582.1
KDR78343.1
KDQ53174.1
KDQ54462.1
KDQ24068.1
KDQ24323.1
KDQ11191.1
KDQ14889.1
KEI38316.1
KEI42771.1
KEF55651.1
KEF58932.1
KZN86421.1
KZN88437.1
KDN42997.1
KDN52153.1
KEP53069.1
KER00061.1
KER00142.1
KEQ71854.1
KEQ75285.1
KEQ59917.1
KEQ59955.1
KEQ81741.1
KEQ81797.1
CDH48228.1
CDH49903.1
CDH50481.1
CDH55037.1
CDH59300.1
CDH60227.1
KEY71415.1
KEY74243.1
KEY75476.1
KEY78456.1
KEZ41088.1
KEZ41140.1
KFA48137.1
KFA49070.1
KFA72825.1
KFA75077.1
KFA61915.1
KFA67730.1
KFG83534.1
KFG88240.1
KFH65853.1
KFH65868.1
GAK62965.1
GAK67046.1
KFX47199.1
KFX53169.1
KFX91757.1
KFX97161.1
KFX94626.1
KFX95767.1
KFY09275.1
KFY12001.1
KFY06584.1
KFY16516.1
KFY22010.1
KFY22694.1
KFY36103.1
KFY46799.1
KFY32930.1
KFY40212.1
KFY49246.1
KFY54035.1
KFY60912.1
KFY68092.1
KFY77460.1
KFY78927.1
KFY72680.1
KFY77015.1
KFY88707.1
KFY89059.1
KFZ05290.1
KFZ09107.1
KFZ10427.1
KFZ15560.1
KGG51239.1
KGK36889.1
KGK38817.1
CDO69721.1
CDO75452.1
KIL92599.1
KIL92778.1
KFH40472.1
KFH44043.1
KGO35878.1
KGO49087.1
KGO57785.1
KGO60554.1
KGO43470.1
KGO52932.1
KGO73213.1
KGO77644.1
KGQ08284.1
KGQ11244.1
KGQ11467.1
KGQ12731.1
KGR03403.1
KGR11446.1
KGQ82444.1
KGQ98359.1
KGQ83033.1
KGQ92453.1
KGQ81765.1
KGQ88150.1
KGR01908.1
KGR10191.1
KGR06720.1
KGR17646.1
KGT63673.1
KGT69650.1
KGU01225.1
KGU10384.1
KGU02543.1
KGU10963.1
KGU02288.1
KGU11499.1
KGU19070.1
KGU27387.1
KGU21290.1
KGU30774.1
KGU22085.1
KGU31358.1
KHC28259.1
KHC37233.1
KHC29801.1
KHC35290.1
KHC45746.1
KHC55737.1
KHC45194.1
KHC52363.1
KHC54492.1
KHC63846.1
KHC61462.1
KHC70267.1
KHC66387.1
KHC78708.1
KHC71379.1
KHC79078.1
KHC78374.1
KHC87302.1
KHC29215.1
KHC42513.1
KHE82743.1
KHE85350.1
KHJ34244.1
KHJ35449.1
KHN94217.1
KHN98078.1
KMQ45168.1
KMQ46343.1
KUI53868.1
KUI55133.1
KIE02130.1
KIE02220.1
KID92116.1
KID92207.1
KID79111.1
KID79202.1
KID71013.1
KID71104.1
KUI68791.1
KUI69127.1
KIH90162.1
CDO92101.1
CDO94655.1
CEJ84835.1
CEJ87012.1
CEI85694.1
CEI86688.1
CEI88088.1
CEI92210.1
CEI99273.1
CEI99771.1
KIJ60337.1
KIJ60939.1
KIJ93423.1
KIK09612.1
KII83629.1
KII85281.1
KIJ27279.1
KIJ47317.1
KIJ52552.1
KIK43140.1
KIK45397.1
KIK56065.1
KIK70145.1
KIK13185.1
KIK21503.1
KIK23321.1
KIM80300.1
KIM85021.1
KIM90045.1
KIN08275.1
KIN96294.1
KIN98086.1
KIM40763.1
KIM41792.1
KIK91147.1
KIK95227.1
KIM26616.1
KIM33559.1
KIM56246.1
KIM59362.1
KIO27766.1
KIO34634.1
KIJ10780.1
KIJ18263.1
KIL57642.1
KIL63580.1
KJA17866.1
KJA19729.1
GAM34335.1
GAM37153.1
KIP03460.1
KIP03495.1
KIV84306.1
KIV87402.1
KIW64600.1
KIW66525.1
KIW80875.1
KIW86408.1
KIW86871.1
KIW87958.1
KIW33093.1
KIW33307.1
KIW55554.1
KIW60184.1
KIW36796.1
KIW47940.1
KIX02189.1
KIX08351.1
KIR80885.1
KIR89272.1
KIR95509.1
KIS02005.1
KIW16800.1
KIW21491.1
GAM85003.1
GAM88221.1
KIV89412.1
KIV93936.1
KIW01969.1
KIW05796.1
KIR24963.1
KIR49770.1
KIR57106.1
KIR42906.1
KIX94663.1
KIY04168.1
KIY55482.1
KIR68637.1
KIR75569.1
KIY35743.1
KIR36136.1
KIY64783.1
KIY73073.1
KIY44233.1
KJD99936.1
CEP62481.1
CEP63088.1
CEP08265.1
CEP13485.1
CEP14040.1
CEP19273.1
CDS05877.1
CDS09610.1
CDS10769.1
CDS11023.1
CDS13383.1
CDS14002.1
GAN04074.1
GAN10285.1
GAN11118.1
GAN11195.1
KOC11362.1
KOC16948.1
KJZ77928.1
KJZ79845.1
KJK60396.1
KJK68461.1
KJR82276.1
KJR82314.1
GAO15655.1
GAO19893.1
KJX93252.1
KJX93561.1
KKA01440.1
KKA20819.1
KKA25907.1
KKA27873.1
KKA29796.1
AEY97563.1
AEY97695.1
KKF96702.1
CRG83948.1
CRG86931.1
KKK13670.1
KKK14531.1
KKK16950.1
KKK21236.1
KKO99457.1
KKP05885.1
KKY14448.1
KKY18699.1
KKY21825.1
KKY22308.1
KKY36863.1
KKY37999.1
CED82275.1
KKZ60887.1
KKZ67889.1
KLJ10279.1
KLJ10511.1
KLO11431.1
KLO17734.1
KLO95767.1
KLO95951.1
KLO90180.1
KLP05986.1
KLP13207.1
KLP22606.1
KLT39475.1
KLT41905.1
KMK59799.1
KMK61838.1
CEJ53829.1
CEJ58557.1
GAO82784.1
GAO87074.1
KND88819.1
KND93140.1
KND96488.1
KND96905.1
KNG52201.1
KNE97589.1
KNF05395.1
KNG85341.1
CEP24427.1
KNZ75604.1
KNZ77571.1
KNZ81783.1
KNZ59731.1
KNZ62551.1
CRK14516.1
CRK27860.1
CRK30789.1
CRK33378.1
CRK22926.1
CRK25374.1
CRK25375.1
CRK25861.1
KOM17841.1
KOM22114.1
KXX77349.1
KXX77922.1
KOS12724.1
KOS16310.1
KOS18335.1
KOS18357.1
KOS48687.1
KOS48723.1
CUA74109.1
KPA39918.1
KPA42221.1
KOH52403.1
KOH00824.1
KPI36031.1
KPI41010.1
KUL85371.1
KUL91039.1
KPM35603.1
KPM44382.1
KPV71847.1
KPV76551.1
KQC45398.1
BAP70043.1
BAP72068.1
BAO38493.1
BAO40587.1
GAP84858.1
GAP86370.1
GAQ06582.1
GAQ09661.1
KRZ99595.1
KSA03438.1
KTB20189.1
KTA98073.1
KTB19217.1
KTB06022.1
KTA97284.1
KTB11043.1
KTB19258.1
KTB34408.1
KTB34554.1
KTW32834.1
KTW31527.1
OCB88178.1
KUE98481.1
KUE99180.1
KUJ06960.1
KUJ10296.1
CEL00799.1
CEL03247.1
KUM58724.1
KUM66719.1
GAQ34772.1
GAQ44252.1
KWU41077.1
KWU44179.1
KXG47439.1
KXG50495.1
KXH45804.1
KXH51337.1
KXH43404.1
KXH64014.1
KXH29995.1
KXH37780.1
KXN91370.1
KXJ92182.1
KXJ92292.1
KXN72269.1
KXL46450.1
KXS20354.1
KXS21509.1
KXT09589.1
KXT15055.1
KXT03198.1
KXT04996.1
KYG46199.1
KYG49756.1
GAT21404.1
GAT21405.1
GAT26571.1
KYQ41465.1
KYQ42082.1
ODA77686.1
ODA77993.1
KZF23118.1
KZF25359.1
KYK59252.1
KYK59343.1
KZL64753.1
KZL71588.1
KZL87375.1
KZL87926.1
KZP12307.1
KZP20715.1
KZO97630.1
KZP00545.1
KZM20605.1
KZM23989.1
KZS89383.1
KZS92555.1
KZT64831.1
KZT67440.1
KZT37119.1
KZT42220.1
KZT01424.1
KZT04712.1
KZT05198.1
KZV90589.1
KZT23038.1
KZT23067.1
KZT53270.1
KZT54761.1
KZV64508.1
KZV72381.1
KZV13049.1
KZZ99548.1
OAA32384.1
KZZ89538.1
KZZ90346.1
OAA68906.1
OAA74201.1
OAA40760.1
OAA48075.1
OAA47570.1
OAA47659.1
OAA74714.1
OAA81133.1
OAA56663.1
OAA65974.1
OAC98686.1
OAD00356.1
OAD00871.1
OAD06575.1
OAD75311.1
OAD79248.1
OAD79506.1
OAF56502.1
OAF61329.1
OAG04151.1
OAG09703.1
OAG14329.1
OAG24676.1
OAG39488.1
OAG42947.1
OAL03243.1
OAL04102.1
OAL45410.1
OAL45860.1
OAJ23830.1
OAJ25736.1
OAJ01550.1
OAJ07354.1
OAJ26080.1
OAJ31260.1
OAJ15866.1
OAJ22653.1
OAL32095.1
OAL37670.1
OAL20188.1
OAL31997.1
OAQ26963.1
OAQ29591.1
OAQ29595.1
OAL69092.1
OAL71192.1
OAL63876.1
OAL67874.1
OAP59756.1
OAP62682.1
OAQ86962.1
OAQ87813.1
OAQ98996.1
OAQ68980.1
OAQ69093.1
OAQ89858.1
OAQ94925.1
OAX35625.1
OAX40690.1
OAX81931.1
OAX85564.1
OBT64749.1
OBT65835.1
OBT47101.1
OBT47775.1
OBT56286.1
OBT57554.1
OBT73335.1
OBT77296.1
OBT87235.1
OBT90608.1
OBT96196.1
OBU00486.1
OBA28595.1
OBA19431.1
OBA21318.1
OBA14535.1
OBA15183.1
OBR12307.1
OBR12692.1
OBS19335.1
OBS21982.1
OBW66164.1
OBZ88733.1
OBZ89329.1
OBZ90786.1
OBZ91755.1
OBZ66239.1
OBZ74418.1
OCH84042.1
OCH91337.1
OCK83043.1
OCK83614.1
OCK93050.1
OCK93347.1
OCL14208.1
OCL15290.1
OCT45257.1
OCT50923.1
OCW33665.1
OCW43904.1
CEG62797.1
CEG63293.1
CEG63294.1
CEG66734.1
CEG74153.1
CEG80246.1
CEG81655.1
CEG83826.1
CEG84455.1
CEH13643.1
CEH18241.1
SAM04272.1
SAM06196.1
SAM06578.1
SAM08579.1
SAM09279.1
SAM09459.1
CCT63869.1
CCT64040.1
********************************************
S1.list
********************************************
CCT75665.1
CCT74351.1
CCT74310.1
CCT73642.1
CCT69147.1
CCT63815.1
SAM07424.1
SAM07293.1
SAL99643.1
SAL98243.1
SAL97579.1
SAL97574.1
SAL96521.1
SAL96520.1
SAL96519.1
SAL95930.1
CEG83362.1
CEG74680.1
CEG68795.1
CEG68794.1
CEG64353.1
CEG63228.1
OCW41875.1
OCW40387.1
OCW32495.1
OCT47271.1
OCL13177.1
OCL10295.1
OCL03395.1
OCK98250.1
OCK97942.1
OCK85431.1
OCK76310.1
OCK74087.1
OCH96620.1
OBZ79519.1
OBZ91682.1
OBZ89037.1
OBZ85201.1
OBZ83366.1
OBW69058.1
OBW63914.1
OBS28437.1
OBS25433.1
OBS24809.1
OBS22692.1
OBS21444.1
OBR13222.1
OBR12407.1
OBR04408.1
OBR03083.1
OBA23577.1
OBT91985.1
OBT87408.1
OBT84272.1
OBT81652.1
OBT81537.1
OBT79867.1
OBT75521.1
OBT72947.1
OBT57012.1
OBT57011.1
OBT49132.1
OBT41289.1
OBT66106.1
OAX83310.1
OAX82952.1
OAX82088.1
OAX78514.1
OAQ94878.1
OAQ94769.1
OAQ93240.1
OAQ85199.1
OAQ82905.1
OAQ73072.1
OAQ71452.1
OAQ69137.1
OAQ66747.1
OAQ62051.1
OAQ62050.1
OAQ61824.1
OAQ60503.1
OAQ59073.1
OAQ57360.1
OAR05758.1
OAR03634.1
OAR01253.1
OAQ98463.1
OAQ98416.1
OAQ97955.1
OAQ86913.1
OAQ86802.1
OAQ79005.1
OAQ77794.1
OAQ74795.1
OAP56538.1
OAL67373.1
OAL67355.1
OAL66239.1
OAL62640.1
OAL62559.1
OAL62509.1
OAL62459.1
OAL62150.1
OAL75665.1
OAL72647.1
OAL72591.1
OAL72537.1
OAL72208.1
OAL70713.1
OAL70692.1
OAL70177.1
OAQ31814.1
OAQ31466.1
OAQ29706.1
OAQ29705.1
OAQ26557.1
OAQ25659.1
OAL26853.1
OAL23445.1
OAL37723.1
OAL34991.1
OAL45058.1
OAL44087.1
OAL43661.1
OAL01786.1
OAL00354.1
OAK94705.1
OAG38404.1
OAG36520.1
OAG24262.1
OAG24190.1
OAG20786.1
OAG14796.1
OAG12610.1
OAG08076.1
OAG05254.1
OAG03768.1
OAG02479.1
OAF63347.1
OAF61355.1
OAF59655.1
OAF57723.1
OAF57561.1
OAD73441.1
OAD69754.1
OAD68031.1
OAD66405.1
OAD65150.1
OAD08637.1
OAD07800.1
OAD06952.1
OAD03953.1
OAD03093.1
OAC99060.1
OAA68445.1
OAA81529.1
OAA76716.1
OAA74987.1
OAA47694.1
OAA42069.1
OAA42064.1
OAA41719.1
OAA39941.1
OAA37904.1
OAA37172.1
OAA34881.1
OAA34318.1
OAA42430.1
OAA41984.1
OAA41231.1
OAA39482.1
OAA36706.1
OAA36014.1
OAA35847.1
OAA35492.1
OAA34108.1
OAA33851.1
KZZ92219.1
OAA73143.1
OAA72321.1
OAA70424.1
OAA69696.1
OAA69032.1
OAA61487.1
OAA60855.1
OAA60848.1
OAA57155.1
OAA55652.1
OAA53111.1
OAA53076.1
OAA46424.1
KZZ89855.1
KZZ87186.1
OAA32241.1
KZZ96651.1
KZZ91772.1
KZZ89192.1
KZV08499.1
KZV77708.1
KZT51652.1
KZT50465.1
KZT21694.1
KZT11210.1
KZT06787.1
KZT41359.1
KZT32204.1
KZT74802.1
KZS87133.1
KZM26923.1
KZM25358.1
KZM19972.1
KZO94450.1
KZP32340.1
KZL88353.1
KZL81964.1
KZL79160.1
KZL76657.1
KZL65429.1
KZL73728.1
KZL72576.1
KZL69844.1
KZL69213.1
KZL66550.1
KZL65301.1
KYK59309.1
KYK57195.1
KZF25173.1
ODA77720.1
GAT28774.1
KYG45545.1
KXT04592.1
KXT02109.1
KXS98150.1
KXT18467.1
KXT18411.1
KXT08792.1
KXS22001.1
KXS21250.1
KXS19980.1
KXS16698.1
KXS16052.1
KXS16019.1
KXS15627.1
KXS14452.1
KXS13562.1
KXS13443.1
KXS13263.1
KXS12681.1
KXS12585.1
KXS12004.1
KXS10574.1
KXS10572.1
KXS09328.1
KXL44906.1
KXN75007.1
KXN75006.1
KXN74420.1
KXN73977.1
KXN72956.1
KXN72850.1
KXN72761.1
KXN72760.1
KXN72756.1
KXN72377.1
KXN71591.1
KXN70608.1
KXN70607.1
KXN70433.1
KXN70390.1
KXN70374.1
KXN70030.1
KXN70029.1
KXN70028.1
KXN70027.1
KXN69892.1
KXN69891.1
KXN69889.1
KXN69888.1
KXN69886.1
KXN69401.1
KXN69357.1
KXN69356.1
KXN69023.1
KXN68587.1
KXN68404.1
KXN68262.1
KXN67816.1
KXN67806.1
KXN67075.1
KXN67074.1
KXN67071.1
KXN67070.1
KXN67069.1
KXN67067.1
KXN67066.1
KXN67065.1
KXN66353.1
KXN66352.1
KXN66351.1
KXN66311.1
KXN66310.1
KXN66307.1
KXN66306.1
KXN66303.1
KXN66279.1
KXN66278.1
KXN66274.1
KXN66273.1
KXN66272.1
KXN65421.1
KXN65112.1
KXN65110.1
KXN65109.1
KXN64997.1
KXN64699.1
KXN64677.1
KXN64658.1
KXN64573.1
KXJ92585.1
KXJ92570.1
KXJ92184.1
KXJ90369.1
KXJ89977.1
KXJ87479.1
KXJ86523.1
KXJ86095.1
KXJ86073.1
KXJ85871.1
KXJ85554.1
KXJ85241.1
KXN84791.1
KXH50208.1
KXH43038.1
KXH41904.1
KXH35468.1
KXH30078.1
KXH25178.1
KXH67163.1
KXH65720.1
KXH63947.1
KXH59893.1
KXH56232.1
KXH47948.1
KXH50300.1
KXH49902.1
KXH45788.1
KXH39176.1
KXH27934.1
KXH25938.1
KXG53283.1
KXG51840.1
KWU45943.1
GAQ47392.1
GAQ46922.1
KUM66051.1
CEN62918.1
CEN59265.1
CEL09807.1
CEL09341.1
CEL08553.1
CEL06614.1
KUJ22191.1
KUJ17248.1
KUJ16692.1
KUJ10331.1
KUF03265.1
KUE99735.1
KTW28917.1
KTW31783.1
KTB41250.1
KTB24657.1
KTB04934.1
KTB01074.1
KTB06923.1
KTB25507.1
KTB08639.1
KTB19387.1
KSA04020.1
KSA01719.1
GAQ09198.1
GAQ03866.1
GAQ02813.1
GAP92069.1
GAP92033.1
GAP86377.1
BAO41541.1
BAP72982.1
KQC41461.1
KPV73722.1
KPM41428.1
KPM40545.1
KPM38880.1
KPM38379.1
KPM34604.1
KUL89420.1
KUL87902.1
KUL83803.1
KPI40455.1
KOG97040.1
KOH48279.1
KPA44250.1
KPA42747.1
KPA38571.1
KPA37238.1
KPA36746.1
KPA36217.1
KPA35159.1
CUA73714.1
KOS40514.1
KOS36753.1
KOS17544.1
KOS15001.1
KXX82967.1
KXX77841.1
KXX75948.1
KOM23607.1
CRK42437.1
CRK38090.1
CRK21695.1
CRK21675.1
CRK18230.1
CRK43114.1
CRK29947.1
CRK27360.1
CRK27189.1
CRK12922.1
CRJ87078.1
CEP20842.1
KNG85578.1
KNG85178.1
KNF03025.1
KNG51985.1
KNG47033.1
KNG44346.1
KNE00206.1
KND99428.1
KND93172.1
KND92022.1
KND90872.1
KND90486.1
GAO90408.1
GAO88485.1
GAO84307.1
GAO81782.1
CEO59735.1
CEJ54969.1
KMK63654.1
KLT42438.1
KLP23191.1
KLP23111.1
KLP20931.1
KLP19601.1
KLP19285.1
KLP06202.1
KLP00483.1
KLO98996.1
KLP10807.1
KLP08933.1
KLP05522.1
KLP05244.1
KLP04737.1
KLO98113.1
KLO84618.1
KLO97153.1
KLO96012.1
KLO90608.1
KLO90567.1
KLO83280.1
KLO82325.1
KLO79604.1
KLJ08470.1
KLJ07228.1
KKZ68226.1
KKZ61014.1
KKZ60925.1
KKY36680.1
KKY34036.1
KKY28320.1
KKY29184.1
KKP06711.1
KKP05034.1
KKP04050.1
KKO98079.1
KKK24788.1
KKK19515.1
CRG92886.1
CRG90839.1
KKF94046.1
AEY95194.1
KKA30706.1
KKA24938.1
KKA23314.1
KKA20892.1
KKA20048.1
KJX99065.1
KJX92300.1
GAO19193.1
GAO18149.1
GAO13569.1
KJR88815.1
KJK64976.1
KJZ79882.1
KJZ77855.1
KJZ76103.1
KJZ74975.1
KJZ73810.1
KOC17811.1
KJJ29982.1
GAN11192.1
GAN10449.1
GAN09287.1
GAN06359.1
GAN04553.1
GAN03958.1
CDS10412.1
CDS09641.1
CDS09115.1
CDS08582.1
CDS08508.1
CEP14196.1
CEP12485.1
CEP11975.1
CEP09234.1
CEP61811.1
KIY44819.1
KIY73493.1
KIX99613.1
KIX97483.1
KIW05657.1
KIW04698.1
KIV94841.1
GAM86534.1
KIW19468.1
KIW13332.1
KIW11729.1
KIX07616.1
KIX03524.1
KIW48913.1
KIW37247.1
KIW55512.1
KIW51738.1
KIW28862.1
KIW23975.1
KIW93752.1
KIW80788.1
KIW75565.1
KIW66279.1
KIV84282.1
KIP11507.1
GAM42533.1
GAM35184.1
GAM33574.1
KJA25942.1
KIL71081.1
KIO20932.1
KIM31284.1
KIM49758.1
KIM48445.1
KIN08687.1
KIN07468.1
KIN03453.1
KIN03301.1
KIM84578.1
KIK26508.1
KIK71258.1
KIJ45493.1
KII93456.1
KIK02307.1
CEJ04614.1
CEJ04385.1
CEJ00896.1
CEJ00783.1
CEJ00230.1
CEI97801.1
CEI90456.1
CEI85614.1
CEJ95164.1
CEJ94881.1
CEJ93686.1
CEJ93610.1
CEJ93508.1
CEJ93282.1
CEJ93228.1
CEJ93190.1
CEJ92817.1
CEJ92324.1
CEJ92321.1
CEJ90625.1
CEJ90055.1
CEJ90010.1
CEJ89606.1
CEJ88690.1
CEJ84675.1
CEJ82719.1
CEJ82714.1
CEJ82372.1
CEJ82052.1
CEJ81187.1
CEJ80743.1
CDO96444.1
KIH93066.1
KUI68730.1
KID71611.1
KID70976.1
KID70811.1
KID70241.1
KID69413.1
KID69262.1
KID67170.1
KID66289.1
KID66243.1
KID66079.1
KID65034.1
KID64620.1
KID64387.1
KID64384.1
KID63954.1
KID63483.1
KID61560.1
KID61495.1
KID60022.1
KID59706.1
KID59655.1
KID79444.1
KID79073.1
KID78772.1
KID77287.1
KID76091.1
KID74989.1
KID74480.1
KID74335.1
KID74150.1
KID73824.1
KID73325.1
KID73322.1
KID72362.1
KID72311.1
KID72133.1
KID72132.1
KID72073.1
KID67898.1
KID65480.1
KID64680.1
KID64135.1
KID62137.1
KID61786.1
KID61233.1
KID60283.1
KID59430.1
KID92244.1
KID91378.1
KID89958.1
KID88557.1
KID87254.1
KID86962.1
KID86959.1
KID86763.1
KID86698.1
KID86624.1
KID86237.1
KID85044.1
KID84772.1
KID84458.1
KID83811.1
KID83352.1
KID83121.1
KID82278.1
KID82132.1
KID82059.1
KID81881.1
KID81821.1
KID81639.1
KID81312.1
KIE02093.1
KIE01905.1
KIE00097.1
KID97110.1
KID96516.1
KID96191.1
KID95677.1
KID95571.1
KID94774.1
KID94548.1
KID94025.1
KID93807.1
KID93748.1
KID93691.1
KID93664.1
KID93406.1
KID90854.1
KID89002.1
KID87143.1
KID80910.1
KUI60349.1
KMQ48995.1
KMQ46894.1
KMQ44877.1
KMQ44255.1
KMQ43691.1
KMQ43074.1
KMQ42937.1
KMQ41811.1
KHO00456.1
KHO00221.1
KHN99833.1
KHN99593.1
KHN98356.1
KHN98264.1
KHN98115.1
KHN95803.1
KHN94045.1
KHJ32597.1
KHE88757.1
KHE85415.1
KHE80407.1
KHC49998.1
KHC34220.1
KHC89819.1
KHC82555.1
KHC82889.1
KHC73293.1
KHC85801.1
KHC71613.1
KHC75530.1
KHC64082.1
KHC68281.1
KHC58268.1
KHC57071.1
KHC47658.1
KHC61728.1
KHC50320.1
KHC40153.1
KHC32065.1
KHC42945.1
KHC32745.1
KGU36294.1
KGU25036.1
KGU37321.1
KGU25691.1
KGU33490.1
KGU22590.1
KGU18357.1
KGU05914.1
KGU19842.1
KGU05440.1
KGU14453.1
KGU04740.1
KGT72296.1
KGT66017.1
KGR23167.1
KGR10996.1
KGR15243.1
KGR04894.1
KGQ99230.1
KGQ84137.1
KGQ98502.1
KGQ86024.1
KGR04110.1
KGQ89834.1
KGQ89566.1
KGR21870.1
KGR07370.1
KGQ13238.1
KGQ11607.1
KGQ10830.1
KGQ07895.1
KGQ06816.1
KGQ06528.1
KGQ06170.1
KGQ05981.1
KGQ04965.1
KGQ04007.1
KGQ03801.1
KGQ03577.1
KGQ03546.1
KGQ03168.1
KGQ03116.1
KGQ03115.1
KGQ02434.1
KGQ02397.1
KGO74342.1
KGO74235.1
KGO73685.1
KGO68710.1
KGO72820.1
KGO70252.1
KGO60723.1
KGO59615.1
KGO59850.1
KGO54030.1
KGO53822.1
KGO50304.1
KGO49236.1
KGO48098.1
KGO45456.1
KGO43135.1
KFH47699.1
KFH43720.1
KFH43498.1
KFH40548.1
KIL95619.1
KIL93961.1
KIL92836.1
KIL88347.1
KIL87510.1
KIL87250.1
KIL86699.1
KGK40114.1
KGG52110.1
KFZ22914.1
KFZ18386.1
KFZ11880.1
KFZ01658.1
KFY84911.1
KFY84605.1
KFY84388.1
KFY77679.1
KFY84457.1
KFY60818.1
KFY53942.1
KFY49671.1
KFY45579.1
KFY44627.1
KFY43969.1
KFY30485.1
KFY28216.1
KFY13931.1
KFY11108.1
KFY07117.1
KFY14825.1
KFY03050.1
KFX92660.1
KFX89294.1
KFX48869.1
KFX44863.1
KFH73515.1
KFH70302.1
KFH68932.1
KFH68607.1
KFH68185.1
KFH66161.1
KFH62285.1
KFG85365.1
KFG83835.1
KFG82915.1
KFG80742.1
KFG80395.1
KFG80355.1
KFG79895.1
KFG79432.1
KFG79196.1
KFG79154.1
KFG79123.1
KFG78719.1
KFG78716.1
KFG77927.1
KFG77817.1
KFG77716.1
KFG77596.1
KFA69594.1
KFA68736.1
KFA68132.1
KFA67729.1
KFA67323.1
KFA63015.1
KFA80650.1
KFA80643.1
KFA79358.1
KFA76896.1
KFA73838.1
KFA72754.1
KFA71329.1
KFA56457.1
KFA55225.1
KFA53780.1
KFA51855.1
KFA51716.1
KFA50117.1
KFA47948.1
KFA45679.1
KEZ41228.1
KEZ40241.1
KEY79929.1
KEY75646.1
KEY74969.1
KEY74471.1
KEY73502.1
KEY73038.1
KEY71521.1
KEY70811.1
KEY69255.1
KEY65550.1
CDH56825.1
CDH53041.1
CDH49740.1
KEQ79625.1
KEQ67991.1
KEQ72049.1
KER00895.1
KEQ99586.1
KEP55014.1
KZN86191.1
KEF52390.1
KEI42634.1
KDQ19838.1
KDQ63858.1
KDQ53029.1
KDR84751.1
KDR68238.1
KDN71338.1
KDN68448.1
KDN68167.1
KDN65217.1
KDN62061.1
KDN46026.1
KDE78608.1
KDE76960.1
KDB18207.1
KDB17057.1
KDB12037.1
KDB37523.1
KDB37490.1
KDB31982.1
KDB31647.1
KDB31580.1
KDB31359.1
KDB28301.1
KDB28231.1
KDB27431.1
KDB27381.1
KDB24881.1
KDB23805.1
KDB23741.1
KDB23661.1
KDB21697.1
KDB21526.1
KDB21409.1
KDB20194.1
EZG20673.1
EZG20581.1
EZG15062.1
EZG14753.1
EZG14648.1
EZG14433.1
EZG11307.1
EZG10029.1
EZG09995.1
EZG04512.1
EZG04330.1
EZG04161.1
EZG03863.1
EZF99142.1
EZF99108.1
EZF93438.1
EZF93185.1
EZF93018.1
EZF92853.1
EZF88306.1
EZF88273.1
EZF82899.1
EZF82503.1
EZF82342.1
EZF82109.1
EZF79110.1
EZF77741.1
EZF77600.1
EZF72240.1
EZF71759.1
EZF71707.1
EZF71300.1
EZF68407.1
EZF66961.1
EZF66928.1
EZF61478.1
EZF61126.1
EZF61033.1
EZF60782.1
EZF57821.1
EZF56378.1
EZF56345.1
EZF51078.1
EZF50582.1
EZF50440.1
EZF50150.1
EZF47139.1
EZF45771.1
EZF45675.1
EZF40253.1
EZF39942.1
EZF39812.1
EZF39626.1
EZF36557.1
EZF35459.1
EZF33363.1
EZF33169.1
EZF32686.1
EZF32379.1
EZF31905.1
EZF31556.1
EZF30498.1
EZF30151.1
EZF28967.1
EZF26698.1
EZF26665.1
EZF16574.1
EZF14825.1
EZF14321.1
EZF13096.1
EZF09631.1
EYE97141.1
EYB32351.1
EYB31845.1
EYB31041.1
EYB25455.1
EYB22862.1
EXX78171.1
EXX78112.1
EXX71017.1
EXX64961.1
EXX64956.1
EXX60778.1
EXX59813.1
EXX59810.1
EXX54403.1
EXX54336.1
EXX51049.1
EXX50678.1
EXV05387.1
EXV05166.1
EXV05159.1
EXV04915.1
EXV02539.1
EXV02479.1
EXV01861.1
EXV01775.1
EXV01490.1
EXV00494.1
EXU99238.1
EXU99123.1
EXU98743.1
EXU98237.1
EXU98129.1
EXU97722.1
EXU96924.1
EXU96519.1
EXU96432.1
EXU96374.1
EXU96335.1
EXU95648.1
EXU95472.1
EXU95469.1
EXU94989.1
EXU94976.1
EXU94733.1
EXU94646.1
EXU94618.1
EXU94550.1
EXU94517.1
EXU94462.1
EXJ90233.1
EXJ80625.1
EXJ67618.1
EXJ57628.1
EXF81228.1
EXF79950.1
EXF79301.1
EXF77971.1
EXF76304.1
EXF76204.1
CDK29684.1
CDK25225.1
EWG89118.1
EWG83721.1
EUN26012.1
EUN25596.1
EWC48678.1
EWC47911.1
EUC65519.1
EUC49502.1
EUC44292.1
EUC40534.1
EUC39127.1
EUC29386.1
ETS83156.1
ETS06527.1
ETS05527.1
CRL21210.1
CDM37716.1
OCF51938.1
OCF24072.1
OBR84067.1
OCF78903.1
OCF65059.1
ESZ99086.1
ESZ97057.1
ESZ91468.1
GAD95030.1
GAD92948.1
ESK98425.1
ERT01594.1
ERF71753.1
ERF68250.1
EQL03425.1
EQB59439.1
EQB53629.1
EQB53369.1
EPZ33601.1
EPS43718.1
EPS43450.1
EPS40063.1
EPS39158.1
ESA20844.1
ESA17626.1
ESA16687.1
ESA11366.1
ESA10769.1
ESA10492.1
ESA10488.1
ESA03516.1
ESA00813.1
ERZ96873.1
ERZ96855.1
ERZ96203.1
KJK96064.1
KJK96043.1
KJK95154.1
KJK95151.1
KJK95026.1
KJK95004.1
KJK94958.1
KJK94703.1
KJK93835.1
KJK93734.1
KJK92860.1
KJK92859.1
KJK91950.1
KJK91630.1
KJK90326.1
KJK90045.1
KJK88837.1
KJK88655.1
KJK88445.1
KJK86667.1
KJK86495.1
KJK86433.1
KJK86269.1
KJK86248.1
KJK85983.1
KJK85378.1
KJK85260.1
KJK85255.1
KJK85207.1
KJK85163.1
KJK84582.1
KJK82906.1
KJK82903.1
KJK82543.1
KJK82338.1
KJK81551.1
KJK81357.1
KJK80603.1
KJK80276.1
KJK80110.1
KJK80109.1
KJK79369.1
KJK78365.1
KJK78363.1
KJK78186.1
KJK77164.1
KJK77159.1
KJK76484.1
KJK76293.1
KJK76139.1
KJK76052.1
KJK75868.1
KJK74988.1
KJK74714.1
KJK74623.1
KJK74578.1
KJK74009.1
KJK73753.1
KJK73735.1
KJK73679.1
KJK73548.1
EPQ66653.1
EPQ26037.1
AGO10587.1
EPE09892.1
EPE31304.1
EPE30924.1
EPE28641.1
GAC97057.1
EPB91270.1
EPB85609.1
EPB85207.1
EPB81786.1
EPB81692.1
EPB81224.1
EOO02140.1
EON98899.1
EOD49891.1
ETI25389.1
ETN41151.1
EOA85911.1
EOA85140.1
EOA84008.1
ENI07641.1
ENI01833.1
ENI01012.1
ENH98526.1
EMT74207.1
EMT74163.1
EMT69043.1
EMT67590.1
EMT60704.1
ENH73383.1
ENH71610.1
ENH66301.1
ENH63648.1
ENH63375.1
ENH86609.1
ENH86513.1
ENH82103.1
ENH80565.1
ENH80276.1
EMR89892.1
EMR83731.1
EMR81706.1
EMR70800.1
EMR64339.1
EMR62929.1
EMR61665.1
EMR11074.1
CCK71999.1
CCE33186.1
CCE30459.1
CCE28723.1
EPS33130.1
EMG46777.1
EPQ60915.1
EPT04158.1
EME85536.1
EME81140.1
EME46827.1
EME45554.1
EME42327.1
EMD66149.1
EMD63161.1
EMD62679.1
EMD94875.1
EMD94057.1
EMC95798.1
CCJ29514.1
EHN00543.1
EMS22810.1
EMD41685.1
ETW87484.1
ETW77754.1
EMF12997.1
ELA37567.1
ELA30243.1
ELA29724.1
ELA29398.1
ELA23333.1
CCH60350.1
CCE82719.1
CCE81789.1
CCE81021.1
CCE80256.1
CCG24566.1
CCG22805.1
EKV18317.1
EKV07056.1
EKV15643.1
EKV13933.1
CCF45241.1
CCF42524.1
CCF38763.1
CCA77756.1
CCM02804.1
CCH42995.1
CCH40949.1
CCG84694.1
CCF60274.1
EKJ79666.1
EKJ76975.1
EKJ72950.1
EKJ69159.1
EKJ68523.1
EKJ68474.1
EKJ67401.1
EKG17652.1
EKV51830.1
EKM83399.1
EKD19700.1
EKD16515.1
EKD12962.1
EKD12373.1
EJS42019.1
EJT99532.1
ELQ68362.1
ELQ60457.1
ELQ58383.1
ELQ38522.1
ELQ36792.1
ELQ36766.1
EON68746.1
EON67719.1
EON65467.1
EJP69507.1
EJP68725.1
EJP68307.1
EJP68004.1
EJP67377.1
EJP66450.1
EJP66449.1
EJP66185.1
EJP66147.1
EJP65863.1
EJP65773.1
EJP64420.1
EJP63725.1
EJP63604.1
EJP62707.1
EJP62527.1
EJP62101.1
EJP61693.1
EJF66531.1
EWY96910.1
EWY92010.1
EWY85352.1
EWY84133.1
EWY84080.1
EWY82267.1
EWY81958.1
EWY81396.1
EWY81395.1
EWY81394.1
EWY81393.1
EWZ41260.1
EWZ38672.1
EWZ35800.1
EWZ33454.1
EWZ33453.1
EWZ33452.1
EWZ33451.1
EWZ31118.1
EWZ29741.1
EIW86505.1
EIW77422.1
EIW64858.1
EIW51600.1
EIW07970.1
EIT77565.1
EIT73821.1
EIN13568.1
EIM92663.1
GAA25976.1
EXK40771.1
EXK36475.1
EXK32333.1
EXK30670.1
EXK30610.1
EXK30051.1
EXK28938.1
EXK28937.1
EXK28936.1
EXK28935.1
EXK25140.1
EXK90180.1
EXK85765.1
EXK82983.1
EXK82982.1
EXK82981.1
EXK82980.1
EXK82763.1
EXK82531.1
EXK81663.1
EXK80617.1
EXL81858.1
EXL81640.1
EXL76694.1
EXL76632.1
EXL76631.1
EXL76630.1
EXL76629.1
EXL74523.1
EXL71883.1
EXL69177.1
EXL64011.1
EXM05576.1
EXM05334.1
EXL99934.1
EXL97936.1
EXL97312.1
EXL92142.1
EXL90595.1
EXM29848.1
EXM27121.1
EXM21339.1
EXM20390.1
EXM19801.1
EXM18142.1
EXM17551.1
EXM17550.1
EXM17549.1
EXM17548.1
EXM17507.1
EXM16867.1
EXM16543.1
EXM15002.1
EXM15001.1
EXM15000.1
EXM14999.1
EXL60324.1
EXL58132.1
EXL55338.1
EXL52444.1
EXL41813.1
EXL40521.1
EXL40520.1
EXL40519.1
EXL40518.1
EXA48481.1
EXA46258.1
EXA37932.1
EXA37073.1
EXA36776.1
EXA35499.1
EXA35498.1
EXA35497.1
EXA35496.1
EXA34041.1
EXA01641.1
EWZ96205.1
EWZ83505.1
EWZ83504.1
EWZ83503.1
EWZ83502.1
EWZ81707.1
EWZ81642.1
EWZ80707.1
EIF49920.1
CCE90641.1
GAA95204.1
ESU17561.1
ESU11013.1
ESU09716.1
ESU09038.1
ESU07807.1
GAA92362.1
GAA83114.1
EHL03041.1
EHK98516.1
CCC71133.1
CCE64656.1
AET41486.1
EHY58889.1
EHA18352.1
CBY01843.1
CBX98988.1
CBX98733.1
CBQ70602.1
CCD25601.1
GAO51560.1
GAO51188.1
CCD56487.1
CCD56297.1
CCD53067.1
CAP67422.1
CAP61901.1
CAP61148.1
CAP97365.1
CAP96171.1
AEO70915.1
AEO60550.1
AEO53658.1
EGX96203.1
EGX95217.1
EGX94416.1
EGX92904.1
EGX91197.1
EGX89764.1
EGX89006.1
EGX88975.1
EGX88239.1
EGX88164.1
EGX53938.1
EGX49385.1
EGX47070.1
EGX46360.1
EGX45492.1
CCA38081.1
EGW34729.1
EGW30372.1
EGV62218.1
EGV60621.1
EGU81637.1
EGU81471.1
EGU81347.1
EGU79244.1
EGU77011.1
EGU76687.1
EGU75876.1
EGU74778.1
EGS22043.1
EGP89619.1
EGP86655.1
CAY82481.1
EGZ74139.1
EGZ73761.1
EGZ67593.1
EGO59988.1
EGO59629.1
EGO54915.1
ABN67426.1
ABN66693.2
EGG01424.1
EGF81328.1
EGF81247.1
EGF81147.1
KLU91236.1
KLU87089.1
KLU86951.1
KLU85983.1
KHO11039.1
KHO10605.1
EFZ04342.1
EFZ04339.1
EFZ03912.1
EFZ03846.2
EFZ03809.1
EFZ03045.1
EFZ02214.1
EFZ02093.1
EFZ01969.1
EFZ01646.1
EFZ00666.1
EFZ00099.2
EFY99077.1
EFY98381.1
EFY97911.2
EFY97660.1
EFY96789.1
EFY96717.2
EFY96363.1
EFY95781.1
EFY95078.2
EFY95009.2
EFY94960.1
EFY94881.1
EFY94699.2
EFY94198.1
EFY94101.1
EFY94045.1
EFY93563.1
EFY93454.1
EFY91650.1
EFY89707.1
EFY89440.1
EFY88109.1
EFY87155.1
EFY85486.1
EFY84904.1
ESW96277.1
BAE65762.1
BAE55455.1
ELR08616.1
ELR05238.1
ELR05087.1
ELR03788.1
ELR01896.1
EAK99454.1
EAK99179.1
EAK97756.1
EAK97693.1
ESA43001.1
EAA32963.2
EAA27049.1
EAU93312.2
CCC13576.1
CCC09155.1
CCE40957.1
CCE39826.1
KND03816.1
KND01283.1
KNC99097.1
KNC98547.1
KNC97981.1
KNC97026.1
KNC96771.1
EEU08752.1
EDZ69717.1
EDN62693.1
EHK47941.1
EHK43146.1
EHK26064.1
EHK24630.1
EHK22344.1
EHK20203.1
EFW14693.1
EFW13881.1
EGR52804.1
EGR51662.1
EJT41478.1
KDE02234.1
EQL35733.1
EQL29938.1
EFQ92628.1
EFQ89135.1
CAZ85495.1
CAZ84199.1
EGE85747.1
EGE79258.1
EGE78110.1
OAV97298.1
EFE45036.1
EFE44612.1
EFE43795.1
EFE42465.1
EFE41713.1
EFE41604.1
EFE41052.1
EFE38114.1
EGE00873.1
EGD99952.1
EGD97751.1
EGD96744.1
EGD95851.1
EGD95653.1
EGD94575.1
EGD93909.1
EGD93886.1
EGD92904.1
EGD91430.1
EGD91408.1
EGD87583.2
EGD87452.1
EGD87058.1
EGD85351.1
EEU47655.1
EEU45692.1
EEU40264.1
EEU39087.1
EEU37716.1
EEU36666.1
EER28903.1
EER27938.1
KNE71133.1
KNE69830.1
KNE66338.1
KNE62945.1
KNE61940.1
EGE08774.1
EGE08663.1
EGE07991.1
EGE07705.1
EGE06958.1
EGE06027.1
EGE04135.1
EGE03133.1
EGE03110.1
EEQ34402.1
EEQ31332.1
EEQ31207.1
EEQ28914.1
EEQ28903.1
EEQ28343.1
EFE36088.1
EFE32531.1
EFE32472.1
EFE32411.1
EFE32133.1
EFE31611.1
EFE31485.1
EFE31464.1
EFE31263.1
EFE30352.1
CCU80557.1
EER44374.1
EER42729.1
EER42687.1
EER39675.1
EER36910.1
EGC49184.1
EGC43281.1
EGC42822.1
EGC42777.1
EGC42627.1
EFR05213.1
EFR03562.1
EFR01721.1
EFR00483.1
EFQ99420.1
EFQ98767.1
EEY21649.1
EEY21582.1
EEY14923.1
EEH50253.2
EEH46855.1
KGQ01647.1
EEH41514.1
EEH37970.1
EGY22365.1
EGY19426.1
EGY14486.1
EGY13962.1
EPX74604.1
EPX71563.1
EEH17971.1
EEH16746.2
EDP55418.1
EEH10598.1
EEH10561.1
EEH06431.1
EEH06211.1
EEH03889.1
KMM67921.1
KMM63727.1
EDO18590.1
EDU44693.1
EDU44173.1
KNB19151.1
KNB19086.1
KNB15433.1
KNB14379.1
KNB12760.1
KNB12759.1
KNB12758.1
KNB12757.1
KNB11764.1
KNB07421.1
EFP84779.2
KMP04416.1
KMP04038.1
KMP02305.1
OAJ38428.1
OAJ38427.1
OAJ38426.1
OAJ38220.1
OAJ38029.1
EEB08124.2
EEB05712.1
KMU90106.1
KMU86190.1
EDK46559.1
EDK43188.1
EAW16606.1
EAW15464.1
EAU36688.1
EAU33510.1
EDN07631.1
EDN04997.1
EDN03836.1
EWG55753.1
EWG53957.1
EWG52023.1
EWG51235.1
EWG50043.1
EWG45177.1
EDK36812.2
EDK36220.2
EDV12374.1
EAS37474.3
EAS31395.3
EIE88919.1
EIE87846.1
EIE86790.1
EIE86496.1
EIE78581.1
EAA64477.1
EAA63375.1
EAA62596.1
EFQ36408.1
EFQ27733.1
EFQ25301.1
EDO04052.1
EDN97016.1
EAT90025.2
EAT87042.2
EAT86620.1
EAT85835.2
DAA10426.1
EJT82334.1
EJT78513.1
EJT78241.1
EJT76824.1
EJT70207.1
EJT68208.1
EDR14456.1
EAQ91683.1
EAQ87193.1
EAQ84510.1
EFJ03548.1
EFX04390.1
EFW98790.1
CAR21577.1
AAS50905.2
CAY69538.1
CAX44355.1
CBF86700.1
CBF82770.1
CBF81913.1
CAR66382.1
CAG89270.2
EER34025.1
EER31618.1
EED54639.1
EED45025.1
EPY50723.1
EPY50512.1
OAT13658.1
OAT12248.1
OAT07493.1
EEQ39812.1
EEQ36997.1
EEQ89591.1
EEQ87309.1
EEQ84967.1
EEP78160.1
EEP76151.1
EED22417.1
EED21123.1
EED11726.1
CAB72237.1
CAA20053.1
CAK96647.1
EAW07090.1
EAW06992.1
EAL89203.1
CAG61922.1
CAG83712.1
CAG80124.1
CAG78916.1
CAG98861.1
EHA55034.1
EHA53596.1
EHA48577.1
EEA26567.1
EEA26566.1
EEA25274.1
********************************************
S24.list
********************************************
KGQ13665.1
KGQ11085.1
EXX78833.1
EXX77063.1
EED43551.1
********************************************
S26.list
********************************************
EEA27009.1
EEA28560.1
EHA47452.1
EHA47453.1
EHA52209.1
CAG98119.1
CAG98990.1
CAG78758.1
CAG82987.1
CAG59154.1
CAG60220.1
EAL91333.1
EAL92202.1
EAW09936.1
EAW13143.1
CAK40210.1
CAK97205.1
CAA21165.1
CAB58165.1
EED19414.1
EED22921.1
EEQ89972.1
EEQ90901.1
EEQ35981.1
EEQ41436.1
OAT10805.1
OAT13006.1
EPY53780.1
EPY53933.1
EED80421.1
EED82405.1
EED84452.1
EED49312.1
EED54778.1
EER30896.1
EER31790.1
CAG85256.1
CAG89337.2
CBF71570.1
CBF83308.1
CAR25784.1
CAR28311.1
CAX41524.1
CAX44597.1
CAY67311.1
CAY67644.1
AAS50856.1
AAS52189.2
AAW41726.2
AAW42714.2
CAR22650.1
CAR30683.1
EFX02699.1
EFX04616.1
EFJ01753.1
EAQ86573.1
EDR12811.1
EDR15066.1
EJT74066.1
EJT74532.1
DAA09934.1
DAA10046.1
EAT81923.1
EAT87147.1
EDN98184.1
EFQ27690.1
EFQ29875.1
EAA58240.1
EAA63720.1
AFR93425.2
AFR93818.1
EAS28072.3
EAS34737.3
EDV11537.1
EDV11641.1
EAL22092.1
EAL22711.1
EDK36664.1
EDK36876.1
EEQ42805.1
EEQ46135.1
KGB77684.1
KGB79704.1
EWG45371.1
EWG46076.1
EDN05924.1
EAU35847.1
EAW17515.1
EAW21181.1
EDK43393.1
EDK45936.1
KMU89121.1
EEB07708.1
EEB08492.1
OAJ36112.1
OAJ44583.1
KMP08883.1
EFP90429.1
EFP93808.2
KNB07265.1
KNB07266.1
KNB08062.1
EDU47766.1
EDO17814.1
EDO18348.1
KMM66488.1
KMM71900.1
KMU75870.1
KMU82006.1
EEH06994.1
EEH09969.1
EDP52019.1
EDP52372.1
EEH23615.1
KGY14841.1
EPX71026.1
EPX72496.1
EGY18931.1
EGY19913.1
EEH34778.1
EEH40496.1
EEH50088.1
EEH50794.1
EEY15514.1
EEY21435.1
EFQ97640.1
EFR04643.1
EGC44438.1
EGC47774.1
EER38622.1
EER38807.1
CCU75078.1
CCU77667.1
EFE30033.1
EFE33485.1
EEQ27227.1
EEQ32254.1
EGE01981.1
EGE07576.1
KNE54815.1
KNE55016.1
KNE56465.1
KNE56681.1
EER24675.1
EER25072.1
EEU40217.1
EEU41383.1
EGD84580.1
EGD92252.1
EGD96632.1
EGD97138.1
EFE40146.1
EFE42355.1
OAV93405.1
OAV93406.1
OAV93407.1
OAW00126.1
EGE78759.1
EGE81018.1
CAZ80183.1
CAZ83782.1
EFQ87997.1
EQL36463.1
EQL37757.1
KDE08526.1
KDE09810.1
EJT41706.1
EJT44658.1
EGR49650.1
EFW18119.1
EFW19439.1
EHK20123.1
EHK24893.1
EHK42185.1
EHK48186.1
EDN64083.1
EDN64427.1
EDP44833.1
EDZ70188.1
EEU07035.1
EEU08427.1
KNC97314.1
KND03003.1
CCE40006.1
CCE40858.1
CCC06912.1
CCC13261.1
EAU92904.2
ESA42619.1
ESA42886.1
EAK90687.1
EAK96671.1
EAK96729.1
EAL02481.1
EAL02761.1
EEB88297.1
ELR03498.1
ELR05597.1
BAE60896.1
BAE62991.1
ADV20026.1
ADV21266.1
ESW97816.1
EFY85223.1
EFY92663.1
EFY98211.2
EFZ04264.2
EGA73431.1
EGA73510.1
EGA77520.1
EGA85330.1
EGA57312.1
EGA57360.1
KLU82718.1
KLU88747.1
EGF78397.1
EGF83078.1
EGG02762.1
ABN65372.1
EGO20624.1
EGO26062.1
EGN91806.1
EGN92086.1
CAY81858.1
CAY81973.1
EGP83781.1
EGP89529.1
EGS21417.1
EGU85689.1
EGV65623.1
EGV66072.1
EGW32104.1
EGW34919.1
CCA36415.1
EGX46534.1
EGX51349.1
EGX87799.1
EGX90769.1
AEO55356.1
AEO56347.1
AEO62785.1
CAP92600.1
CAP95740.1
CCD54026.1
GAO45913.1
GAO46190.1
CCD23170.1
CCD26480.1
CBQ70790.1
CBQ72067.1
CBX98757.1
CBX99081.1
EHA28012.1
EHA28302.1
EHY52761.1
EHY61130.1
AET38046.1
AET40341.1
CCE62413.1
CCE62534.1
CCC67847.1
CCC69690.1
GAA91427.1
ESU12290.1
ESU15510.1
GAA97006.1
GAA98790.1
CCE90817.1
CCE93671.1
EWZ95570.1
EXA01448.1
EXA01449.1
EXA38292.1
EXA48282.1
EXA48283.1
EXL48055.1
EXM26331.1
EXM29649.1
EXM29650.1
EXM00122.1
EXM00123.1
EXM04638.1
EXL73955.1
EXL78839.1
EXL78840.1
EXK92728.1
EXK92729.1
EXK95558.1
EXK32136.1
EXK32137.1
EXK36982.1
GAA25481.1
GAA25594.1
EIM19575.1
EIM83356.1
EIM86186.1
EIN13538.1
EIT79454.1
EIT82234.1
EIW08296.1
EIW08413.1
EIW61263.1
EIW64419.1
EJC98705.1
EJD01443.1
EIW82413.1
EIW67974.1
EIW69987.1
EWZ34342.1
EWZ41454.1
EWZ41455.1
EWY87353.1
EWY96712.1
EWY96713.1
EJF61321.1
EJP67126.1
EJP68083.1
EON63584.1
EON69886.1
CCF53281.1
CCF54353.1
ELQ39163.1
ELQ40166.1
ELQ58167.1
ELQ63637.1
EJT98342.1
EJU00528.1
EJU06404.1
EJS42448.1
EJS44251.1
EKD19562.1
EKD21503.1
EKD01062.1
EKM80391.1
EKM83720.1
EKV48130.1
EKV51512.1
EKM59380.1
EKG14100.1
EKG20479.1
EKJ72703.1
EKJ77306.1
CCF55668.1
CCF56795.1
CCG82795.1
CCG83948.1
CCH44405.1
CCH44674.1
CCL98972.1
CCM04825.1
CCA66608.1
CCA73761.1
CCF42859.1
CCF46090.1
EKV10731.1
EKV19393.1
EKV15744.1
EKV16196.1
CCG22711.1
CCG24284.1
CCE81727.1
CCE82658.1
CCE85681.1
CCE86789.1
CCH59392.1
CCH62565.1
ELA36586.1
ELA37606.1
EMF13482.1
EMF15841.1
ETW84397.1
ETW87454.1
EMD42205.1
EMS24552.1
EGA81412.1
EGA81492.1
EGA60961.1
EGA61033.1
EHN00806.1
EHN05292.1
EHN05394.1
KIS70679.1
KIS71484.1
CCJ29506.1
CCJ30767.1
ELU45784.1
GAC74550.1
GAC76810.1
EMC96387.1
EMC97896.1
EMD90377.1
EMD93807.1
EMD60470.1
EMD62500.1
EME45684.1
EME47777.1
EME84490.1
EME85674.1
EPT02753.1
EPT03957.1
EPQ59315.1
EPQ60884.1
EMG46812.1
EPS27081.1
EPS32437.1
CCE34594.1
CCK70463.1
CCK73082.1
EMR10836.1
EMR10874.1
CCU98965.1
CCV00170.1
EMR62830.1
EMR68937.1
EMR88179.1
ENH80524.1
ENH82711.1
ENH69101.1
ENH70413.1
EMT60593.1
EMT69877.1
ENH99897.1
ENI09411.1
EOA87719.1
EOA90289.1
ETN43703.1
ETN45023.1
ETI21517.1
EOD45849.1
EOD50495.1
EON97553.1
EPB83150.1
EPB90076.1
GAC96105.1
GAC96855.1
EPE24488.1
EPE33220.1
EPE04846.1
EPE05055.1
AGO10538.1
AGO12737.1
EPQ27772.1
EPQ28246.1
EPQ64073.1
EPQ66684.1
KJK74655.1
KJK80456.1
KJK88411.1
KJK89889.1
EPS42395.1
EPS43472.1
EPZ31901.1
EPZ32440.1
CDF88483.1
CDF92003.1
EQB46232.1
EQB53052.1
EQK98766.1
EQL00723.1
ERF76871.1
ERS97886.1
ERS99052.1
ESK97544.1
ESK98394.1
EST06049.1
GAD94642.1
GAD95208.1
ESZ94201.1
ESZ96543.1
OCF31132.1
OCF38349.1
OCF44134.1
OCF63323.1
OCF65580.1
OCF71698.1
OCF73749.1
OCF55522.1
OCF55806.1
OBR85825.1
OBR89298.1
OCF21326.1
OCF28087.1
OCF52462.1
OCF53745.1
CDM28333.1
CDM28886.1
CRL22379.1
CRL27617.1
ETS02771.1
ETS06205.1
ETS80308.1
ETS82410.1
ETS62457.1
ETS63062.1
EUC35574.1
EUC36447.1
EUC46088.1
EUC48815.1
EUC57835.1
EUC63003.1
EWC48190.1
EUN26829.1
EUN31002.1
CDH11738.1
CDH13077.1
CDH14638.1
CDH16734.1
EWG83968.1
EWG84068.1
EWG89337.1
EWG89426.1
EWH16659.1
EWH16754.1
EWG93992.1
EWG94092.1
CDK24612.1
CDK29009.1
EXF75410.1
EXJ54008.1
EXJ55957.1
EXJ53709.1
EXJ63463.1
EXJ82582.1
EXJ84279.1
EXJ78383.1
EXJ78637.1
EXU96147.1
EXV01590.1
EXX54857.1
EXX74353.1
EXX74354.1
EYB30523.1
EYB33248.1
EYE91591.1
EYE91784.1
EZF10472.1
EZF27900.1
EZF31566.1
EZF36011.1
EZF37324.1
EZF46906.1
EZF47948.1
EZF57620.1
EZF58571.1
EZF68184.1
EZF69149.1
EZF78892.1
EZF79951.1
EZF89470.1
EZF90592.1
EZG00284.1
EZG01522.1
EZG11186.1
EZG12124.1
EZG21906.1
KDB22227.1
KDB28161.1
KDB29078.1
KDB38731.1
KDB15543.1
KDB18702.1
KDE75474.1
KDE76218.1
KDN43116.1
KDN51034.1
KDN69397.1
KDR83871.1
KDR85182.1
KDQ63826.1
KDQ64885.1
KDQ29210.1
KDQ30606.1
KDQ08867.1
KDQ16411.1
KEI36877.1
KEI38393.1
KEF55175.1
KZN84328.1
KZN88572.1
KDN45315.1
KDN47343.1
KEP48648.1
KEP54731.1
KEQ94349.1
KEQ98148.1
KEQ73775.1
KEQ74818.1
KEQ60926.1
KEQ61158.1
KEQ84583.1
KEQ86435.1
CDH54510.1
CDH57859.1
CDH57860.1
CDH57861.1
KEY66247.1
KEY74278.1
KEY78944.1
KEY83404.1
KEZ40458.1
KEZ41203.1
KFA46981.1
KFA50601.1
KFA77885.1
KFA79899.1
KFA64254.1
KFA65250.1
KFG81505.1
KFG83583.1
KFH70638.1
KFH73151.1
GAK63698.1
GAK64909.1
KFX49194.1
KFX51241.1
KFX98440.1
KFY00001.1
KFX90872.1
KFX93451.1
KFY20205.1
KFY21163.1
KFY08139.1
KFY15138.1
KFY28308.1
KFY32197.1
KFY44040.1
KFY45472.1
KFY32961.1
KFY47720.1
KFY63472.1
KFY66836.1
KFY61970.1
KFY65603.1
KFY87596.1
KFY94306.1
KFY73548.1
KFY75414.1
KFY81845.1
KFY83949.1
KFZ15822.1
KFZ20079.1
KFZ03468.1
KFZ16443.1
KGG51651.1
KGK37429.1
KGK39023.1
CDO68698.1
CDO76629.1
KIL92743.1
KIL95532.1
KFH43647.1
KFH43704.1
KGO42525.1
KGO45207.1
KGO56584.1
KGO58439.1
KGO43445.1
KGO65905.1
KGO73751.1
KGO77592.1
KGQ02373.1
KGQ04002.1
KGQ07786.1
KGQ13666.1
KGR08509.1
KGR21391.1
KGQ91425.1
KGR03564.1
KGQ87141.1
KGQ98751.1
KGQ85057.1
KGQ95641.1
KGR06250.1
KGR15491.1
KGR13003.1
KGR23416.1
KGT67331.1
KGT72546.1
KGU06642.1
KGU14700.1
KGU07262.1
KGU19378.1
KGU08241.1
KGU18606.1
KGU23834.1
KGU33737.1
KGU27981.1
KGU37570.1
KGU26283.1
KGU36541.1
KHC33914.1
KHC43192.1
KHC33312.1
KHC40400.1
KHC51812.1
KHC61976.1
KHC49342.1
KHC57319.1
KHC59696.1
KHC68529.1
KHC66253.1
KHC75776.1
KHC73962.1
KHC85467.1
KHC74997.1
KHC83139.1
KHC86149.1
KHC90065.1
KHC36121.1
KHC49690.1
KHE79520.1
KHE83657.1
KHJ31178.1
KHN94034.1
KHN97058.1
KMQ42128.1
KMQ44351.1
KUI52632.1
KUI56847.1
KID94813.1
KID84101.1
KID64194.1
KID79250.1
KID64563.1
KID71153.1
KUI68237.1
KUI71713.1
KIH90285.1
KIH94095.1
CDO96565.1
CEJ83965.1
CEJ88011.1
CEI88844.1
CEJ01184.1
CEJ02704.1
KIJ68238.1
KIJ70211.1
KIK04267.1
KIK06814.1
KII93336.1
KII95227.1
KIJ28129.1
KIJ28134.1
KIJ28140.1
KIJ29204.1
KIJ46336.1
KIK33133.1
KIK65383.1
KIK71220.1
KIK28637.1
KIK30575.1
KIM84616.1
KIM90667.1
KIN04269.1
KIO02291.1
KIM46307.1
KIM48023.1
KIK75519.1
KIK98796.1
KIM30925.1
KIM67131.1
KIM68644.1
KIO19266.1
KIO30289.1
KIJ20144.1
KIL70170.1
KIL70643.1
KJA29938.1
GAM34567.1
GAM39732.1
KIP12450.1
KIP12671.1
KIV83828.1
KIV87341.1
KIW63117.1
KIW64647.1
KIW76974.1
KIW86345.1
KIW87226.1
KIW91007.1
KIW25731.1
KIW33376.1
KIW59351.1
KIW60098.1
KIW39357.1
KIW41374.1
KIX04159.1
KIX08473.1
KIR80028.1
KIR81732.1
KIR85512.1
KIR87350.1
KIR92374.1
KIR94680.1
KIS00795.1
KIS01540.1
KIW14613.1
GAM85223.1
GAM88445.1
KIV93459.1
KIV97466.1
KIW02608.1
KIW03510.1
KIR28835.1
KIR30443.1
KIR46590.1
KIR48804.1
KIR54230.1
KIR56184.1
KIR39258.1
KIR43366.1
KIX92032.1
KIY04119.1
KIY57218.1
KIY57504.1
KIR59870.1
KIR67629.1
KIR71140.1
KIR74699.1
KIY34329.1
KIY36697.1
KIR32813.1
KIR36895.1
KIY63639.1
KIY73788.1
KIY45358.1
KIY46628.1
KJE05311.1
CEP61308.1
CEP63918.1
CEP19576.1
CDS06381.1
CDS10358.1
GAN07790.1
GAN09221.1
KOC07083.1
KOC14298.1
KJZ70250.1
KJZ79228.1
KJR82458.1
KJR83294.1
GAO15417.1
KJX95156.1
KJX98380.1
KKA01815.1
KKA02901.1
KKA24327.1
KKA26703.1
KKA27813.1
AEY95145.1
AEY96488.1
KKF93854.1
CRG84404.1
CRG86151.1
KKK15862.1
KKK12367.1
KKK15695.1
KKO98656.1
KKO99356.1
KKY21925.1
KKY23165.1
KKY27817.1
KKY36261.1
CDZ98392.1
CED82985.1
KKZ60936.1
KKZ61160.1
KLJ10746.1
KLJ13736.1
KLO06776.1
KLO19833.1
KLO88031.1
KLO95914.1
KLO98036.1
KLP01340.1
KLP03492.1
KLP17320.1
KLT39082.1
KLT43479.1
KMK59982.1
KMK62773.1
CEJ57413.1
CEJ58697.1
GAO82874.1
GAO84960.1
KND86725.1
KND97818.1
KNG45930.1
KNG48624.1
KNE90209.1
KNF01712.1
KNG81416.1
KNG86363.1
KNZ73492.1
KNZ46116.1
CRJ79562.1
CRK10926.1
CRK33067.1
CRK33855.1
CRK04417.1
CRK44756.1
CRK44757.1
KOM20170.1
KOM21326.1
KXX80256.1
KXX81755.1
KOS12953.1
KOS13942.1
KOS17206.1
KOS22852.1
KOS41149.1
KOS47223.1
CUA76582.1
KPA42770.1
KOH48739.1
KOG97379.1
KOG97483.1
KPI35475.1
KPI43376.1
KUL91188.1
KUL91709.1
KPM40765.1
KPM44388.1
KPV78523.1
KQC41800.1
BAP70377.1
BAP71830.1
BAO38841.1
BAO40342.1
GAP83572.1
GAP93196.1
GAQ04098.1
GAQ09773.1
KSA00759.1
KSA03914.1
KTB13160.1
KTB18712.1
KTB02780.1
KTB05544.1
KTB20539.1
KTB01482.1
KTB05042.1
KTB00569.1
KTB06099.1
KTB14570.1
KTB20590.1
KTB24591.1
KTB34015.1
KTB41279.1
KTW30974.1
KTW31013.1
KTW30192.1
KTW30230.1
OCB87121.1
KUF02899.1
KUF03908.1
KUJ14407.1
CEL03382.1
CEL07615.1
KUM56897.1
KUM62878.1
GAQ42623.1
GAQ43623.1
KWU46651.1
KWU46817.1
KXG46593.1
KXG47310.1
KXH32250.1
KXH40297.1
KXH40344.1
KXH66271.1
KXH41960.1
KXH47709.1
KXN83735.1
KXN89847.1
KXJ92924.1
KXJ95758.1
KXN71698.1
KXN73029.1
KXL43301.1
KXL47702.1
KXS19601.1
KXT08974.1
KXT12211.1
KXS95422.1
KXS98782.1
KYG43950.1
KYG47066.1
GAT19173.1
GAT20886.1
KYQ42685.1
KYQ45797.1
ODA77961.1
ODA83556.1
KZF23339.1
KZF26654.1
KYK59212.1
KYK60861.1
KZL67971.1
KZL70221.1
KZL82054.1
KZP12129.1
KZP32374.1
KZO98193.1
KZO99301.1
KZM22078.1
KZM22505.1
KZS87486.1
KZS97908.1
KZT66011.1
KZT75187.1
KZT33017.1
KZT43033.1
KZT05925.1
KZT12811.1
KZW03805.1
KZW04458.1
KZT20814.1
KZT21655.1
KZT53312.1
KZT56729.1
KZV69865.1
KZV75590.1
KZV08882.1
KZV08995.1
KZZ92874.1
OAA32439.1
KZZ94605.1
OAA57188.1
OAA35137.1
OAA42512.1
OAA48367.1
OAA51453.1
OAA76999.1
OAA78891.1
OAA64267.1
OAA66854.1
OAC99004.1
OAC99038.1
OAD67896.1
OAD75232.1
OAF55643.1
OAF60675.1
OAG01269.1
OAG09340.1
OAG17964.1
OAG19389.1
OAG35650.1
OAK95444.1
OAL07008.1
OAL44552.1
OAL47675.1
OAJ21281.1
OAJ07868.1
OAJ29076.1
OAJ17451.1
OAL29732.1
OAL17400.1
OAQ29108.1
OAQ31027.1
OAL70536.1
OAL75152.1
OAL63125.1
OAL68471.1
OAP55618.1
OAQ80652.1
OAQ87863.1
OAQ97053.1
OAQ65362.1
OAQ75894.1
OAQ89913.1
OAX43857.1
OAX44809.1
OAX82995.1
OBT64182.1
OBT69399.1
OBT45112.1
OBT48825.1
OBT50082.1
OBT51664.1
OBT77447.1
OBT78229.1
OBT85086.1
OBT87930.1
OBT95259.1
OBU00021.1
OBA26826.1
OBA28781.1
OBA20909.1
OBA17072.1
OBA17841.1
OBR10946.1
OBR12363.1
OBS20142.1
OBS22020.1
OBW68728.1
OBZ83350.1
OBZ87177.1
OBZ76911.1
OCH90709.1
OCH95779.1
OCK81361.1
OCK85687.1
OCK97455.1
OCK99719.1
OCL02199.1
OCL12408.1
OCT45207.1
OCT46226.1
OCW32980.1
OCW37588.1
CEG66029.1
CEG83129.1
CEH16724.1
SAM01568.1
SAM04779.1
SAM06007.1
CCT63901.1
CCT71004.1
EEA21742.1
EEA27435.1
EHA49440.1
CAG99861.1
CAG80531.1
CAG59184.1
EAL92299.1
EAW09853.1
CAK43444.1
CAA20051.1
EED19899.1
EEP82410.1
EEQ84089.1
EEQ38921.1
OAT07022.1
EPY50515.1
EED77852.1
EER36246.1
CAG88313.2
CBF83359.1
CAR30722.1
CAX39634.1
CAY68020.1
AAS52079.1
AAW45784.2
CAD25106.1
CAR21832.1
EFX02252.1
EFI96467.1
EAQ87684.1
EDR10363.1
EDR10366.1
EJT78728.1
DAA08569.1
ADM11070.1
EAT84649.2
EDN96168.1
EFQ35722.1
EAA63697.1
AFR97607.2
EIE84430.1
EAS27795.2
EAS32440.3
EDV09468.1
EAL18381.1
EDK39151.2
EEQ43223.1
EWG51059.1
EDN04066.1
EAU35911.1
EAW21282.1
EAW22746.1
EDK41967.1
KMU82763.1
KMU87397.1
EEB08127.1
OAJ37149.1
KMP07678.1
KMP08582.1
EFP74267.1
KNB11956.1
EDU51504.1
KMM71613.1
KMM72789.1
KMU71866.1
KMU78583.1
EEH08479.1
EDP52467.1
EEH20075.2
EPX71560.1
EGY16624.1
EEH39896.1
EEH44519.1
EEY15350.1
EFR05044.1
EGC43516.1
EER42452.1
CCU77112.1
EFE36269.1
EEQ31998.1
EGE03854.1
KNE55166.1
KNE59809.1
KNE72278.1
EER24856.1
EER26595.1
EEU36511.1
EGD86849.1
EGD95166.1
EFE42883.1
OAV91580.1
EGE79911.1
CAZ86016.1
EFQ91803.1
EQL31287.1
KDE06867.1
EGR52937.1
EFW20649.1
EFW21207.1
EHK24262.1
EHK49235.1
EDN61517.1
EEU08253.1
KND02369.1
KND04340.1
CCE41522.1
CCC07051.1
EAA27694.1
EAK98934.1
EAK99001.1
EEQ82821.1
ELR02010.1
BAE60952.1
ADV22165.1
ESW98869.1
EFY88271.1
EFY95900.1
EGA74486.1
EGA78360.1
EGA86328.1
EGA58220.1
EIJ89284.1
ELA46787.1
KLU81759.1
EGF84301.1
EGG11400.1
ABN67515.1
EED44591.1
EGO59272.1
EGZ73393.1
EGO26945.1
EGO01304.1
CAY80537.1
EGP89690.1
EGS21716.1
EGU77967.1
EGV61054.1
EGV61055.1
EGW34526.1
CCA37097.1
EGX53020.1
EGX88297.1
AEO60961.1
AEO66474.1
CAP94341.1
CAP95821.1
CAP97623.1
CAP68347.1
CAP71768.1
CCD50302.1
GAO47376.1
CCD23689.1
CBQ67891.1
CBX99877.1
EHA26059.1
EJW02096.1
EHY53805.1
ELA41179.1
AET38885.1
CCE65553.1
CCC71646.1
EHK99233.1
GAA92034.1
ESU09159.1
GAA94941.1
CCE90872.1
EHY66881.1
EIJ92633.1
EWZ96003.1
EXA38132.1
EXL55536.1
EXM26918.1
EXM05382.1
EXL70309.1
EXK89571.1
EXK29846.1
GAA24137.1
EIM24274.1
EIM87491.1
EIM87494.1
EIN08321.1
EJD51843.1
EIT79370.1
EIT80580.1
EIW09840.1
EIW53293.1
EJD01773.1
EIW79723.1
EIW80476.1
EIW71279.1
EWZ35998.1
EWY85553.1
EJF61785.1
AFM97824.1
AFN82543.1
EJP63717.1
EON65258.1
CCF54230.1
ELQ43952.1
ELQ70398.1
EJU01322.1
EJS43238.1
EJT52781.1
EKD17408.1
EKM78480.1
EKV44048.1
EKM56673.1
EKJ74527.1
CCF57383.1
CCG83282.1
CCH45166.1
CCM05631.1
CCA69616.1
CCA72146.1
CCF40170.1
EKV07351.1
EKV08645.1
CCG20473.1
CCE86100.1
CCE87207.1
CCH59907.1
ELQ74643.1
ELA27449.1
EMF11543.1
ETW77348.1
EMD37033.1
EMS22873.1
EGA82330.1
EHN01831.1
EHN06514.1
KIS72060.1
CCJ30555.1
ELU42897.1
GAC73715.1
EMC92727.1
EMD89197.1
EMD60961.1
EME41404.1
EME79515.1
EME88580.1
EPS96393.1
EPQ51796.1
EMG48959.1
EPS25185.1
EPS30110.1
CCE28433.1
CCK71443.1
EMR11310.1
CCU98029.1
EMR67300.1
EMR82127.1
ENH85454.1
CCO34204.1
ENH65772.1
EMT65760.1
ENI05083.1
EOA82812.1
ETN44104.1
ETI25343.1
EOB11165.1
EOB14707.1
EOB15540.1
EOD47473.1
KCZ76312.1
KCZ81584.1
EON96373.1
EOR01331.1
EPB89571.1
GAC93311.1
EPE36699.1
EPE10527.1
AGO11923.1
EPQ26241.1
EPQ65783.1
KJK75338.1
KJK91753.1
EPR78427.1
ESA00474.1
EPS45919.1
EPZ36185.1
CDF87986.1
EQB52035.1
EQB56169.1
EQB61203.1
EQK98349.1
ERF69409.1
ERT01056.1
ESK83300.1
EST10092.1
GAD96767.1
ESZ92539.1
OCF37362.1
OCF41673.1
OCF68652.1
OCF76885.1
OCF58859.1
OBR87802.1
OCF26159.1
OCF47309.1
CDM33892.1
CRL17799.1
ETS06784.1
ETS72964.1
ETS63728.1
EUC37095.1
EUC45022.1
EUC61478.1
EWC47266.1
EUN26547.1
CDH12243.1
CDH18044.1
EWG85415.1
EWG90403.1
EWH17981.1
EWG95348.1
CDK29119.1
EXF74965.1
EXJ57582.1
EXJ67760.1
EXJ86638.1
EXJ87949.1
EXU96000.1
EXX71777.1
EXX71778.1
EYB32214.1
EYE93859.1
EYE94294.1
EZF19055.1
EZF30956.1
EZF40719.1
EZF51350.1
EZF61936.1
EZF72571.1
EZF83255.1
EZF93963.1
EZG04961.1
EZG15514.1
KDB20301.1
KDB32455.1
KDB12285.1
KDE77190.1
KDE80640.1
KDN66793.1
KDR70943.1
KDR77181.1
KDQ56842.1
KDQ28858.1
KDQ07538.1
KEI37343.1
KEF52298.1
KZN91866.1
KDN49937.1
KEP49162.1
KEQ92978.1
KEQ68105.1
KEQ69066.1
KEQ65621.1
KEQ66179.1
KEQ88699.1
CDH54929.1
KEY72352.1
KEY80890.1
KEZ46779.1
KFA52423.1
KFA80315.1
KFA65939.1
KFG26444.1
KFG85942.1
KFH71006.1
GAK62180.1
KFX42611.1
KFX50638.1
KFX92881.1
KFX95032.1
KFY19851.1
KFY17152.1
KFY21415.1
KFY42402.1
KFY41070.1
KFY69148.1
KFY53843.1
KFY73885.1
KFY89403.1
KFZ12084.1
KFZ12670.1
KGK36059.1
KGK36060.1
CDO68619.1
KIL88710.1
KFH44299.1
KGO77808.1
KGQ11600.1
KGR04345.1
KGQ83839.1
KGQ82707.1
KGQ81443.1
KGR01580.1
KGR07639.1
KGT64675.1
KGU01942.1
KGU03451.1
KGU03182.1
KGU19980.1
KGU22350.1
KGU23701.1
KHC29904.1
KHC29479.1
KHC46191.1
KHC44870.1
KHC54189.1
KHC61135.1
KHC67074.1
KHC71076.1
KHC79686.1
KHC31025.1
KHE79470.1
KHJ33280.1
KHN70180.1
KHN93752.1
KMQ43203.1
KUI54504.1
KID94599.1
KID84186.1
KID66147.1
KID61753.1
KUI63629.1
KIH92504.1
CDO94893.1
CEJ92722.1
KIJ64759.1
KIJ64760.1
KIK07162.1
KII91794.1
KIJ29129.1
KIK41319.1
KIK55571.1
KIK29437.1
KIM92172.1
KIN01719.1
KIM38419.1
KIM41578.1
KIK93008.1
KIM28203.1
KIM54075.1
KIO24396.1
KIJ16470.1
KIL60424.1
KJA25321.1
GAM39308.1
KIP09967.1
KIV79707.1
KIW66229.1
KIW80597.1
KIW93901.1
KIW23895.1
KIW53392.1
KIX02316.1
KIX03279.1
KIR80354.1
KIR89050.1
KIW10528.1
GAM88025.1
KIV94980.1
KIW08348.1
KIR49550.1
KIR56889.1
KIX99812.1
KIR68858.1
KIY33629.1
KIY67482.1
KIY49752.1
KJE03524.1
CEP62186.1
CEP12748.1
CDS10454.1
GAN02784.1
KOC09171.1
KJZ71360.1
KJK63434.1
KJK66406.1
KJR88187.1
GAO18716.1
KJX98126.1
KKA01223.1
KKA18904.1
KKA22902.1
KKA28394.1
AEY96378.1
KKF93828.1
CRG92562.1
KKK24963.1
KKK12141.1
KKO75065.1
KKO98136.1
KKY14307.1
KKY34797.1
CED84776.1
KKZ66943.1
KLJ09435.1
KLO07840.1
KLO83726.1
KLP11367.1
KLP18109.1
KLT42359.1
KMK60073.1
CEJ56129.1
KMV66595.1
GAO85054.1
GAO88855.1
KND90239.1
KND95440.1
KNG49504.1
KNF04183.1
KNG84316.1
CEP20596.1
KNZ79146.1
KNZ46526.1
CRK35018.1
CRK09302.1
CRK09306.1
KOM23847.1
KOS13218.1
KOS22425.1
KOS48950.1
KPA40193.1
KOH50140.1
KOG98909.1
KPI37311.1
KUL90432.1
KPM42183.1
KPV72445.1
KQC43189.1
BAP72898.1
BAO41449.1
KRH94882.1
GAP91784.1
GAQ04200.1
KSA02803.1
KTB18726.1
KTB02806.1
KTB20486.1
KTB05018.1
KTB00276.1
KTB20569.1
KTB24619.1
KTB29499.1
KTW31853.1
KTW30806.1
OCB89182.1
KUF02324.1
KUJ07622.1
CEL07530.1
GAQ47280.1
KWU42492.1
KXH59167.1
KXH67027.1
KXH29388.1
KXN89760.1
KXJ91678.1
KXN70018.1
KXN70019.1
KXN70020.1
KXL47013.1
KXS13525.1
KXS17403.1
KXT15015.1
KXS99586.1
KXT00217.1
KYG41774.1
KYG46609.1
GAT26317.1
GAT31102.1
KYQ42030.1
ODA76851.1
KZF19694.1
KZF26457.1
KYK56397.1
KZL77606.1
KZL85054.1
KZP07631.1
KZP07635.1
KZP07638.1
KZP29719.1
KZP30765.1
KZO94687.1
KZM18272.1
KZM27690.1
KZS91839.1
KZT64446.1
KZT40418.1
KZT04868.1
KZV96015.1
KZT28249.1
KZT60013.1
KZV74984.1
KZV10644.1
KZZ98884.1
KZZ93970.1
OAA53537.1
OAA35499.1
OAA35546.1
OAA73000.1
OAA65607.1
OAD05983.1
OAD73735.1
OAF61859.1
OAG03775.1
OAG08142.1
OAG23628.1
OAG29724.1
OAG31491.1
OAG41049.1
OAL00287.1
OAL49407.1
OAJ12252.1
OAJ00730.1
OAJ32567.1
OAJ16767.1
OAL36364.1
OAL26472.1
OAQ35582.1
OAL61982.1
OAP59426.1
OAQ69343.1
OAQ99426.1
OAQ59213.1
OAQ76765.1
OAX32501.1
OAX32875.1
OAX34473.1
OAX84553.1
OBT60607.1
OBT41356.1
OBT52411.1
OBT72625.1
OBT81603.1
OBT94534.1
OBA25763.1
OBA20249.1
OBA16196.1
OBR14839.1
OBS25325.1
OBW67428.1
OBW69727.1
OBZ82608.1
OBZ76223.1
OCH88732.1
OCK82770.1
OCK88344.1
OCK92293.1
OCL08199.1
OCT47321.1
OCW32574.1
CEH14855.1
SAM08192.1
CCT73765.1
********************************************
S28.list
********************************************
AAW43974.1
ADV23177.1
AEO53700.1
AEO54489.1
AEO59356.1
AEO64682.1
AEO70587.1
BAE57999.1
BAE61189.1
BAE64863.1
CAK45422.1
CAK46303.1
CAK46451.1
CAP60978.1
CAP61511.1
CAP67753.1
CAP74174.1
CAZ80987.1
CAZ86203.1
CBF78805.1
CBF79006.1
CBQ67696.1
CBX91226.1
CBX91379.1
CCA67548.1
CCA74000.1
CCC05489.1
CCC07641.1
CCC07948.1
CCD47950.1
CCD53892.1
CCD54819.1
CCE28390.1
CCE28391.1
CCE29756.1
CCE29757.1
CCF36185.1
CCF36399.1
CCF37988.1
CCF40564.1
CCF42284.1
CCF54022.1
CCG80755.1
CCM01542.1
CCM03509.1
CCO28924.1
CCT61856.1
CCT72464.1
CCU81248.1
CCU83167.1
CDH59238.1
CDM34887.1
CDO68396.1
CDO71761.1
CDO72685.1
CDO77024.1
CDO77131.1
CDS09261.1
CDZ96871.1
CEG68539.1
CEH18274.1
CEI86226.1
CEI98891.1
CEJ56177.1
CEJ56178.1
CEJ61477.1
CEJ80113.1
CEJ80526.1
CEJ81160.1
CEJ81833.1
CEJ82306.1
CEJ82356.1
CEJ83088.1
CEJ90071.1
CEJ90342.1
CEJ91941.1
CEJ92584.1
CEJ92884.1
CEJ93140.1
CEJ94727.1
CEL02324.1
CEL08727.1
CEP14603.1
CEP18850.1
CRG82843.1
CRG83506.1
CRG88683.1
CRG91435.1
CRK14721.1
CRK14741.1
CRK16889.1
CRK17117.1
CRK24094.1
CRK26515.1
CRK26564.1
CRK27003.1
CRL25029.1
CUA68556.1
CUA76094.1
EAA29065.1
EAA61278.1
EAA61386.1
EAL19924.1
EAL19925.1
EAL84528.1
EAL87223.2
EAL94030.1
EAQ84476.1
EAQ89394.1
EAQ93053.1
EAS28317.3
EAS31112.3
EAS33959.3
EAT78355.1
EAT83058.2
EAT91563.2
EAU29461.1
EAU37159.1
EAU84205.2
EAU86268.2
EAW11756.1
EAW13418.1
EAW14580.1
EAW19314.1
EAW20529.1
EAW23789.1
EDN10233.1
EDN92990.1
EDO00887.1
EDO02343.1
EDP47322.1
EDP53789.1
EDP55235.1
EDR12694.1
EDR12996.1
EDU39558.1
EDU43733.1
EDU43811.1
EDU50139.1
EEA18605.1
EEA19820.1
EEA24714.1
EED14230.1
EED14581.1
EED18491.1
EED18492.1
EED47568.1
EED52478.1
EED53093.1
EED55670.1
EED82028.1
EED82054.1
EEH05952.1
EEH16332.1
EEH35935.2
EEP78155.1
EEP79957.1
EEP81702.1
EEQ27478.1
EEQ29388.1
EEQ92365.2
EER25270.1
EER27718.1
EER29219.1
EER41856.1
EEU38350.1
EEY20295.1
EEY20391.1
EFE31746.1
EFE32996.1
EFE43316.1
EFE44305.1
EFI27013.1
EFI97697.1
EFI99069.1
EFI99658.1
EFJ01797.1
EFJ03108.1
EFQ25760.1
EFQ30702.1
EFQ31491.1
EFQ34909.1
EFQ85539.1
EFQ89598.1
EFQ90229.1
EFQ95405.1
EFQ98572.1
EFQ99944.1
EFW14834.1
EFW16097.1
EFW19698.1
EFX01073.1
EFX02097.1
EFX03631.1
EFX06147.1
EFY85414.1
EFY85443.1
EFY85644.1
EFY95167.1
EFZ00665.1
EFZ02347.1
EFZ03238.1
EFZ03848.1
EGC49684.1
EGD88523.1
EGD91243.1
EGD99095.1
EGD99280.1
EGE04391.1
EGE06290.1
EGE85452.2
EGG03405.1
EGG09784.1
EGN95063.1
EGN98555.1
EGO02887.1
EGO02891.1
EGO20553.1
EGO24123.1
EGO28580.1
EGO28583.1
EGO52058.1
EGO55023.1
EGP83270.1
EGP84343.1
EGP84604.1
EGP86016.1
EGP87527.1
EGP89318.1
EGP89515.1
EGP90874.1
EGP91309.1
EGR44603.1
EGR44647.1
EGR48330.1
EGS18933.1
EGS20060.1
EGU80177.1
EGU83324.1
EGX44090.1
EGX51521.1
EGX53075.1
EGX90114.1
EGX93869.1
EGX95821.1
EGX97071.1
EGY22115.1
EGY23601.1
EGZ69773.1
EGZ76867.1
EHA18057.1
EHA25349.1
EHA27611.1
EHA48042.1
EHA50296.1
EHA51693.1
EHA54599.1
EHA58175.1
EHK16169.1
EHK26774.1
EHK50953.1
EHK51128.1
EHL01974.1
EHL03666.1
EHY52541.1
EHY55323.1
EIM80278.1
EIM81403.1
EIM87851.1
EIN06329.1
EIN10777.1
EIN12709.1
EIT74569.1
EIT77098.1
EIT82803.1
EIW53892.1
EIW58430.1
EIW59107.1
EIW61562.1
EIW65216.1
EIW66066.1
EIW74346.1
EIW78768.1
EIW78769.1
EIW78770.1
EIW81201.1
EJD01626.1
EJD01632.1
EJD41230.1
EJD45939.1
EJD52012.1
EJF56977.1
EJF57333.1
EJF58988.1
EJF60043.1
EJF62293.1
EJF63495.1
EJP62565.1
EJP63349.1
EJP66075.1
EJP67431.1
EJT46697.1
EJT47549.1
EJT50197.1
EJT70158.1
EJT75583.1
EJT77377.1
EJT78163.1
EJT79380.1
EJT99261.1
EJU00458.1
EJU06609.1
EKD01038.1
EKD01293.1
EKD17552.1
EKD19920.1
EKG13057.1
EKG13200.1
EKJ75880.1
EKJ79531.1
EKM49563.1
EKM50837.1
EKM56364.1
EKM56517.1
EKM79572.1
EKM79911.1
EKM81460.1
EKV08475.1
EKV10127.1
EKV42435.1
EKV46044.1
EKV46238.1
ELA24373.1
ELA36685.1
ELA37502.1
ELQ35128.1
ELQ37563.1
ELQ40301.1
ELQ42345.1
ELQ63249.1
ELQ65758.1
ELQ66017.1
ELQ69559.1
ELR06016.1
EMC90840.1
EMC93440.1
EMD31362.1
EMD39403.1
EMD39912.1
EMD58349.1
EMD65761.1
EMD69481.1
EMD69703.1
EMD70245.1
EMD85401.1
EMD95556.1
EMD95651.1
EME38167.1
EME43467.1
EME80511.1
EME82213.1
EME89323.1
EMF09833.1
EMF13316.1
EMF18024.1
EMR64052.1
EMR64258.1
EMR81604.1
EMR83331.1
EMR88070.1
EMS22996.1
EMT64481.1
EMT66503.1
ENH67076.1
ENH72435.1
ENH79196.1
ENH82199.1
ENH82277.1
ENH83411.1
ENH99409.1
ENI10418.1
ENI10511.1
EOA81406.1
EOA86521.1
EOA86729.1
EOD43873.1
EOD48495.1
EOD48584.1
EOD49219.1
EON96488.1
EOO03109.1
EOO04002.1
EOR03762.1
EPB82853.1
EPB84820.1
EPE02317.1
EPE05214.1
EPE09798.1
EPE10865.1
EPE27126.1
EPE27972.1
EPE29559.1
EPQ32464.1
EPQ50969.1
EPQ56217.1
EPQ59204.1
EPQ64563.1
EPQ65711.1
EPS26450.1
EPS30153.1
EPS36292.1
EPS38026.1
EPS39867.1
EPS41156.1
EPS41313.1
EPS93476.1
EPS98787.1
EPT04650.1
EPT05266.1
EQB47753.1
EQB52289.1
EQB57736.1
EQL29351.1
ERF73192.1
ERS94874.1
ERS94897.1
ERS95315.1
ERT00660.1
ERT02589.1
ERZ94747.1
ESA44253.1
ESA44254.1
ESK90494.1
ESK95132.1
ESK97155.1
EST09913.1
ESU07611.1
ESU10691.1
ESZ94563.1
ESZ98251.1
ETI23786.1
ETI24432.1
ETI25976.1
ETI29237.1
ETN42210.1
ETN42605.1
ETN44465.1
ETR97434.1
ETR97531.1
ETS07234.1
ETS63543.1
ETS78243.1
ETS79848.1
ETS81172.1
ETS83741.1
ETS84162.1
ETW78603.1
ETW83626.1
ETW83633.1
ETW83659.1
ETW85075.1
EUC26762.1
EUC29298.1
EUC29559.1
EUC34091.1
EUC36102.1
EUC39674.1
EUC41319.1
EUC47090.1
EUC57026.1
EUN20465.1
EUN20593.1
EUN24956.1
EUN29674.1
EUN32640.1
EUN32940.1
EUN33186.1
EWC44855.1
EWC46442.1
EWC47482.1
EWC48853.1
EWG46971.1
EWG50249.1
EWY80211.1
EWZ00995.1
EWZ47030.1
EWZ49697.1
EWZ82196.1
EWZ88860.1
EXA43394.1
EXA54183.1
EXF74823.1
EXF75110.1
EXF76868.1
EXF81441.1
EXJ56995.1
EXJ58999.1
EXJ59373.1
EXJ60715.1
EXJ65267.1
EXJ66087.1
EXJ69874.1
EXJ76093.1
EXJ78531.1
EXJ81347.1
EXJ91600.1
EXJ93612.1
EXK44341.1
EXK46943.1
EXK91761.1
EXK93851.1
EXL46505.1
EXL46872.1
EXL78058.1
EXL87632.1
EXM02651.1
EXM10144.1
EXM17615.1
EXM29321.1
EXU94975.1
EXU96753.1
EXU99324.1
EXV01084.1
EXV05533.1
EXX71649.1
EYB27097.1
EYB29274.1
EYE91858.1
EZF23966.1
EZF26855.1
EZF33259.1
EZF33415.1
EZF42972.1
EZF45921.1
EZF53662.1
EZF56608.1
EZF64239.1
EZF67154.1
EZF74906.1
EZF77754.1
EZF85535.1
EZF88491.1
EZF96359.1
EZF99276.1
EZG01751.1
EZG10342.1
EZG17722.1
EZG20772.1
GAA86579.1
GAA87165.1
GAA93671.1
GAA94204.1
GAA94723.1
GAA94724.1
GAA94974.1
GAA96392.1
GAA96864.1
GAA97081.1
GAA98683.1
GAA99823.1
GAA99909.1
GAC73525.1
GAC95607.1
GAD93907.1
GAD95754.1
GAD96837.1
GAK62376.1
GAM33661.1
GAM40201.1
GAM42181.1
GAM87662.1
GAM90917.1
GAN04743.1
GAN06250.1
GAO17471.1
GAO18718.1
GAO18984.1
GAO87616.1
GAO90254.1
GAO90561.1
GAP82894.1
GAP83936.1
GAP85112.1
GAQ06036.1
GAQ07403.1
GAQ07670.1
GAQ41715.1
GAQ43010.1
GAQ44880.1
GAT25298.1
GAT28411.1
GAT30118.1
KDB10952.1
KDB11339.1
KDB11959.1
KDB25704.1
KDB27512.1
KDB34752.1
KDB37633.1
KDE05230.1
KDE05232.1
KDE78748.1
KDE80139.1
KDE84591.1
KDN42721.1
KDN48635.1
KDN61209.1
KDN67486.1
KDN67811.1
KDN69890.1
KDQ08574.1
KDQ14566.1
KDQ15604.1
KDQ15895.1
KDQ17272.1
KDQ17874.1
KDQ17878.1
KDQ17879.1
KDQ18128.1
KDQ18926.1
KDQ19648.1
KDQ20234.1
KDQ25698.1
KDQ26357.1
KDQ28350.1
KDQ28352.1
KDQ61976.1
KDQ62701.1
KDQ64462.1
KDR82923.1
KDR84025.1
KEF54702.1
KEI36947.1
KEI37127.1
KEI37375.1
KEI37868.1
KEI38678.1
KEI38932.1
KEI39597.1
KEI39598.1
KEI40878.1
KEI41076.1
KEI42313.1
KEP47711.1
KEP49622.1
KEQ64421.1
KEQ67482.1
KEQ68328.1
KEQ77320.1
KEQ82464.1
KEQ82842.1
KEQ90978.1
KEQ91800.1
KEQ97603.1
KEY67030.1
KEY69476.1
KEY70524.1
KEY76570.1
KEY80019.1
KEY82189.1
KFA53307.1
KFA53797.1
KFA54400.1
KFA64348.1
KFA64628.1
KFA65079.1
KFA72990.1
KFA78241.1
KFA79728.1
KFG79118.1
KFG79234.1
KFG82223.1
KFG85402.1
KFG86676.1
KFH46238.1
KFH48658.1
KFX51951.1
KFX52916.1
KFX52917.1
KFX95100.1
KFX96204.1
KFX99342.1
KFY02788.1
KFY09675.1
KFY41044.1
KFY49849.1
KFY51812.1
KFY58346.1
KFY59057.1
KFY62858.1
KFY71522.1
KFY72390.1
KFY92855.1
KFY96876.1
KFZ02325.1
KFZ06435.1
KFZ07574.1
KFZ11881.1
KGB75752.1
KGM91510.1
KGO39176.1
KGO41839.1
KGO49498.1
KGO49973.1
KGO51166.1
KGO55934.1
KGO66563.1
KGO76722.1
KGQ02994.1
KGQ03432.1
KGQ06638.1
KGQ06799.1
KHE79844.1
KHE86138.1
KHJ35871.1
KHN94106.1
KHN94776.1
KHN95916.1
KID60558.1
KID62748.1
KID67029.1
KID67307.1
KID69408.1
KID74013.1
KID74479.1
KID74606.1
KID74924.1
KID77800.1
KID81880.1
KID85280.1
KID85952.1
KID86422.1
KID88419.1
KID93234.1
KID96032.1
KID99512.1
KIE03888.1
KIH88913.1
KIH92084.1
KIH93187.1
KIH93311.1
KII89193.1
KII94856.1
KII94870.1
KIJ11145.1
KIJ21393.1
KIJ24620.1
KIJ27686.1
KIJ30722.1
KIJ35107.1
KIJ35138.1
KIJ35161.1
KIJ54257.1
KIJ58451.1
KIJ58453.1
KIJ60108.1
KIJ96836.1
KIJ97855.1
KIK17182.1
KIK28787.1
KIK47975.1
KIK48993.1
KIK48995.1
KIK48998.1
KIK48999.1
KIK54084.1
KIK60910.1
KIK63754.1
KIK67749.1
KIK69784.1
KIK95608.1
KIK97898.1
KIL59083.1
KIL66741.1
KIL68178.1
KIL88532.1
KIL90681.1
KIM26705.1
KIM26706.1
KIM30824.1
KIM40869.1
KIM46447.1
KIM46744.1
KIM52782.1
KIM59723.1
KIM89435.1
KIM91231.1
KIM98349.1
KIN00626.1
KIN05005.1
KIN05897.1
KIN07303.1
KIO03492.1
KIO14730.1
KIO19489.1
KIO21847.1
KIO21848.1
KIO21853.1
KIO21854.1
KIO26006.1
KIO28589.1
KIO28593.1
KIO28596.1
KIO28597.1
KIO34651.1
KIP01485.1
KIP02325.1
KIP05030.1
KIP08945.1
KIP11822.1
KIR28484.1
KIR35361.1
KIR40226.1
KIR44466.1
KIR52186.1
KIR63875.1
KIR71940.1
KIR82420.1
KIR86208.1
KIR93502.1
KIR99769.1
KIS71866.1
KIV80231.1
KIV80232.1
KIV86236.1
KIV86237.1
KIV87629.1
KIV92738.1
KIV95276.1
KIW00140.1
KIW04563.1
KIW15908.1
KIW18128.1
KIW24343.1
KIW26458.1
KIW27616.1
KIW32373.1
KIW45023.1
KIW45130.1
KIW46011.1
KIW49790.1
KIW49936.1
KIW52333.1
KIW52334.1
KIW57865.1
KIW57994.1
KIW65541.1
KIW68402.1
KIW70711.1
KIW72112.1
KIW76248.1
KIW79515.1
KIW82846.1
KIW85338.1
KIW88862.1
KIW92703.1
KIW94523.1
KIX08974.1
KIX94038.1
KIX99447.1
KIY00975.1
KIY01019.1
KIY30783.1
KIY46605.1
KIY51723.1
KIY52352.1
KIY54730.1
KIY62526.1
KIY62976.1
KIY73983.1
KIY73984.1
KJA16225.1
KJA19598.1
KJA23225.1
KJA25298.1
KJE00888.1
KJK61117.1
KJK61557.1
KJK65121.1
KJK74008.1
KJK74058.1
KJK81411.1
KJK81690.1
KJK89022.1
KJK90242.1
KJK90907.1
KJK92265.1
KJR80118.1
KJR87576.1
KJR87727.1
KJR88951.1
KJR88979.1
KJX92277.1
KJX93226.1
KJX93244.1
KJX93370.1
KJX95258.1
KJX96167.1
KJZ76942.1
KKA19721.1
KKA20413.1
KKA31228.1
KKF96674.1
KKK18542.1
KKK21048.1
KKK23085.1
KKK25403.1
KKK26401.1
KKO98844.1
KKP02520.1
KKP07160.1
KKY14474.1
KKY19453.1
KKY19748.1
KKY26359.1
KKY27697.1
KKY30005.1
KKY34506.1
KKY36474.1
KKY39859.1
KKZ63584.1
KLJ13619.1
KLO08444.1
KLO08900.1
KLO14751.1
KLO17492.1
KLO80427.1
KLO86790.1
KLP07748.1
KLP11114.1
KLP12410.1
KLP18221.1
KLT46451.1
KLU81319.1
KLU82439.1
KLU92954.1
KMK58092.1
KMK61306.1
KMM67624.1
KMM72151.1
KMP03721.1
KMP05171.1
KMP09158.1
KMQ41099.1
KMQ46580.1
KMU74693.1
KMU75653.1
KMU77695.1
KMU83220.1
KMU85959.1
KNB00595.1
KNB11322.1
KND88579.1
KND94570.1
KNG45178.1
KNG45208.1
KNG47489.1
KNG82335.1
KNG86521.1
KNG86967.1
KNG91218.1
KNZ73179.1
KNZ76274.1
KNZ77238.1
KOC10737.1
KOC12189.1
KOC13664.1
KOC15181.1
KOS15720.1
KOS21730.1
KOS23253.1
KOS44807.1
KPA36304.1
KPA39204.1
KPI34765.1
KPI40418.1
KPI41060.1
KPM35925.1
KPM39567.1
KPM43309.1
KPV71607.1
KTB35643.1
KTB40521.1
KTB45754.1
KUE96344.1
KUE97137.1
KUI54453.1
KUI56518.1
KUI61468.1
KUI63326.1
KUI63809.1
KUI71845.1
KUJ07461.1
KUJ07594.1
KUJ08199.1
KUJ10184.1
KUJ11410.1
KUJ13119.1
KUJ16066.1
KUJ19308.1
KUJ21682.1
KUJ22162.1
KUL81757.1
KUL84154.1
KUL89140.1
KUM62133.1
KWU42884.1
KXG50747.1
KXH32624.1
KXH40085.1
KXH42629.1
KXH43290.1
KXH46702.1
KXH51813.1
KXH55079.1
KXH56370.1
KXH60004.1
KXH64708.1
KXH66963.1
KXH66970.1
KXJ87782.1
KXJ92662.1
KXL47185.1
KXL49612.1
KXN68195.1
KXN68791.1
KXN68793.1
KXN68794.1
KXN68795.1
KXN69224.1
KXN71214.1
KXN71850.1
KXN72814.1
KXN74413.1
KXN74414.1
KXN80843.1
KXN80844.1
KXN90307.1
KXN92345.1
KXS96584.1
KXT02964.1
KXT02965.1
KXT02966.1
KXT02968.1
KXT04651.1
KXT10389.1
KXT15817.1
KXT15820.1
KXX74086.1
KXX78203.1
KXX79502.1
KYG41849.1
KYG47717.1
KYK54996.1
KYK55119.1
KYK56239.1
KYK57282.1
KYK60824.1
KYK61106.1
KYQ41958.1
KYQ42970.1
KZL71048.1
KZL71300.1
KZL74215.1
KZL74432.1
KZL74589.1
KZL79295.1
KZL80580.1
KZL81693.1
KZM21146.1
KZM25803.1
KZM27782.1
KZN89925.1
KZO95036.1
KZO98573.1
KZP00218.1
KZP04566.1
KZP11672.1
KZP20128.1
KZP20132.1
KZP31567.1
KZT05611.1
KZT10887.1
KZT12085.1
KZT21545.1
KZT24545.1
KZT27441.1
KZT44433.1
KZT55218.1
KZT56257.1
KZT60751.1
KZT61024.1
KZT71518.1
KZT73748.1
KZV63333.1
KZV66837.1
KZV68144.1
KZV68145.1
KZV68146.1
KZV70719.1
KZV92275.1
KZV92277.1
KZV94778.1
KZW00377.1
KZZ91645.1
KZZ98425.1
KZZ98536.1
OAA33206.1
OAA34976.1
OAA38219.1
OAA38526.1
OAA38739.1
OAA39030.1
OAA41784.1
OAA50792.1
OAA51554.1
OAA53079.1
OAA55240.1
OAA57779.1
OAA59573.1
OAA59764.1
OAA60147.1
OAA65766.1
OAA69641.1
OAA69868.1
OAA70775.1
OAA74986.1
OAA78491.1
OAA78613.1
OAA80442.1
OAC97809.1
OAD07561.1
OAD79741.1
OAF60366.1
OAF98860.1
OAF99973.1
OAG02345.1
OAG04122.1
OAG11201.1
OAG15117.1
OAG17081.1
OAG20441.1
OAG25795.1
OAG36595.1
OAG39073.1
OAG41201.1
OAG44148.1
OAG45324.1
OAJ05165.1
OAJ16533.1
OAJ18875.1
OAJ32403.1
OAK94158.1
OAK97302.1
OAK99749.1
OAL01505.1
OAL04594.1
OAL19384.1
OAL25772.1
OAL27559.1
OAL27603.1
OAL32602.1
OAL33320.1
OAL34397.1
OAL38008.1
OAL45893.1
OAL57348.1
OAL67505.1
OAL69139.1
OAL70556.1
OAP55115.1
OAP56338.1
OAP60391.1
OAP61440.1
OAP64033.1
OAP64586.1
OAQ64070.1
OAQ65223.1
OAQ69795.1
OAQ74231.1
OAQ79635.1
OAQ82440.1
OAQ88965.1
OAQ92482.1
OAQ98652.1
OAQ99231.1
OAR02488.1
OAT07067.1
OAX32560.1
OAX32684.1
OAX34212.1
OAX35273.1
OAX78583.1
OBR05483.1
OBR07064.1
OBR09809.1
OBR11352.1
OBR12555.1
OBR81445.1
OBS28309.1
OBT43097.1
OBT57004.1
OBT62464.1
OBT63367.1
OBT75520.1
OBT76066.1
OBT85029.1
OBT85966.1
OBT87409.1
OBT93435.1
OBT98464.1
OBW66217.1
OBZ65442.1
OBZ70209.1
OBZ71405.1
OBZ72031.1
OBZ74058.1
OBZ87477.1
OBZ89434.1
OCB89587.1
OCB89880.1
OCF28643.1
OCF35690.1
OCF42993.1
OCF48721.1
OCF56353.1
OCF62938.1
OCF79104.1
OCH84125.1
OCH89254.1
OCH91247.1
OCH94429.1
OCK73874.1
OCK74614.1
OCK77664.1
OCK83398.1
OCK92457.1
OCL02023.1
OCL06367.1
OCL13119.1
OCT49179.1
OCT50408.1
OCT51507.1
OCT52397.1
OCT54428.1
OCW31893.1
OCW34135.1
OCW43900.1
ODA79174.1
ODA80554.1
ODA80873.1
ODA82252.1
ODA82373.1
ODA83520.1
SAM07876.1
SAM08759.1
********************************************
S33.list
********************************************
AEO67605.1
BAE55951.1
CAK46945.1
CAP65601.1
CAP80935.1
CAP99150.1
CBQ67841.1
CCA67198.1
CCF41490.1
CCF54180.1
CCL98429.1
CCL98479.1
CCL98482.1
CCL98485.1
CCL98815.1
CCL99821.1
CCM01410.1
CCM01880.1
CCM04106.1
CCM05050.1
CCM06142.1
CCM06538.1
CCT66351.1
CCT75010.1
CCU80555.1
CCV00345.1
CDM28863.1
CDM34326.1
CDO68700.1
CDO68701.1
CDO74665.1
CDO74673.1
CDO74674.1
CDO75001.1
CDO75790.1
CDO76246.1
CDZ98400.1
CEJ82185.1
CEJ84801.1
CEL05525.1
CEL07344.1
CEO58266.1
CEO60074.1
CRG84591.1
CRG85569.1
CRG88876.1
CRG89248.1
CRL18031.1
CRL30463.1
CUA74149.1
EAS34479.3
EAT78376.2
EAT87941.1
EAU37817.1
EDN97921.1
EDR10050.1
EDU47466.1
EEA25917.1
EED17052.1
EED57511.1
EED80167.1
EED80410.1
EEH11746.1
EEQ32668.1
EEQ87366.2
EER25541.1
EEU41771.1
EFI27876.1
EFI92221.1
EFI96937.1
EFI98886.1
EFJ02328.1
EFJ03662.1
EFP87042.2
EFP92640.1
EFQ35322.1
EFQ93919.1
EFR03547.1
EFW17418.1
EFY88577.1
EFZ01131.1
EGD90439.1
EGD99420.1
EGE01458.1
EGE78052.2
EGF80987.1
EGG06783.1
EGN96620.1
EGN97771.1
EGN98658.1
EGO22188.1
EGO23365.1
EGO24262.1
EGP83020.1
EGP89594.1
EGU78904.1
EGU88425.1
EHA22140.1
EHK17833.1
EHK24013.1
EHK44449.1
EHK48811.1
EHK51065.1
EHY60073.1
EHY60936.1
EIM79373.1
EIM80303.1
EIM80870.1
EIM80875.1
EIM82210.1
EIM82574.1
EIM89385.1
EIM89386.1
EIM90867.1
EIM91802.1
EIN04993.1
EIN05603.1
EIN09256.1
EIN09808.1
EIN10808.1
EIN12922.1
EIT81867.1
EIW55618.1
EIW57377.1
EIW57647.1
EIW57648.1
EIW57650.1
EIW57658.1
EIW61300.1
EIW67157.1
EIW74340.1
EIW77055.1
EIW79439.1
EIW79611.1
EIW80650.1
EIW83954.1
EJD01874.1
EJD06531.1
EJD36506.1
EJD41421.1
EJD41706.1
EJD43496.1
EJD46582.1
EJD46597.1
EJD46599.1
EJD46609.1
EJD46627.1
EJD50118.1
EJD51128.1
EJD54055.1
EJF61532.1
EJF64616.1
EJF65897.1
EJT50614.1
EJT52646.1
EJT97152.1
EJU00459.1
EJU04093.1
EJU04656.1
EJU04971.1
EKD00064.1
EKD01775.1
EKD12749.1
EKM55974.1
EKM58078.1
EKM58262.1
EKM60680.1
EKM60681.1
EKM74770.1
EKM74772.1
EKM74782.1
EKM77489.1
EKM78793.1
EKM78862.1
EKM78864.1
EKV06638.1
EKV08320.1
EKV41801.1
EKV41802.1
EKV43719.1
EKV43728.1
EKV49362.1
EKV49434.1
EKV49436.1
ELA26672.1
ELA28976.1
ELA29743.1
ELA36434.1
EMC93786.1
EMC99818.1
EMD31345.1
EMD34962.1
EMD34968.1
EMD37828.1
EMD39056.1
EMD39075.1
EMD40673.1
EMD59779.1
EMD87059.1
EME41163.1
EME44827.1
EME83683.1
EMF08287.1
EMR62227.1
EMR65008.1
EMR67165.1
EMR68106.1
EMR69083.1
EMR69419.1
EMR69472.1
EMR86298.1
EMS25980.1
EMT64203.1
EMT71619.1
ENH64172.1
ENH69982.1
ENH81268.1
ENH84825.1
ENI03948.1
EOA91471.1
EOD48826.1
EON69473.1
EON99209.1
EOO00961.1
EOO01745.1
EPE06680.1
EPQ27366.1
EPQ51901.1
EPQ52870.1
EPQ66651.1
EPS31682.1
EPS33643.1
EPS93557.1
EPS93558.1
EPS95111.1
EPS95346.1
EPS97197.1
EPS98877.1
EPT00024.1
EPT00035.1
EPT00051.1
EPT04817.1
EPT05532.1
EQB44187.1
EQB44599.1
EQB45177.1
EQB46384.1
EQB51730.1
EQL38353.1
ERS98584.1
ESK94655.1
ESK95459.1
ESK95474.1
ESK95477.1
EST10048.1
ESW97652.1
ESZ96266.1
ETI23232.1
ETN44237.1
ETN44391.1
ETS01002.1
ETS63675.1
ETS76084.1
ETS77147.1
ETS81527.1
ETS82096.1
ETS84366.1
ETS84913.1
ETW74673.1
ETW83268.1
EUC30073.1
EUC47810.1
EUC56967.1
EUN25876.1
EWG44444.1
EWY83261.1
EWY97769.1
EWZ32901.1
EWZ43846.1
EWZ85696.1
EWZ99285.1
EXA30175.1
EXA49119.1
EXF72937.1
EXF77059.1
EXJ55483.1
EXJ56708.1
EXJ65834.1
EXJ74062.1
EXJ77611.1
EXJ79498.1
EXJ93304.1
EXK27581.1
EXK41206.1
EXK80077.1
EXK88622.1
EXL45276.1
EXL61175.1
EXL70118.1
EXL83049.1
EXL99456.1
EXM03802.1
EXM37438.1
EXV03688.1
EZF25884.1
EZF33604.1
EZF44860.1
EZF55512.1
EZF66093.1
EZF76714.1
EZF87447.1
EZF98198.1
EZG09219.1
EZG19878.1
GAA85133.1
GAA97752.1
GAC73663.1
GAC95446.1
GAD96216.1
GAK62233.1
GAM37875.1
GAM41955.1
GAM82303.1
GAM83133.1
GAM83490.1
GAM84424.1
GAM84868.1
GAM85047.1
GAM85052.1
GAM85366.1
GAM85796.1
GAM86649.1
GAM87003.1
GAM87210.1
GAM87570.1
GAM87659.1
GAM88118.1
GAM88208.1
GAM88651.1
GAM89112.1
GAM89124.1
GAM89794.1
GAM89982.1
GAM89988.1
GAM89989.1
GAM90395.1
GAM91052.1
GAM91053.1
GAM91057.1
GAM91058.1
GAM91063.1
GAM91067.1
GAM91072.1
GAM91074.1
GAM91081.1
GAM91087.1
GAM91090.1
GAM91091.1
GAM91094.1
GAM91102.1
GAM91105.1
GAM91109.1
GAM91515.1
GAM91534.1
GAO14872.1
GAO46875.1
GAP90518.1
GAP90590.1
GAP91314.1
GAQ43365.1
GAT24226.1
KDB17708.1
KDB26860.1
KDB36668.1
KDE07339.1
KDE81601.1
KDN49210.1
KDN68045.1
KDQ16275.1
KDQ17247.1
KDQ19300.1
KDQ23654.1
KDQ23655.1
KDQ23662.1
KDQ24758.1
KDQ31839.1
KDQ32716.1
KDQ57116.1
KDR69679.1
KDR76222.1
KDR80334.1
KDR80335.1
KEF51284.1
KEF52695.1
KEF57714.1
KEF60169.1
KEI36231.1
KEP50209.1
KEQ59551.1
KEQ72965.1
KEQ80387.1
KEQ96508.1
KEY69589.1
KFA49259.1
KFA68486.1
KFA71464.1
KFG83442.1
KFH67113.1
KFX47494.1
KFX47495.1
KFX95655.1
KFX97638.1
KFX98527.1
KFY04705.1
KFY10934.1
KFY19569.1
KFY37232.1
KFY39923.1
KFY45786.1
KFY46516.1
KFY53252.1
KFY54048.1
KFY59049.1
KFY60262.1
KFY64542.1
KFY70262.1
KFY85282.1
KFY88127.1
KFY97076.1
KFZ02035.1
KFZ10617.1
KFZ12733.1
KFZ25186.1
KGO39248.1
KGO40146.1
KGO44681.1
KGO48642.1
KGO53090.1
KGO54904.1
KGO55398.1
KGO61109.1
KGO70144.1
KGO73101.1
KHJ36208.1
KHO00970.1
KID69883.1
KID72403.1
KID89023.1
KIE00502.1
KII84119.1
KII85021.1
KII87181.1
KII87182.1
KII93933.1
KIJ16585.1
KIJ20799.1
KIJ26762.1
KIJ26781.1
KIJ39125.1
KIJ41484.1
KIJ41502.1
KIJ44348.1
KIJ47016.1
KIJ52555.1
KIJ55041.1
KIJ62019.1
KIJ63974.1
KIJ64898.1
KIJ64925.1
KIJ66880.1
KIJ95783.1
KIK05111.1
KIK05112.1
KIK23619.1
KIK28962.1
KIK35180.1
KIK35407.1
KIK36849.1
KIK48139.1
KIK48628.1
KIK62967.1
KIK65775.1
KIK97781.1
KIL00763.1
KIL67651.1
KIL67652.1
KIL67669.1
KIL84682.1
KIL89028.1
KIM23805.1
KIM33373.1
KIM35410.1
KIM35414.1
KIM39847.1
KIM42793.1
KIM64355.1
KIM68118.1
KIM79522.1
KIM81173.1
KIM82977.1
KIM84079.1
KIM88877.1
KIM94513.1
KIM94523.1
KIM98175.1
KIM99205.1
KIM99417.1
KIM99582.1
KIN00051.1
KIN02458.1
KIN02574.1
KIN04623.1
KIO07855.1
KIO15122.1
KIO17932.1
KIO34264.1
KIP02883.1
KIP05917.1
KIP10199.1
KIP11223.1
KIS72010.1
KIV79192.1
KIV87988.1
KIW13652.1
KIW16831.1
KIW20132.1
KIW27802.1
KIW28796.1
KIW29621.1
KIW37865.1
KIW38895.1
KIW45767.1
KIW48154.1
KIW54378.1
KIW56775.1
KIW58211.1
KIW59834.1
KIW61129.1
KIW65197.1
KIW67970.1
KIW79211.1
KIW79396.1
KIW83440.1
KIW87641.1
KIW93026.1
KIW99527.1
KIX01692.1
KIX09033.1
KIX98854.1
KIY42859.1
KIY47207.1
KIY50048.1
KIY64159.1
KIY67281.1
KIY71530.1
KJA18970.1
KJA19589.1
KJA19590.1
KJA20533.1
KJA20833.1
KJA22680.1
KJA23800.1
KJA26318.1
KJK63001.1
KJK75540.1
KJK95436.1
KJR89239.1
KJX96288.1
KJY02575.1
KKA18211.1
KKA22162.1
KKK14451.1
KKK16395.1
KKP04586.1
KKY15715.1
KKY34765.1
KKZ68130.1
KLO17410.1
KLO18946.1
KLO18947.1
KLO89637.1
KLO91845.1
KLO92362.1
KLP08719.1
KLP13472.1
KLT39318.1
KLT41609.1
KMM70932.1
KMP05634.1
KMQ45585.1
KMU74366.1
KMU86864.1
KNA97781.1
KNB09566.1
KNC96937.1
KNE72232.1
KNE72448.1
KNE89663.1
KNG51874.1
KNZ71281.1
KNZ75480.1
KNZ78857.1
KNZ81876.1
KOC08478.1
KOS14560.1
KOS17436.1
KOS42130.1
KPI36326.1
KPI42696.1
KPM39000.1
KPV76510.1
KTB28849.1
KTB29064.1
KTB29067.1
KTB36203.1
KUE94900.1
KUE97190.1
KUF00819.1
KUI54510.1
KUI55393.1
KUI59947.1
KUI66322.1
KUI67584.1
KUI69124.1
KUI72680.1
KUJ09533.1
KUJ11700.1
KUJ12524.1
KUJ12933.1
KUJ12981.1
KUJ13379.1
KUJ13707.1
KUJ13965.1
KUJ14049.1
KUJ15027.1
KUJ17957.1
KUJ18489.1
KUJ21574.1
KUJ24387.1
KUL87527.1
KUL87986.1
KUL89206.1
KUL89868.1
KUL90966.1
KUM58131.1
KWU43603.1
KXG48471.1
KXH27861.1
KXH36135.1
KXH48238.1
KXH53452.1
KXL49331.1
KXN68290.1
KXN68295.1
KXN72807.1
KXN81630.1
KXN84741.1
KXN87293.1
KXS13087.1
KXS15804.1
KXS96446.1
KXT05724.1
KXX75754.1
KYG46737.1
KYK59763.1
KYQ43892.1
KYQ44736.1
KYQ44807.1
KZL66396.1
KZL72699.1
KZL79967.1
KZL84909.1
KZM20637.1
KZM22099.1
KZN90784.1
KZO89847.1
KZO93106.1
KZO93155.1
KZO95015.1
KZO96668.1
KZO97502.1
KZP00521.1
KZP08665.1
KZP23496.1
KZP25137.1
KZP26593.1
KZP29047.1
KZS92330.1
KZS95523.1
KZT00771.1
KZT01770.1
KZT01792.1
KZT01798.1
KZT02854.1
KZT03129.1
KZT03602.1
KZT08017.1
KZT08023.1
KZT12752.1
KZT22037.1
KZT22310.1
KZT33539.1
KZT41239.1
KZT52213.1
KZT52273.1
KZT58159.1
KZT59159.1
KZT61026.1
KZT61045.1
KZT61046.1
KZT61945.1
KZT64679.1
KZT64751.1
KZT68064.1
KZT68551.1
KZT68572.1
KZT68642.1
KZT70601.1
KZT73666.1
KZT74402.1
KZV65878.1
KZV67220.1
KZV68540.1
KZV71310.1
KZV73055.1
KZV85726.1
KZV85733.1
KZV85738.1
KZV85752.1
KZV86040.1
KZV86041.1
KZV86048.1
KZV87187.1
KZV87188.1
KZV87492.1
KZV87501.1
KZV91170.1
KZV91177.1
KZV91438.1
KZV95271.1
KZV96591.1
KZV96658.1
KZV98168.1
KZW04445.1
OAA44995.1
OAA49702.1
OAA60601.1
OAA72589.1
OAA75668.1
OAG02598.1
OAG03714.1
OAG08622.1
OAG16130.1
OAG38002.1
OAG40918.1
OAG45209.1
OAI98853.1
OAJ13495.1
OAJ26218.1
OAJ32353.1
OAJ41786.1
OAK97673.1
OAK97955.1
OAL25134.1
OAL27643.1
OAL37914.1
OAL52587.1
OAL54212.1
OAL65074.1
OAL74183.1
OAQ29959.1
OAQ68367.1
OAQ77153.1
OAQ85836.1
OAQ86450.1
OAQ94413.1
OAQ99971.1
OAT10087.1
OAV88634.1
OAX34590.1
OAX35052.1
OAX35667.1
OBR03392.1
OBR82834.1
OBS23258.1
OBT42532.1
OBT58137.1
OBT67470.1
OBT78115.1
OBT95661.1
OBW64131.1
OBZ72647.1
OCB89307.1
OCB91819.1
OCB91974.1
OCF23280.1
OCF28640.1
OCF31599.1
OCF48912.1
OCF61094.1
OCF66694.1
OCF74158.1
OCH87905.1
OCH93639.1
OCH93657.1
OCH94413.1
OCK90647.1
OCL06054.1
OCL12416.1
OCT48858.1
OCT54939.1
ODA78566.1
********************************************
S41.list
********************************************
EEA19239.1
EHA46853.1
EHA47004.1
EHA56852.1
EAL91069.1
EAW07102.1
EAW13663.1
EEP79406.1
EEP82090.1
EEQ90249.2
OAT13860.1
EED45472.1
EED45989.1
EED49420.1
EED51786.1
EED53473.1
EFI91349.1
EFI92800.1
EAQ91769.1
EJT71599.1
EJT72125.1
EJT74757.1
EAT77146.2
EAT78085.2
EAT86597.2
EAT87568.1
EAT91112.1
EAT91720.2
EDN94109.1
EDN95438.1
EDO04536.1
EFQ25214.1
EFQ30867.1
EFQ31292.1
EFQ33998.1
EFQ34011.1
EIE88874.1
EAS36713.3
EWG47349.1
EDN06971.1
EAU36815.1
EAW20292.1
EAW22117.1
OAJ35760.1
OAJ37020.1
OAJ37091.1
OAJ37374.1
OAJ37971.1
OAJ37972.1
OAJ38031.1
OAJ38108.1
OAJ38170.1
OAJ38564.1
OAJ38862.1
OAJ38863.1
OAJ38981.1
OAJ38982.1
OAJ38983.1
OAJ39485.1
OAJ39515.1
OAJ39670.1
OAJ40482.1
OAJ40497.1
OAJ40758.1
OAJ40820.1
OAJ42075.1
OAJ42215.1
OAJ42216.1
OAJ42480.1
OAJ42976.1
OAJ42997.1
OAJ44158.1
OAJ44674.1
OAJ45216.1
OAJ45217.1
OAJ45218.1
OAJ45425.1
KMP02078.1
KNB01003.1
KNB16076.1
EDU44003.1
EDU44562.1
EDU46878.1
EDU47022.1
EDU49195.1
EDU50582.1
KMM64402.1
KMU79813.1
EEH07834.1
EDP56955.1
EEH23410.1
EGY14488.1
EGY14537.1
EGY21966.1
EEH39583.1
EEH49864.1
EEY20539.1
EEY21580.1
EFR00207.1
EFR02653.1
EFR04835.1
EGC42867.1
EER42793.1
CCU76363.1
CCU77300.1
CCU77301.1
CCU77304.1
CCU83217.1
CCU83228.1
EFE29658.1
EFE31026.1
EFE33730.1
EEQ30791.1
EEQ35428.1
EGE02278.1
EGE06995.1
EER23139.1
EEU41407.1
EEU42083.1
EGD91979.2
KFL62978.1
EGD94378.1
EGD98080.1
EGD99919.1
EFE42182.1
EFE43504.1
EFE44798.1
EGE86307.1
EFQ85802.1
EFQ87198.1
EFQ88605.1
EFQ89184.1
EFQ92965.1
EFQ95868.1
EQL28950.1
EGR45017.1
EFW16838.1
EHK25815.1
EHK39409.1
EHK44512.1
KNC98526.1
KNC99789.1
KND04698.1
CCC05830.1
CCC09135.1
CCC12846.1
EAU84152.2
EAU91581.2
EAA33203.2
ESA42050.1
ELR03094.1
BAE58984.1
BAE62273.1
BAE63090.1
BAE66036.1
BAE66546.1
EFY84715.1
EFY94525.1
EFY98883.1
EFZ01900.1
KLU91466.1
EGF75807.1
EGF76162.1
EGF76319.1
EGF76320.1
EGF76321.1
EGF76336.1
EGF76407.1
EGF76687.1
EGF77125.1
EGF78043.1
EGF78789.1
EGF78890.1
EGF79141.1
EGF79413.1
EGF79724.1
EGF79725.1
EGF79775.1
EGF79776.1
EGF80296.1
EGF80421.1
EGF81360.1
EGF81605.1
EGF81640.1
EGF81869.1
EGF82057.1
EGF82162.1
EGF82280.1
EGF82426.1
EGF82514.1
EGF82912.1
EGF83578.1
EGF84278.1
EGO55876.1
EGO58823.1
EGZ68866.1
EGZ72925.1
EGP83597.1
EGP84126.1
EGP88364.1
EGP89808.1
EGP90147.1
EGP91131.1
EGS19525.1
EGU86142.1
EGU87772.1
EGX48349.1
EGX52188.1
EGX53023.1
EGX94249.1
CAP97038.1
CAP99675.1
CAP61171.1
CAP65312.1
CAP65771.1
CAP70114.1
CCD42796.1
CCD49606.1
CCD52916.1
CBX92170.1
CBX93881.1
CBX95085.1
CBX96931.1
CBX98256.1
CBY01537.1
EHY53808.1
EHK96231.1
EHK96232.1
ESU07407.1
EWZ84620.1
EWZ85191.1
EXA36274.1
EXA43817.1
EXL39499.1
EXL47280.1
EXL51929.1
EXM16151.1
EXM33446.1
EXL98284.1
EXM02239.1
EXL66340.1
EXL66488.1
EXL75836.1
EXL81144.1
EXK78522.1
EXK87446.1
EXK87627.1
EXK26099.1
EXK35972.1
EXK43909.1
EIM87276.1
EIM87280.1
EIM87360.1
EIM89109.1
EIN08319.1
EIN14483.1
EIN14491.1
EJD39295.1
EJD39296.1
EJD45414.1
EJD54244.1
EIT75213.1
EIT75588.1
EIT75606.1
EIT79476.1
EIT81770.1
EIW53367.1
EIW54829.1
EJC99199.1
EJC99379.1
EWZ30601.1
EWZ46612.1
EWY82763.1
EWZ00568.1
EJF56478.1
EJF59301.1
EJP61918.1
EON61760.1
EON62952.1
ELQ32647.1
ELQ38567.1
ELQ45118.1
ELQ58416.1
ELQ58691.1
ELQ69272.1
EKD13073.1
EKD15352.1
EKD20318.1
EKM83037.1
EKV50471.1
EKM57181.1
EKG11180.1
EKG16094.1
EKG16459.1
EKJ68876.1
CCG83290.1
CCM00236.1
CCM00765.1
CCA76082.1
CCF35089.1
CCF37593.1
CCF37732.1
CCF41750.1
EKV10044.1
EKV15300.1
ELA26456.1
ELA28212.1
ELA28309.1
ELA30164.1
ELA30370.1
ELA31552.1
ELA34152.1
ELA36244.1
ELA36689.1
ELA37328.1
EMF09143.1
ETW77289.1
ETW77917.1
EMD35614.1
EMD36997.1
ELU42245.1
EMC91826.1
EMD87277.1
EMD87799.1
EMD88370.1
EMD92355.1
EMD97398.1
EMD97670.1
EMD59866.1
EMD60015.1
EMD64014.1
EMD65156.1
EMD67264.1
EMD68790.1
EME40090.1
EME77659.1
EME81794.1
EPT02015.1
EPT02146.1
EPQ51893.1
EPQ52336.1
EPS28442.1
CCE28921.1
EMR70266.1
EMR83496.1
EMR85695.1
EMR89668.1
ENH76148.1
ENH79619.1
ENH84508.1
ENH86112.1
ENH86150.1
ENH86427.1
ENH86446.1
ENH65295.1
ENH74865.1
EMT66243.1
EMT71956.1
EMT71957.1
ENI00329.1
ENI00790.1
ENI01460.1
ENI02933.1
ENI03313.1
ENI08046.1
EOA84180.1
EOA87149.1
EOA87494.1
EOA88596.1
EOA89826.1
EOA92324.1
ETN37872.1
ETN44385.1
ETN45115.1
ETI23402.1
ETI26245.1
EOD44497.1
EOD44935.1
EOD45006.1
EOD45322.1
EOO03984.1
EPB91604.1
EPE24220.1
EPE30024.1
EPE30025.1
EPE34167.1
EPE34687.1
EPE35553.1
EPE36458.1
EPQ61762.1
KJK76211.1
KJK76395.1
KJK76580.1
KJK77433.1
KJK87309.1
KJK89397.1
KJK94189.1
ESA17315.1
ESA17475.1
EPS38115.1
EPS41573.1
EPS45938.1
EQB44136.1
EQB44586.1
EQB47613.1
EQB48841.1
EQB49958.1
EQB55109.1
EQB57321.1
EQB58032.1
ERF76740.1
ESK87941.1
ESK91666.1
ESK97146.1
GAE00131.1
ESZ90797.1
ESZ92921.1
ESZ94115.1
CDM27288.1
CRL18155.1
CRL31067.1
ETR98262.1
ETS73430.1
ETS74056.1
ETS77740.1
EUC31362.1
EUC32415.1
EUC34468.1
EUC34886.1
EUC35262.1
EUC36269.1
EUC42279.1
EUC43269.1
EUC43686.1
EUC43730.1
EUC44151.1
EUC46788.1
EUC53674.1
EUC54293.1
EUC56044.1
EUC58417.1
EUC58480.1
EUC58865.1
EUC59351.1
EUC59387.1
EUC61371.1
EUC62892.1
EWC43727.1
EUN21211.1
EUN22564.1
EUN25428.1
EUN26350.1
EUN27784.1
EUN30206.1
EXF77662.1
EXF77917.1
EXF83324.1
EXF84191.1
EXF86029.1
EXJ56741.1
EXJ63420.1
EXJ72070.1
EXJ74024.1
EXJ78245.1
EXJ83955.1
EXJ86642.1
EXJ87946.1
EXJ88414.1
EXU95569.1
EXV02397.1
EXV03953.1
EXX53682.1
EXX59891.1
EXX62236.1
EYB25884.1
EYE92269.1
EZF11671.1
EZF27487.1
EZF30283.1
EZF32332.1
EZF35600.1
EZF38556.1
EZF46517.1
EZF49231.1
EZF57175.1
EZF59874.1
EZF67743.1
EZF70408.1
EZF78417.1
EZF81220.1
EZF89113.1
EZF99871.1
EZF99872.1
EZG10896.1
EZG10897.1
EZG13341.1
EZG21390.1
KDB20116.1
KDB25504.1
KDB27885.1
KDB30348.1
KDB38280.1
KDE76117.1
KDE80930.1
KDE81303.1
KDE82019.1
KDE84289.1
KDN37129.1
KDN47593.1
KDN61303.1
KDN65324.1
KDN67269.1
KDN71485.1
KDN71606.1
KDN72063.1
KDR66532.1
KDR74891.1
KDR75803.1
KDQ28060.1
KDQ31999.1
KDQ06430.1
KDQ06441.1
KDQ15060.1
KEF53281.1
KEF60134.1
KEF63243.1
KZN89649.1
KZN89680.1
KZN90335.1
KEP44873.1
KEP45236.1
KEP47600.1
KEP47897.1
KEP47920.1
KEP48059.1
KEP48294.1
KEP48956.1
KEP49745.1
KEQ90539.1
KEQ96001.1
KEQ72261.1
KEQ73117.1
KEQ75621.1
KEQ58563.1
KEQ63831.1
KEQ83064.1
KEQ84646.1
KEQ85684.1
CDH54153.1
KEY82150.1
KEZ42393.1
KFG79778.1
KFG81437.1
KFG84891.1
KFG86211.1
KFH62474.1
KFH62486.1
KFH63614.1
KFH63620.1
KFH68523.1
KFH69029.1
KFH69174.1
KFH70879.1
KFH71871.1
KFX49784.1
KFX49785.1
KFX91245.1
KFY00645.1
KFY08290.1
KFY27445.1
KFY40477.1
KFY63356.1
KFY54669.1
KFZ00432.1
KFY82470.1
KFZ06687.1
CDO74428.1
KIL90461.1
KGO46711.1
KGO47766.1
KGO53438.1
KGO58783.1
KGO58667.1
KGO68137.1
KGQ02299.1
KGQ06009.1
KGQ08056.1
KHE85880.1
KHE86657.1
KHJ33257.1
KHJ35496.1
KHN96542.1
KMQ44171.1
KMQ44509.1
KMQ46425.1
KID97591.1
KID99014.1
KID81766.1
KID87919.1
KID90858.1
KID62943.1
KID74546.1
KID76169.1
KID79825.1
KID61379.1
KID62686.1
KID68293.1
KID71345.1
KUI70316.1
CEJ79785.1
CEJ81451.1
CEJ82043.1
CEJ83828.1
CEJ87193.1
CEJ92411.1
CEJ93135.1
CEJ93588.1
CEJ94726.1
CEJ94922.1
CEI87798.1
KII87768.1
KII91717.1
KIJ36329.1
KIJ47498.1
KIJ52329.1
KIK67323.1
KIK68514.1
KIM98535.1
KIM99789.1
KIN05838.1
KIM38039.1
KIM40180.1
KIM41633.1
KIM23356.1
KIL66287.1
KJA18700.1
KJA25540.1
KJA29020.1
KIP10019.1
KIV85917.1
KIW65233.1
KIW71173.1
KIW75782.1
KIW83405.1
KIW86322.1
KIW87683.1
KIW90969.1
KIW23025.1
KIW24276.1
KIW27066.1
KIW27067.1
KIW33423.1
KIW52164.1
KIW53387.1
KIW56526.1
KIW56527.1
KIW40050.1
KIW46514.1
KIW48677.1
KIW48678.1
KIX01680.1
KIX03282.1
KIW10531.1
KIW13034.1
KIW19698.1
GAM86729.1
KIV90634.1
KIV95949.1
KIV95950.1
KIV98712.1
KIV98713.1
KIV98714.1
KIX98056.1
KIX98902.1
KIY04068.1
KIY66871.1
KIY68655.1
KIY70218.1
KIY48535.1
KIY53947.1
CEP15393.1
CDS13194.1
GAN04415.1
KOC09287.1
KOC09988.1
KOC12128.1
KOC16686.1
KOC18605.1
KJZ73944.1
KJZ75113.1
KJK63227.1
KJK67181.1
KJK67537.1
KJK68640.1
KJX95940.1
KJX99739.1
KJY00169.1
KJY01614.1
KKA22715.1
KKF94844.1
CRG88453.1
KKP01796.1
KKP04655.1
KKY28855.1
KKY13073.1
KKY20342.1
KKY23496.1
KKY28691.1
KKY35824.1
KKY38971.1
CDZ98146.1
KKZ66436.1
KLJ11924.1
KLO12481.1
KLO14415.1
KLO90357.1
KLO93415.1
KLP14521.1
KMK55011.1
CEJ59729.1
GAO89430.1
KND87726.1
KNG45576.1
KNG46160.1
KNG47453.1
KNG47694.1
KNG52279.1
KNG88248.1
KNG91412.1
KNZ75430.1
KNZ81111.1
CRK14492.1
CRK18648.1
CRK27187.1
CRK29949.1
CRK21693.1
CRK25871.1
CRK32841.1
KOM21318.1
KXX77534.1
KXX80383.1
KOS36343.1
KOS40807.1
CUA67170.1
CUA67231.1
CUA68718.1
CUA71424.1
CUA71803.1
CUA76592.1
CUA76964.1
CUA77605.1
KPA41679.1
KPI37221.1
KPI42218.1
KPM35436.1
KPM35720.1
KPM40566.1
GAP91229.1
GAQ10230.1
KTB35632.1
KTB36056.1
KTB40577.1
OCB89726.1
KUE96485.1
KUF01346.1
KUJ09328.1
KUJ13113.1
KUJ13571.1
KUJ16945.1
KUJ17685.1
KUJ18017.1
KUJ18450.1
KUJ19611.1
KUJ24278.1
CEL06480.1
CEL06919.1
CEL07584.1
KUM55744.1
KUM60363.1
KUM66453.1
KXG54378.1
KXH36339.1
KXH41063.1
KXH46512.1
KXH51949.1
KXH52942.1
KXH40451.1
KXH54818.1
KXH56871.1
KXH59549.1
KXH26266.1
KXH28868.1
KXH32942.1
KXH34042.1
KXH36995.1
KXJ97054.1
KXS20685.1
KXT07741.1
KYQ37535.1
KYQ37669.1
KYQ39897.1
KYQ42059.1
ODA78334.1
ODA79244.1
ODA83521.1
KZF23881.1
KYK56844.1
KYK57350.1
KYK60825.1
KZL64416.1
KZL65305.1
KZL65990.1
KZL68754.1
KZL69776.1
KZL71229.1
KZL67788.1
KZL84550.1
KZL85547.1
KZL86299.1
KZL88342.1
KZM19878.1
KZM21351.1
KZM22167.1
KZM22602.1
KZM24592.1
KZM27923.1
KZT64325.1
KZT70029.1
KZT01062.1
KZT08170.1
KZV95737.1
KZV96492.1
KZV99507.1
KZT22301.1
KZT25626.1
KZV63396.1
KZV63402.1
KZZ87785.1
KZZ88772.1
KZZ90518.1
KZZ97734.1
OAA33567.1
OAA38155.1
OAA63794.1
OAA46759.1
OAA39465.1
OAA44127.1
OAA71675.1
OAA78904.1
OAC98788.1
OAD78661.1
OAF60391.1
OAF99637.1
OAG01998.1
OAG04394.1
OAG07605.1
OAG08667.1
OAG10562.1
OAG10973.1
OAG14185.1
OAG17697.1
OAG22395.1
OAG23653.1
OAG24479.1
OAG26225.1
OAG35378.1
OAG42862.1
OAG45726.1
OAK95236.1
OAK95894.1
OAK96897.1
OAL01608.1
OAL01626.1
OAL04345.1
OAL06118.1
OAL07499.1
OAL07599.1
OAL46046.1
OAL46894.1
OAL48768.1
OAL55274.1
OAL55405.1
OAL55526.1
OAL56035.1
OAL56114.1
OAL56833.1
OAL21631.1
OAL33493.1
OAL36003.1
OAL24422.1
OAL25178.1
OAL31903.1
OAQ21980.1
OAQ24115.1
OAQ24489.1
OAQ29344.1
OAQ30811.1
OAQ30891.1
OAQ35812.1
OAQ35814.1
OAQ35822.1
OAQ35924.1
OAQ35927.1
OAQ36191.1
OAL68920.1
OAL71802.1
OAL72737.1
OAL64640.1
OAL65504.1
OAL68336.1
OAP57019.1
OAP62782.1
OAP63679.1
OAQ75705.1
OAQ83685.1
OAR02878.1
OAR05004.1
OAQ61661.1
OAQ69070.1
OAQ72032.1
OAQ75070.1
OAQ90466.1
OAX81301.1
OBT62168.1
OBT43735.1
OBT73533.1
OBT90921.1
OBT92937.1
OBR04137.1
OBR04675.1
OBR08116.1
OBR09379.1
OBR12771.1
OBR12787.1
OBR13303.1
OBS28118.1
OBW64695.1
OBW69605.1
OBZ88077.1
OBZ76716.1
OCH85836.1
OCH94582.1
OCK74901.1
OCK75754.1
OCK80288.1
OCK81559.1
OCK81846.1
OCK83485.1
OCK85295.1
OCK95581.1
OCK96346.1
OCK97179.1
OCK98503.1
OCK99864.1
OCL00993.1
OCL01722.1
OCL02172.1
OCL03970.1
OCL04090.1
OCL09070.1
OCL10626.1
OCL10729.1
OCL11266.1
OCL15239.1
OCT48885.1
OCT55114.1
OCW38998.1
OCW39139.1
OCW44153.1
CEG71534.1
SAM02477.1
CCT72238.1
********************************************
S45.list
********************************************
KXS11609.1
KXS18991.1
********************************************
S49.list
********************************************
CEH13632.1
OAQ28047.1
KXS10171.1
KWU44547.1
KPV72572.1
KOS15057.1
KNZ59385.1
KNF04018.1
KGQ13075.1
KGQ06050.1
KGQ02722.1
GAK65522.1
KFH65218.1
KDN40013.1
KEI41851.1
ETS61799.1
EST09578.1
EPQ29850.1
GAC93651.1
CCU97830.1
GAC73038.1
KIS68543.1
EMS21724.1
CCF51523.1
GAA97769.1
CBQ73966.1
EGF99057.1
KND00550.1
EDP45167.1
KDE04269.1
OAV93284.1
KNE67213.1
KNE60355.1
EHS63680.1
********************************************
S51.list
********************************************
EAT77366.2
EDU50588.1
EFQ87191.1
OAG15912.1
ETS81466.1
KZM24477.1
OAL44014.1
EGP83433.1
KJX97759.1
OAG01669.1
KXT05415.1
KXT10646.1
OAK93534.1
EME42544.1
EGR52429.1
ETS06868.1
EHK21577.1
KKP07857.1
EHK49348.1
KUE98282.1
EMR69442.1
KEY72210.1
KFA78767.1
KFA52282.1
KKY35987.1
OCW37373.1
GAP85012.1
OAA55715.1
********************************************
S53.list
********************************************
CCT75410.1
CCT72021.1
CCT68327.1
CCT66603.1
CEH17742.1
CEH12597.1
OCW44687.1
OCW43692.1
OCW40640.1
OCW38366.1
OCW34654.1
OCT54090.1
OCT48031.1
OCT47745.1
OCL15233.1
OCL14104.1
OCL03888.1
OCL02309.1
OCK88504.1
OCK87404.1
OCK85204.1
OCK80706.1
OCK79883.1
OCK77206.1
OCK74886.1
OCH96339.1
OCH91088.1
OCH91087.1
OCH90805.1
OCH90803.1
OCH90623.1
OCH89925.1
OCH89202.1
OCH86873.1
OCH85122.1
OCH84566.1
OBZ77185.1
OBZ75872.1
OBZ72683.1
OBZ67228.1
OBZ67218.1
OBZ66378.1
OBZ66344.1
OBW65997.1
OBS29343.1
OBS28519.1
OBR14601.1
OBR14077.1
OBR11122.1
OBR08485.1
OBR08159.1
OBR08157.1
OBT92155.1
OBT91678.1
OBT86035.1
OBT81375.1
OBT80346.1
OBT72593.1
OBT54149.1
OBT52647.1
OBT41198.1
OBT39978.1
OBT70448.1
OBT70281.1
OBT61329.1
OAX84846.1
OAX83371.1
OAX82932.1
OAX82928.1
OAX43341.1
OAQ91014.1
OAQ90330.1
OAQ80872.1
OAQ78153.1
OAQ76716.1
OAQ75007.1
OAQ71500.1
OAQ70787.1
OAQ69170.1
OAQ67842.1
OAQ63363.1
OAQ61651.1
OAR05856.1
OAR00097.1
OAQ98320.1
OAQ97322.1
OAQ95800.1
OAQ95724.1
OAQ84220.1
OAQ83548.1
OAQ76689.1
OAQ76610.1
OAQ75240.1
OAQ69291.1
OAQ63738.1
OAP59273.1
OAP58595.1
OAP55564.1
OAL67612.1
OAL65040.1
OAL63319.1
OAL74948.1
OAL74149.1
OAL70920.1
OAQ25205.1
OAL31010.1
OAL36240.1
OAL35749.1
OAL34825.1
OAL31262.1
OAJ15383.1
OAJ15166.1
OAJ13849.1
OAJ29191.1
OAJ28579.1
OAJ03462.1
OAJ23883.1
OAJ19619.1
OAL52947.1
OAL52778.1
OAL05458.1
OAL04972.1
OAK99612.1
OAK99266.1
OAK97333.1
OAK94429.1
OAG39720.1
OAG36900.1
OAG34014.1
OAG23071.1
OAG14670.1
OAG14524.1
OAG11620.1
OAG10609.1
OAG09808.1
OAG06527.1
OAG05308.1
OAG04293.1
OAF61668.1
OAA66529.1
OAA61739.1
OAA60408.1
OAA82017.1
OAA80909.1
OAA80230.1
OAA78663.1
OAA78413.1
OAA78252.1
OAA76572.1
OAA75708.1
OAA74710.1
OAA73082.1
OAA70199.1
OAA70025.1
OAA51413.1
OAA45637.1
OAA45512.1
OAA39460.1
OAA51390.1
OAA51158.1
OAA48342.1
OAA48269.1
OAA48060.1
OAA43935.1
OAA41838.1
OAA40424.1
OAA39792.1
OAA35871.1
OAA35754.1
OAA35631.1
OAA34742.1
OAA74188.1
OAA74186.1
OAA74179.1
OAA72554.1
OAA69908.1
OAA69725.1
OAA63076.1
OAA58311.1
OAA58273.1
OAA56920.1
OAA56776.1
OAA56464.1
OAA53349.1
KZZ98042.1
KZZ95645.1
OAA33285.1
KZZ99005.1
KZZ95509.1
KZZ94311.1
KZZ89475.1
KZV71302.1
KZV70276.1
KZV70056.1
KZV69309.1
KZV69308.1
KZV69230.1
KZV68851.1
KZV66822.1
KZV66821.1
KZV66414.1
KZV65057.1
KZV63654.1
KZV60531.1
KZT61452.1
KZT61098.1
KZT58500.1
KZT57310.1
KZT55481.1
KZT51658.1
KZT50360.1
KZT25529.1
KZT24082.1
KZT22937.1
KZT22820.1
KZT21194.1
KZT18916.1
KZW04450.1
KZW01464.1
KZV99767.1
KZV99716.1
KZV99462.1
KZV99461.1
KZV99446.1
KZV98447.1
KZV95297.1
KZV93723.1
KZV90055.1
KZV87124.1
KZV83885.1
KZV80791.1
KZT10837.1
KZT10453.1
KZT04588.1
KZT04012.1
KZT04003.1
KZT03971.1
KZT03394.1
KZT02535.1
KZT01406.1
KZT44233.1
KZT44232.1
KZT42984.1
KZT40367.1
KZT38760.1
KZT38182.1
KZT38181.1
KZT34237.1
KZT34095.1
KZT33755.1
KZT71838.1
KZT71791.1
KZT68040.1
KZT68037.1
KZT67453.1
KZT66692.1
KZT65386.1
KZT64886.1
KZT64370.1
KZT63834.1
KZT63388.1
KZS98885.1
KZS98884.1
KZS97859.1
KZS94687.1
KZS94686.1
KZS94609.1
KZS91862.1
KZS91782.1
KZS89735.1
KZS88004.1
KZS87994.1
KZM26641.1
KZM23635.1
KZM23601.1
KZM19623.1
KZP01275.1
KZO99708.1
KZO98258.1
KZO97104.1
KZO94979.1
KZO94442.1
KZO90771.1
KZP34181.1
KZP30476.1
KZP30472.1
KZP29431.1
KZP29429.1
KZP29310.1
KZP28447.1
KZP25956.1
KZP25952.1
KZP20560.1
KZP20556.1
KZP19257.1
KZP19252.1
KZP17041.1
KZP17040.1
KZP16692.1
KZP15649.1
KZP13756.1
KZP10384.1
KZP09215.1
KZP06107.1
KZL83801.1
KZL81190.1
KZL75838.1
KZL71558.1
KZL65659.1
KYK60996.1
KYK60590.1
KYK60569.1
KZF23723.1
KZF19081.1
ODA83680.1
ODA80747.1
ODA80724.1
KYQ41911.1
KYQ34095.1
KYQ32456.1
KYQ31800.1
GAT28427.1
GAT27581.1
GAT25168.1
GAT24552.1
GAT22092.1
KYG50696.1
KYG49907.1
KYG49508.1
KYG47464.1
KYG45458.1
KYG44949.1
KYG44095.1
KYG42865.1
KXT05317.1
KXT05316.1
KXT05292.1
KXT00433.1
KXS98545.1
KXS98504.1
KXS97480.1
KXS94667.1
KXS94079.1
KXT17298.1
KXT16095.1
KXT15952.1
KXT15951.1
KXT13424.1
KXT12033.1
KXT09894.1
KXT09491.1
KXT08587.1
KXL48664.1
KXL48621.1
KXL45493.1
KXL44421.1
KXL43435.1
KXL42937.1
KXJ88189.1
KXJ86084.1
KXN92351.1
KXN87670.1
KXN85175.1
KXH49528.1
KXH38557.1
KXH30903.1
KXH27170.1
KXH69411.1
KXH66947.1
KXH66793.1
KXH55228.1
KXH52594.1
KXH51842.1
KXH49280.1
KXH46005.1
KXG49550.1
KXG48597.1
KXG46015.1
GAQ46580.1
GAQ42907.1
GAQ42038.1
GAQ41728.1
GAQ33208.1
KUM62952.1
KUM62321.1
KUM61355.1
CEL07417.1
CEL05671.1
CEL02279.1
KUJ23903.1
KUJ19762.1
KUJ18956.1
KUJ17383.1
KUJ16192.1
KUJ15936.1
KUJ14643.1
KUJ13826.1
KUJ13731.1
KUJ09206.1
KUJ08102.1
KUJ07835.1
KUJ07644.1
KUJ06660.1
KUF05128.1
KUF04835.1
KUF04446.1
KUF03349.1
KUF01348.1
KUF00820.1
KUF00528.1
KUF00303.1
KUE97172.1
KUE96228.1
KUE96186.1
KUE96184.1
OCB92114.1
OCB90897.1
OCB89651.1
OCB85746.1
OCB85378.1
KTB46220.1
KTB44026.1
KTB40958.1
KTB38383.1
KTB31094.1
KTB30040.1
GAQ08500.1
GAQ07637.1
GAQ04545.1
GAQ03131.1
GAP89437.1
GAP88863.1
GAP86413.1
GAP83948.1
GAP82686.1
KPM34583.1
KUL89170.1
KUL86781.1
KUL84869.1
KUL84558.1
KPI46085.1
KPA41091.1
KPA37815.1
CUA75752.1
CUA67830.1
KOS40985.1
KOS40070.1
KOS23064.1
KOS22865.1
KOS19866.1
KOS14277.1
KXX77541.1
KOM18504.1
CRK47759.1
CRK30593.1
KNZ59480.1
KNZ54028.1
KNZ78254.1
KNZ77393.1
KNZ76031.1
KNZ76030.1
KNG91298.1
KNG83815.1
KNG83622.1
KNF06187.1
KNF02666.1
KNF02662.1
KNF02619.1
KNF02615.1
KNE91633.1
KNG48502.1
KNG44723.1
KNG43939.1
KND88392.1
GAO90220.1
GAO88101.1
GAO85407.1
GAO83201.1
CEJ61529.1
CEJ57376.1
CEJ55183.1
CEJ55182.1
CEJ53679.1
KMK63343.1
KMK60446.1
KMK58126.1
KMK56343.1
KLP22105.1
KLP13674.1
KLP07712.1
KLP02822.1
KLP11924.1
KLP08010.1
KLP05666.1
KLO99675.1
KLO97797.1
KLO92444.1
KLO89384.1
KLO89017.1
KLO87019.1
KLO81805.1
KLO18874.1
KLO17997.1
KLO16441.1
KLO15518.1
KLO15506.1
KLO12872.1
KLO06700.1
KLJ12419.1
KLJ07388.1
KLJ07384.1
KLJ05472.1
KKZ68713.1
KKZ67059.1
KKZ64328.1
KKZ64324.1
KKY36685.1
KKY32147.1
KKY30789.1
KKY29815.1
KKY24640.1
KKY20270.1
KKY17314.1
KKY15785.1
KKY27731.1
KKY26906.1
KKY25269.1
KKY25013.1
KKP06464.1
KKP04651.1
KKO98171.1
KKO98030.1
KKO97929.1
KKK25053.1
KKK25020.1
KKK22440.1
KKK16697.1
CRG91128.1
CRG89954.1
CRG89939.1
CRG88197.1
CRG87077.1
CRG86015.1
CRG84112.1
CRG83830.1
KKA31088.1
KKA22847.1
KKA22474.1
KKA20298.1
KKA18087.1
KKA16535.1
KJY02569.1
KJY02362.1
KJX97146.1
GAO19786.1
GAO18815.1
GAO18517.1
GAO15159.1
GAO13410.1
KJR88944.1
KJR88347.1
KJR83673.1
KJK62709.1
KJK60995.1
KJK60725.1
KJZ78663.1
KOC18843.1
KOC09874.1
KOC08251.1
KIY52320.1
KIY52319.1
KIY49300.1
KIY45379.1
KIY73845.1
KIY73220.1
KIY71894.1
KIY62913.1
KIY02846.1
KIW07721.1
KIW05707.1
KIW04564.1
KIW03336.1
KIW03335.1
KIV97712.1
KIV96861.1
GAM89979.1
GAM88207.1
GAM86246.1
GAM86182.1
GAM82663.1
KIX00814.1
KIW43101.1
KIW37318.1
KIW61250.1
KIW58336.1
KIW50843.1
KIW28270.1
KIW23739.1
KIW22210.1
KIW87315.1
KIW86958.1
KIW84095.1
KIW74486.1
KIW69137.1
KIW66790.1
KIW65932.1
KIW62159.1
KIV83951.1
KIV82616.1
KIP08461.1
KIP08449.1
KIP08279.1
KIP05123.1
KIP02744.1
KIP02046.1
KIP01595.1
KIP01540.1
GAM43459.1
GAM42027.1
GAM40892.1
GAM37303.1
GAM36571.1
GAM34696.1
GAM33324.1
KJA29771.1
KJA29734.1
KJA26189.1
KJA25711.1
KJA24136.1
KJA24135.1
KJA23288.1
KJA23283.1
KJA23155.1
KJA23154.1
KJA22321.1
KJA18678.1
KJA14600.1
KJA14174.1
KJA14169.1
KIL70312.1
KIL70311.1
KIJ15602.1
KIJ15601.1
KIJ06265.1
KIM65676.1
KIM63993.1
KIM58781.1
KIK97959.1
KIK97958.1
KIM46465.1
KIM44821.1
KIM43048.1
KIM43043.1
KIO13880.1
KIN05441.1
KIN03898.1
KIN03615.1
KIN03461.1
KIN02588.1
KIN00382.1
KIM99749.1
KIM99486.1
KIM98541.1
KIM96746.1
KIM96701.1
KIM96157.1
KIM96005.1
KIM94651.1
KIM93364.1
KIM88912.1
KIM88350.1
KIM88198.1
KIM76185.1
KIM75861.1
KIM71805.1
KIK26449.1
KIK70403.1
KIK70213.1
KIK70212.1
KIK69755.1
KIK68221.1
KIK68209.1
KIK68208.1
KIK67673.1
KIK67660.1
KIK66637.1
KIK66625.1
KIK66624.1
KIK63943.1
KIK63626.1
KIK62569.1
KIK61997.1
KIK61996.1
KIK61924.1
KIK61117.1
KIK61113.1
KIK60501.1
KIK59918.1
KIK57842.1
KIK45995.1
KIK44089.1
KIK40880.1
KIJ55529.1
KIJ54290.1
KIJ52628.1
KIJ37427.1
KIJ35837.1
KIJ32810.1
KIJ31470.1
KIJ31468.1
KIJ28813.1
KII91521.1
KII91496.1
KII91002.1
KII89301.1
KII88063.1
KII85902.1
KIK07829.1
KIK07816.1
KIK07547.1
KIK06227.1
KIJ95915.1
KIJ94897.1
KIJ94564.1
KIJ66050.1
KIJ66024.1
KIJ66022.1
KIJ65943.1
KIJ65932.1
CEJ94387.1
CEJ93782.1
CEJ92876.1
CEJ92875.1
CEJ92236.1
CEJ91534.1
CEJ91331.1
CEJ89673.1
CEJ87305.1
CEJ87271.1
CEJ87265.1
CEJ87199.1
CEJ87173.1
CEJ86964.1
CEJ86893.1
CEJ83904.1
CEJ82931.1
CEJ82373.1
CEJ82078.1
CEJ81874.1
CEJ81214.1
CEJ81196.1
CEJ81178.1
CEJ81039.1
CEJ80702.1
CEJ80019.1
CEJ79840.1
CEJ79839.1
CEJ79838.1
CEJ79796.1
KIH93180.1
KIH92658.1
KIH90964.1
KUI73074.1
KUI72094.1
KUI70969.1
KUI69965.1
KUI65689.1
KUI65179.1
KID71352.1
KID69479.1
KID69126.1
KID68784.1
KID64593.1
KID63745.1
KID63511.1
KID63450.1
KID59925.1
KID80319.1
KID76175.1
KID76004.1
KID74193.1
KID70304.1
KID64163.1
KID62107.1
KID91437.1
KID91406.1
KID90434.1
KID87913.1
KID85685.1
KID84029.1
KIE00809.1
KID99824.1
KID99007.1
KID98723.1
KID98689.1
KID97509.1
KID94629.1
KUI61971.1
KUI61558.1
KUI57401.1
KUI56042.1
KUI55616.1
KUI54358.1
KMQ48787.1
KMQ45572.1
KMQ42440.1
KHO00564.1
KHN98389.1
KHN95049.1
KHN94163.1
KHJ34571.1
KHE82402.1
KHE78838.1
KGQ12773.1
KGQ12565.1
KGQ12485.1
KGQ10239.1
KGQ09298.1
KGQ06546.1
KGQ06454.1
KGQ04616.1
KGQ04165.1
KGO76061.1
KGO74577.1
KGO73973.1
KGO69686.1
KGO69681.1
KGO69466.1
KGO68039.1
KGO66478.1
KGO40742.1
KGO56326.1
KGO52900.1
KGO51774.1
KGO48931.1
KGO48369.1
KGO42284.1
KFH45029.1
KFH43138.1
KIL96585.1
KIL95956.1
KIL94317.1
CDO77343.1
CDO77010.1
CDO76407.1
CDO72790.1
CDO72232.1
CDO70467.1
CDO69677.1
CDO69264.1
CDO69249.1
CDO69086.1
CDO69077.1
KFZ13592.1
KFZ09048.1
KFZ06286.1
KFY91662.1
KFY90681.1
KFY90379.1
KFY77514.1
KFY98276.1
KFY78615.1
KFY65780.1
KFY64880.1
KFY49119.1
KFY46162.1
KFY43887.1
KFY33737.1
KFY13088.1
KFY07250.1
KFY07030.1
KFY29101.1
KFY00388.1
KFX86930.1
KFX52771.1
KFX51420.1
KFX50086.1
KFX45284.1
KFX43787.1
KFX42116.1
GAK67490.1
KFG86831.1
KFG84385.1
KFG81969.1
KFG81293.1
KFG80802.1
KFG80701.1
KFG79066.1
KFG78015.1
KFA68923.1
KFA61380.1
KFA75750.1
KFA74782.1
KFA53225.1
KFA52276.1
KEZ46260.1
KEZ42669.1
KEZ41658.1
KEZ39302.1
KEY81505.1
KEY80041.1
KEY78799.1
KEY75925.1
KEY72085.1
KEY67758.1
KEQ87014.1
KEQ85293.1
KEQ82645.1
KEQ78717.1
KEQ65559.1
KEQ64069.1
KEQ63873.1
KEQ59158.1
KEQ75566.1
KEQ72849.1
KEQ72281.1
KEQ68469.1
KEQ98578.1
KEQ96688.1
KEQ96296.1
KEQ96114.1
KEP48367.1
KEP47990.1
KDN46654.1
KDN44120.1
KDN43926.1
KDN41340.1
KZN91606.1
KZN87224.1
KZN86275.1
KEF62238.1
KEF58384.1
KEI42813.1
KEI39907.1
KEI38923.1
KEI38668.1
KDQ19872.1
KDQ18022.1
KDQ15077.1
KDQ15066.1
KDQ11416.1
KDQ10573.1
KDQ08487.1
KDQ07495.1
KDQ32678.1
KDQ29698.1
KDQ26836.1
KDQ25616.1
KDQ25273.1
KDQ64445.1
KDQ58299.1
KDQ54116.1
KDQ54115.1
KDQ54114.1
KDQ54047.1
KDQ50709.1
KDQ49908.1
KDQ49683.1
KDR84039.1
KDR82525.1
KDR82521.1
KDR74659.1
KDR74449.1
KDR73332.1
KDR71935.1
KDR69161.1
KDR69079.1
KDR68708.1
KDR68017.1
KDN67177.1
KDN67131.1
KDN38296.1
KDN35830.1
KDE84082.1
KDE79806.1
KDE77918.1
KDB17801.1
KDB16176.1
KDB14282.1
KDB12891.1
KDB12423.1
KDB12369.1
KDB36610.1
KDB36251.1
KDB29396.1
KDB26905.1
KDB26604.1
KDB22406.1
EZG19821.1
EZG19357.1
EZG12519.1
EZG09256.1
EZG08759.1
EZG01868.1
EZF98325.1
EZF97841.1
EZF90955.1
EZF87490.1
EZF87054.1
EZF80295.1
EZF76851.1
EZF76389.1
EZF69606.1
EZF66215.1
EZF65756.1
EZF59008.1
EZF55616.1
EZF55142.1
EZF48241.1
EZF44804.1
EZF44485.1
EZF37737.1
EZF33796.1
EZF33326.1
EZF30645.1
EZF25827.1
EZF25461.1
EZF10842.1
EYE92055.1
EYE90510.1
EYB31737.1
EYB28852.1
EXV04474.1
EXV03254.1
EXV02390.1
EXU99937.1
EXU98210.1
EXU96178.1
EXJ95787.1
EXJ95738.1
EXJ83136.1
EXJ77231.1
EXJ73327.1
EXJ57779.1
EXJ59953.1
EXJ59644.1
EXJ54735.1
EXF85075.1
EXF84357.1
EXF78672.1
EXF73584.1
EUN31053.1
EUN21582.1
EUN21441.1
EWC48769.1
EUC55873.1
EUC49362.1
EUC41060.1
EUC33752.1
EUC28409.1
ETS60323.1
ETS85649.1
ETS83297.1
ETS76009.1
ETS75971.1
ETS75851.1
ETS74541.1
ETS74211.1
ETR98149.1
ETR98050.1
ETR97657.1
ETR96770.1
ETR96768.1
CRL29181.1
CRL20514.1
CRL17493.1
CDM37055.1
CDM34182.1
ESZ97318.1
ESZ96495.1
ESZ95823.1
ESZ94419.1
ESZ92469.1
ESZ91764.1
GAD99422.1
GAD94745.1
GAD92868.1
EST07407.1
ESK96314.1
ESK95116.1
ESK93472.1
ESK91905.1
ESK88090.1
ESK84185.1
ERT03130.1
ERT01204.1
ERS95658.1
ERS94904.1
ERF71269.1
EQB53876.1
EQB53404.1
EQB52107.1
EQB51651.1
EPS41794.1
EPS35537.1
KJK91358.1
KJK91127.1
KJK90819.1
KJK90060.1
KJK88418.1
KJK88086.1
KJK87709.1
KJK84452.1
KJK83123.1
KJK77807.1
KJK76936.1
KJK76399.1
KJK74827.1
KJK74687.1
EPQ65512.1
EPE10935.1
EPE04162.1
EPE04050.1
EPE36486.1
EPE35931.1
EPE34985.1
EPE30967.1
EPE28595.1
EPE24906.1
GAC94319.1
EOO01070.1
EON98244.1
EON95925.1
EOD53025.1
EOD52773.1
EOD49349.1
EOD47983.1
EOD44892.1
EOD43848.1
ETI28538.1
ETI25224.1
ETI20161.1
ETN38774.1
ETN38058.1
EOA92276.1
EOA90173.1
EOA86025.1
EOA81754.1
ENI10220.1
ENI09364.1
ENH98856.1
EMT72568.1
EMT70807.1
EMT69593.1
EMT62748.1
ENH75869.1
ENH69313.1
ENH66817.1
ENH66159.1
ENH88122.1
ENH86708.1
ENH78333.1
ENH78033.1
EMR91202.1
EMR88562.1
EMR85837.1
EMR84201.1
EMR83554.1
EMR82610.1
EMR81543.1
EMR70420.1
EMR69218.1
EMR61526.1
CCU98238.1
CCE33138.1
CCE32401.1
CCE31771.1
CCE31770.1
CCE29632.1
EPS28341.1
EPS27042.1
EPS26417.1
EPQ56743.1
EPQ54887.1
EPQ52774.1
EPQ51960.1
EPQ51646.1
EPQ51643.1
EPQ50658.1
EPT06104.1
EPT05545.1
EPT04636.1
EPT04619.1
EPT03314.1
EPT02665.1
EPT01830.1
EPT01829.1
EPT01819.1
EPT01818.1
EPT01666.1
EPS98883.1
EPS98881.1
EPS96634.1
EPS96632.1
EPS96484.1
EPS96198.1
EPS94928.1
EPS94287.1
EPS93872.1
EME85440.1
EME85089.1
EME83733.1
EME83341.1
EME80354.1
EME79747.1
EME79352.1
EME78003.1
EME50290.1
EME48187.1
EME47149.1
EME45618.1
EME43885.1
EME38878.1
EMD65937.1
EMD60425.1
EMD90423.1
EMD89568.1
EMD85473.1
EMD84929.1
EMD00234.1
EMC98058.1
EMC91834.1
GAC76224.1
KIS66028.1
EMD39170.1
EMD37277.1
EMD37179.1
EMD37174.1
EMD36470.1
EMD36377.1
EMD35310.1
EMD34382.1
EMD34255.1
EMD33171.1
EMD32917.1
ETW85061.1
ETW85060.1
ETW83689.1
ETW83670.1
ETW82302.1
ETW80505.1
ETW79261.1
ETW78995.1
ETW78242.1
ETW78237.1
ETW78234.1
EMF16402.1
EMF15212.1
EMF13850.1
EMF12558.1
EMF11273.1
EMF11040.1
EMF10624.1
EMF08196.1
ELA36144.1
ELA32276.1
ELA28145.1
ELA26423.1
EKV19223.1
EKV08914.1
EKV04933.1
EKV21183.1
EKV13757.1
EKV06744.1
CCF47669.1
CCF47359.1
CCF38029.1
CCF34668.1
CCM06013.1
CCM05500.1
CCM05401.1
CCM03036.1
CCM03035.1
CCM03030.1
CCM03029.1
CCM00840.1
CCM00838.1
CCL99683.1
CCL99221.1
CCL99220.1
CCL99219.1
CCG84906.1
CCG82474.1
EKJ77847.1
EKJ70784.1
EKG16054.1
EKG14081.1
EKG13511.1
EKG10175.1
EKM59773.1
EKM58698.1
EKM58693.1
EKM58692.1
EKM58690.1
EKM58689.1
EKM58673.1
EKM56142.1
EKM56141.1
EKM54114.1
EKM50516.1
EKV46809.1
EKV42430.1
EKM82007.1
EKM79916.1
EKD18915.1
EKD16681.1
EKD14330.1
EJU01803.1
EJU00428.1
EJT99523.1
EJT99514.1
EJT98953.1
EJT98782.1
EJT97956.1
EJT96782.1
ELQ69781.1
ELQ65157.1
ELQ62241.1
ELQ61436.1
ELQ60300.1
ELQ41835.1
ELQ41038.1
ELQ39321.1
ELQ34949.1
ELQ33978.1
CCF49067.1
EJP68603.1
EJP67809.1
EJP66894.1
EJP66007.1
EJP65187.1
EJP65109.1
EJP64318.1
EJP64217.1
EJP63650.1
EJP63455.1
EJP62249.1
EJF64940.1
EJF64904.1
EJF64894.1
EJF64503.1
EJF64357.1
EJF64071.1
EJF62034.1
EJF59664.1
EJF58997.1
EJF58006.1
EJF57919.1
EJF57867.1
EJF57752.1
EJF57707.1
EJF57700.1
EJF57698.1
EJF57638.1
EJF57619.1
EJF56567.1
EJF56247.1
EJF56238.1
EWZ00295.1
EWY91524.1
EWY84471.1
EWY81017.1
EWZ46338.1
EWZ38188.1
EWZ29437.1
EIW84612.1
EIW82301.1
EIW80513.1
EIW80511.1
EIW80494.1
EIW76535.1
EIW76497.1
EIW76452.1
EIW76366.1
EIW76284.1
EIW76276.1
EIW75873.1
EIW73993.1
EIW73986.1
EIW73983.1
EIW73981.1
EJD07658.1
EJD00679.1
EJD00678.1
EJD00124.1
EJC98371.1
EIW63348.1
EIW63159.1
EIW62968.1
EIW62828.1
EIW62698.1
EIW61085.1
EIW61051.1
EIW59803.1
EIW57555.1
EIW56212.1
EIW56150.1
EIW56056.1
EIW55898.1
EIW55191.1
EIW55188.1
EIW53707.1
EIW52470.1
EIT82364.1
EIT81996.1
EIT74501.1
EJD54516.1
EJD51478.1
EJD51338.1
EJD51328.1
EJD51322.1
EJD51321.1
EJD49920.1
EJD49915.1
EJD49914.1
EJD48553.1
EJD45539.1
EJD45534.1
EJD45533.1
EJD45531.1
EJD44918.1
EJD43708.1
EJD41708.1
EJD40889.1
EJD36853.1
EJD36069.1
EIN13822.1
EIN12224.1
EIN11974.1
EIN11973.1
EIN09446.1
EIN08407.1
EIN08102.1
EIN06456.1
EIN06455.1
EIN06133.1
EIM89476.1
EIM89124.1
EIM87873.1
EIM87870.1
EIM86482.1
EIM86264.1
EIM86260.1
EIM83699.1
EIM82282.1
EIM82266.1
EIM82265.1
EIM80430.1
EXK43635.1
EXK40261.1
EXK28620.1
EXK92302.1
EXK81969.1
EXK80668.1
EXL76161.1
EXL74218.1
EXL74150.1
EXL69673.1
EXL97125.1
EXL96331.1
EXL92954.1
EXL91554.1
EXM23545.1
EXM21679.1
EXM19825.1
EXM13131.1
EXL57655.1
EXL54472.1
EXL47552.1
EXL42063.1
EXA45780.1
EXA37043.1
EXA34782.1
EXA33729.1
EWZ97092.1
EWZ84340.1
EWZ82758.1
EWZ79532.1
GAA99274.1
GAA98763.1
GAA96875.1
GAA93850.1
ESU17045.1
ESU07905.1
GAA91790.1
GAA88447.1
GAA87053.1
GAA84842.1
GAA84087.1
EHL03017.1
EHL01475.1
EHK98485.1
EHK98012.1
EHY53398.1
EHA27722.1
EHA26198.1
EHA21806.1
EHA19358.1
EHA18070.1
CBY00548.1
CBQ71412.1
CCD53517.1
CCD49319.1
CCD49270.1
CCD43780.2
CCD34207.1
CAP70112.1
CAP61812.1
CAP61347.1
CAP86886.1
CAP85722.1
CAP81095.1
AEO71953.1
AEO62952.1
AEO56507.1
EGX97166.1
EGX96990.1
EGX95545.1
EGX94801.1
EGX94758.1
EGX94291.1
EGX94289.1
EGX93823.1
EGX93586.1
EGX89675.1
EGX88742.1
EGX88268.1
EGX51569.1
EGX48150.1
EGU89456.1
EGU89426.1
EGU86943.1
EGS23397.1
EGS22527.1
EGS21359.1
EGP91576.1
EGP91293.1
EGP90694.1
EGP89962.1
EGP87472.1
EGP84587.1
EGP82911.1
EGO00794.1
EGO00790.1
EGO00783.1
EGO00781.1
EGO00779.1
EGO26355.1
EGO26352.1
EGO26347.1
EGO26346.1
EGO26344.1
EGO26342.1
EGZ72775.1
EGZ71001.1
EGO58688.1
EGO56145.1
EGG11812.1
EGG07175.1
EGG01224.1
KLU86521.1
EFZ04234.2
EFZ02117.1
EFZ01895.1
EFZ00740.1
EFY99854.2
EFY99484.1
EFY93305.1
EFY92957.1
EFY91064.1
EFY84789.1
BAE64770.1
BAE59580.1
BAE56305.1
ELR04429.1
ESA43714.1
EAA29176.2
EAU84439.1
CCC14083.1
CCC07620.1
CCC05342.1
EHK51093.1
EHK50924.1
EHK50839.1
EHK50837.1
EHK49817.1
EHK47121.1
EHK46144.1
EHK44892.1
EHK44450.1
EHK39537.1
EHK39407.1
EHK27017.1
EHK25673.1
EHK20776.1
EHK16285.1
EHK16283.1
EFW22141.1
EFW20213.1
EFW18207.1
EGR45289.1
EGR45082.1
EGR44815.1
EGR44148.1
EGR44146.1
EQL38630.1
EQL38623.1
EQL38534.1
EQL38533.1
EFQ94007.1
EFQ90488.1
EFQ88449.1
EFQ87007.1
EFQ86623.1
KMW66469.1
EGE86539.1
EGE77371.1
EGE77289.2
EGE77285.2
OAV97337.1
OAV94002.1
OAV94001.1
OAV93965.1
EFE41373.1
EFE40784.1
EGE00594.1
EGE00499.1
EGD94630.1
EGD90397.1
EGD89785.1
EGD84337.1
EEU45598.1
EEU39404.1
EER28595.1
EER26286.1
EER24609.1
EGE08099.1
EGE07951.1
EGE03548.1
EEQ33258.1
EEQ32627.1
EEQ28740.1
EEQ27296.1
EFE36579.1
EFE35721.1
CCU82207.1
EER44645.1
EER44641.1
EER44558.1
EGC45758.1
EGC45674.1
EFR03502.1
EFQ97717.1
EEY22615.1
EEH48072.1
EEH48068.2
EEH47192.1
EEH41866.1
EEH37759.1
EEH37755.1
EGY14896.1
EEH19227.2
EEH19223.1
EEH18271.1
EDP52847.1
EDP50751.1
EDP49601.1
EDP47355.1
EEH10792.1
EEH10715.1
EEH10711.1
KMU75114.1
KMM73222.1
KMM66402.1
KMM64320.1
EDU49987.1
EDU46725.1
EDU43952.1
EDU40738.1
KNB20214.1
KNB10036.1
KNB01264.1
EFP91640.2
EFP90603.2
EFP90602.2
EFP89197.2
KMP09739.1
KMP08133.1
KMO99994.1
KMU90191.1
KMU89839.1
KMU88404.1
EAW24747.1
EAW21651.1
EAW20563.1
EAW16248.1
EAU37458.1
EAU37112.1
EDN07838.1
EDN07774.1
EDN07771.1
EWG54776.1
EWG49583.1
EWG47616.1
EWG41356.1
EWG40801.1
EAS36834.3
EAS34813.3
EAS32863.3
EAA63591.1
EAA61453.1
EAA61411.1
EFQ35643.1
EFQ32706.1
EFQ28478.1
EDO02482.1
EDN99062.1
EDN96004.1
EDN93402.1
EDN93359.1
EAT92580.2
EAT82729.1
EAT82498.2
EAT79741.2
EAT77950.2
EJT80694.1
EJT78142.1
EJT77360.1
EDR15501.1
EDR13658.1
EDR10464.1
EDR06279.1
EDR05687.1
EDR05570.1
EAQ90246.1
EAQ88797.1
EAQ86408.1
EAQ83514.1
EFJ03155.1
EFJ03094.1
EFI97803.1
EFI97149.1
EFI96714.1
EFX06546.1
EFX05346.1
EFX02100.1
EFX02098.1
EFW99666.1
EFW98614.1
CBF83553.1
CBF78959.1
CBF78877.1
EED57918.1
EED51092.1
EED85860.1
EED85603.1
EED85304.1
EED84356.1
EED84182.1
EED83184.1
EED80147.1
EED80095.1
EED78828.1
OAT05614.1
OAT05613.1
OAT05518.1
OAT05511.1
OAT04118.1
OAT00826.1
OAT00825.1
OAT00785.1
EEQ88547.1
EEQ88543.2
EEQ88463.1
EEP77225.1
EEP76967.1
EEP75414.1
EED17555.1
EED17554.1
EED16525.1
EED15917.1
EED13220.1
EED12398.1
CAL00449.1
CAK45848.1
CAK45437.1
CAK43546.1
CAK41984.1
EAW13455.1
EAW10825.1
EAL92685.2
EAL89394.1
EAL88876.1
EAL84498.1
EHA51668.1
EHA51477.1
EHA48426.1
EHA47938.1
EHA45882.1
EEA28710.1
EEA22319.1
EEA19943.1
EEA18993.1
EEA18741.1
********************************************
S54.list
********************************************
EEA20753.1
EEA23806.1
EEA29072.1
EHA50078.1
EHA51641.1
EHA52106.1
EHA53775.1
CAH00729.1
CAH00832.1
CAG83409.1
CAG83503.1
CAG83516.1
CAG59628.1
CAG59765.1
EAL89115.1
EAL90244.1
EAL93948.1
EAW06903.1
EAW07915.1
EAW14501.1
CAK45219.1
CAK46736.1
CAA21293.2
CAB83168.1
CAB89886.2
CAC00554.2
EED12825.1
EED17465.1
EED20270.1
EEP79986.1
EEP80907.1
EEQ84452.2
EEQ85114.1
EEQ86866.2
EEQ36865.1
EEQ40589.1
EEQ41243.1
OAT03601.1
OAT06575.1
OAT07900.1
EPY51161.1
EPY52459.1
EPY53811.1
EPY53972.1
EED79215.1
EED79356.1
EED80427.1
EED81238.1
EED84454.1
EED47685.1
EED56151.1
EER32347.1
EER33089.1
EER33567.1
CAG87065.2
CAG87416.2
CAG90439.1
CBF75549.1
CBF78591.1
CBF87629.1
CAR27266.1
CAR31024.1
CAX40729.1
CAX42730.1
CAX45507.1
CAY67879.1
CAY70995.1
CAY71975.1
AAS50457.2
AAS53219.1
AAW41977.2
AAW44130.2
AAW44865.1
CAR23278.1
CAR30141.1
EFW99949.1
EFX01649.1
EFX05354.1
EFI97798.1
EFJ01939.1
EFJ03636.1
EAQ90682.1
EAQ92588.1
EDR05584.1
EDR05681.1
EDR14718.1
EDR14948.1
EJT69729.1
EJT73278.1
EJT75234.1
EJT75762.1
DAA08194.1
DAA11191.1
EAT77959.2
EAT80599.1
EAT82178.1
EAT85570.2
EDN93115.1
EDN95173.1
EDN95624.1
EDO04341.1
EFQ28113.1
EFQ28340.1
EFQ29388.1
EFQ30494.1
EAA59923.1
EAA61708.1
EAA65555.1
AFR93556.1
AFR95943.2
AFR96373.1
EIE77413.1
EIE86367.1
EAS28283.3
EAS31673.3
EAS36353.3
EDV10146.1
EDV10984.1
EAL19908.1
EAL20307.1
EDK36554.2
EDK38656.2
EDK40578.2
EEQ42015.1
EEQ44266.1
EEQ46992.1
KGB76074.1
KGB76599.1
EWG37217.1
EWG48058.1
EWG48059.1
EWG53803.1
EDN09319.1
EAU30671.1
EAU37253.1
EAW16520.1
EAW19215.1
EAW22953.1
EDK44740.1
EDK45408.1
EDK46871.1
KMU85920.1
KMU87152.1
KMU88005.1
EEB06243.1
EEB07879.2
EEB07994.1
EEB08741.1
OAJ35890.1
OAJ36207.1
OAJ38019.1
OAJ40126.1
OAJ41519.1
KMP01705.1
KMP04335.1
KMP09118.1
EFP77158.1
EFP89632.2
KNA94660.1
KNA96415.1
KNA96416.1
KNA96417.1
KNA96418.1
KNA96419.1
KNA96420.1
KNB00025.1
EDU39977.1
EDU42987.1
EDU45811.1
EDU45912.1
EDO14847.1
EDO17369.1
EDO19370.1
KMM64763.1
KMM68197.1
KMU73467.1
KMU76316.1
KMU81465.1
EEH04259.1
EEH06043.1
EEH09166.1
EDP49842.1
EDP55154.1
EDP56151.1
EEH16555.1
KGY15168.1
KGY15586.1
EPX72457.1
EPX72954.1
EPX73520.1
EPX74130.1
EGY18009.1
EGY20315.1
EEH35569.2
EEH36033.1
KGQ01300.1
EEH44781.1
EEH46168.2
EEH48797.2
EEY13946.1
EEY19837.1
EEY21325.1
EFQ96715.1
EFQ97332.1
EFR04794.1
EGC42480.1
EGC43853.1
EGC48800.1
EER37645.1
CCU74599.1
CCU75113.1
CCU76544.1
EFE29898.1
EFE33279.1
EEQ30396.1
EEQ31030.1
EEQ35670.1
EGE04234.1
EGE06752.1
EGE07096.1
KNE54634.1
KNE56279.1
KNE57000.1
KNE59429.1
KNE59735.1
KNE61100.1
KNE61442.1
KNE63570.1
KNE64016.1
KNE64745.1
KNE67514.1
KNE69146.1
KNE71780.1
KNE73134.1
EER25247.1
EER28150.1
EEU35009.1
EEU44689.1
EEU47901.1
EGD84884.1
EGD86633.2
EGD89054.2
KFL60995.1
KFL61912.1
KFL61913.1
EGD93425.1
EGD93999.1
EGD97562.1
EFE40881.1
EFE42749.1
OAV92986.1
OAV99696.1
EGE78169.2
EGE79662.1
EGE81311.1
CAZ82043.1
CAZ82685.1
CAZ82787.1
CAZ84164.1
EFQ87117.1
EFQ88103.1
EFQ88240.1
EFQ91395.1
EFQ92109.1
EQL29422.1
EQL34196.1
EQL36968.1
KDE08695.1
KDE09358.1
EJT43635.1
EGR49057.1
EGR52216.1
EGR53064.1
EFW19664.1
EFW21293.1
EFW23326.1
EHK23224.1
EHK24531.1
EHK27324.1
EHK43656.1
EHK48027.1
EHK50657.1
EDN60902.1
EDN61691.1
EDP45328.1
EDZ69014.1
EEU04713.1
EEU05813.1
KNC97770.1
KNC97771.1
KNC99258.1
KNC99546.1
KND01690.1
KND02457.1
CCE42215.1
CCE45096.1
CCE45287.1
CCC09483.1
CCC10232.1
CCC11296.1
CCC13071.1
EAU84584.2
EAU90212.2
EAU93149.2
EAA30556.1
EAA32155.2
EAA34937.1
ESA42223.1
EAK97307.1
EAK97368.1
EAL02028.1
EAL02562.1
EAL02803.1
EAL02932.1
ELR04854.1
ELR08345.1
ELR09342.1
BAE56510.1
BAE61301.1
ADV22848.1
ADV23267.1
ESW97452.1
ESW97556.1
ESW98426.1
EFY85550.1
EFY90253.1
EFY95130.1
EFZ00468.1
EGA72534.1
EGA74926.1
EGA76542.1
EGA84451.1
EGA86755.1
EGA56442.1
KLU84037.1
KLU90155.1
KLU92573.1
EGF80878.1
EGF81334.1
EGF82010.1
EGF83108.1
EGF83774.1
EGG06729.1
EGG12058.1
ABN65024.2
EAZ62781.2
EAZ62903.2
EED42318.1
EGO52742.1
EGO55591.1
EGO60775.1
EGZ69166.1
EGZ75237.1
EGZ76035.1
EGO20755.1
EGO20784.1
EGO27384.1
EGO31254.1
EGN91368.1
EGN95226.1
EGO05403.1
CAY79860.1
CAY86714.1
EGP83564.1
EGP90613.1
EGP91973.1
EGS17324.1
EGS18002.1
EGS19413.1
EGU11879.1
EGU13085.1
EGU13499.1
EGU76647.1
EGU82788.1
EGU85375.1
EGV64028.1
EGV64721.1
EGV65746.1
EGW30077.1
EGW31453.1
EGW32524.1
CCA36961.1
CCA39208.1
CCA40424.1
EGX45285.1
EGX47460.1
EGX53572.1
EGX91801.1
EGX96539.1
EGX96724.1
AEO54124.1
AEO56140.1
AEO60229.1
AEO62546.1
AEO65884.1
AEO67705.1
CAP92897.1
CAP95039.1
CAP49272.1
CAP69541.1
CAP72842.1
CCD42449.1
CCD46906.1
CCD47691.1
CCD56051.1
GAO45826.1
GAO51534.1
GAO52571.1
CCD25445.1
CCD25894.2
CBQ69680.1
CBQ71853.1
CBQ72674.1
CBX89976.1
CBX92722.1
CBX98208.1
CBX98312.1
CBX98746.1
EHA17750.1
EHA18514.1
EHA24894.1
EHY52940.1
EHY54117.1
EHY58662.1
AET37893.1
AET39469.1
CCE62936.1
CCE62993.1
CCE64399.1
CCC70175.1
CCC71000.1
EHK99378.1
EHK99488.1
GAA87551.1
GAA87951.1
GAA91478.1
ESU05645.1
ESU13390.1
ESU14292.1
GAA93691.1
GAA94807.1
GAA98237.1
GAA98238.1
CCE90019.1
CCE93139.1
EIF47519.1
EWZ91471.1
EWZ92633.1
EWZ97877.1
EWZ97878.1
EWZ97879.1
EWZ97880.1
EWZ97881.1
EWZ97882.1
EXA42829.1
EXA50569.1
EXA50570.1
EXA50571.1
EXA50572.1
EXA50573.1
EXA50574.1
EXA52725.1
EXL49937.1
EXL52915.1
EXL62650.1
EXL62651.1
EXL62652.1
EXL62653.1
EXL62654.1
EXL62655.1
EXM21220.1
EXM27652.1
EXM36047.1
EXM36048.1
EXM36049.1
EXM36050.1
EXM36051.1
EXM36052.1
EXL92457.1
EXM08019.1
EXM08020.1
EXM08021.1
EXM08022.1
EXM11440.1
EXL65826.1
EXL77606.1
EXL80141.1
EXL80142.1
EXL80143.1
EXL80144.1
EXL80145.1
EXK86868.1
EXK97822.1
EXL00042.1
EXL00043.1
EXL00044.1
EXL00045.1
EXL00046.1
EXK42695.1
EXK42696.1
EXK42697.1
EXK42698.1
EXK42699.1
EXK42700.1
EXK44910.1
EXK48310.1
GAA23479.1
GAA26733.1
EIM21984.1
EIM22547.1
EIM24118.1
EIM86435.1
EIM88239.1
EIM92599.1
EIN09426.1
EIN10674.1
EIN14139.1
EJD38312.1
EJD41569.1
EJD41575.1
EJD46072.1
EJD49517.1
EJD50098.1
EJD53869.1
EJD55540.1
EIT79065.1
EIT80244.1
EIW07146.1
EIW10451.1
EIW58100.1
EIW62087.1
EIW64340.1
EJD01069.1
EJD03994.1
EJD07585.1
EIW79077.1
EIW82239.1
EIW86795.1
EIW66305.1
EIW66872.1
EIW72196.1
EWZ45301.1
EWZ45302.1
EWZ45303.1
EWZ45304.1
EWZ45305.1
EWZ45306.1
EWZ47584.1
EWZ51057.1
EWY93636.1
EWY99225.1
EWY99226.1
EWY99227.1
EWY99228.1
EWY99229.1
EWY99230.1
EWZ01545.1
EJF59361.1
EJF62950.1
EJF66941.1
EJP61446.1
EJP69469.1
EJP69904.1
EON63947.1
EON66968.1
EON67445.1
EON68938.1
CCF49188.1
CCF52239.1
CCF53545.1
ELQ34973.1
ELQ36124.1
ELQ37048.1
ELQ39991.1
ELQ59418.1
ELQ60609.1
ELQ61238.1
ELQ68010.1
EJU01107.1
EJU03596.1
EJS41500.1
EJS43683.1
EJT45013.1
EJT53064.1
EKD14201.1
EKD14405.1
EKD15708.1
EKD15834.1
EKD02271.1
EKD05600.1
EKM81950.1
EKM83523.1
EKV46757.1
EKV51706.1
EKM50154.1
EKM59702.1
EKM61250.1
EKG10630.1
EKG16906.1
EKG20366.1
EKJ67557.1
EKJ76658.1
EKJ77790.1
CCF60518.1
CCG81134.1
CCG82061.1
CCG84202.1
CCH41381.1
CCH43174.1
CCL98281.1
CCL98567.1
CCM02836.1
CCM04186.1
CCA66839.1
CCA67281.1
CCA67283.1
CCA72677.1
CCF36515.1
CCF37613.1
CCF39867.1
EKV14064.1
EKV15084.1
EKV16152.1
EKV06997.1
EKV12684.1
EKV18647.1
CCG24803.1
CCG24991.1
CCG25526.1
CCE72831.1
CCE73392.1
CCE79457.1
CCE83310.1
CCE84341.1
CCE88743.1
CCH61119.1
CCH62104.1
ELA23924.1
ELA25087.1
ELA27696.1
ELA35612.1
EMF08993.1
EMF09065.1
EMF15233.1
EMF17526.1
ETW79309.1
ETW79311.1
ETW84333.1
ETW87399.1
EMD35734.1
EMD38780.1
EMD38783.1
EMD38784.1
EMD40250.1
EMD41974.1
EMS19071.1
EMS20987.1
EMS23716.1
EGA80369.1
EGA82859.1
EGA60188.1
EGA62278.1
EHM99987.1
EHN04213.1
EHN07204.1
KIS66660.1
KIS69592.1
KIS70466.1
ELU43130.1
ELU43601.1
ELU44527.1
GAC72136.1
GAC77502.1
EMC98186.1
EMC99991.1
EMD00255.1
EMD01265.1
EMD86160.1
EMD90367.1
EMD91588.1
EMD97479.1
EMD97511.1
EMD60478.1
EMD61538.1
EMD68869.1
EMD68904.1
EMD69892.1
EME39764.1
EME40304.1
EME47382.1
EME49181.1
EME49334.1
EME86167.1
EME87376.1
EPT01187.1
EPT01226.1
EPT02879.1
EPT04028.1
EPQ56667.1
EPQ59549.1
EMG47670.1
EMG49484.1
EMG50431.1
EPS29455.1
EPS32822.1
EPS33248.1
CCE27573.1
CCE28623.1
CCE34477.1
CCK68550.1
CCV00001.1
EMR64529.1
EMR64926.1
EMR65322.1
EMR69683.1
EMR80959.1
EMR82950.1
EMR85550.1
EMR86492.1
EMR89559.1
ENH78126.1
ENH78849.1
ENH83757.1
CCO26231.1
ENH61085.1
ENH65059.1
EMT61849.1
EMT65168.1
EMT66878.1
ENI01351.1
ENI01384.1
ENI06109.1
ENI08655.1
ENI09420.1
EOA82073.1
EOA87107.1
EOA89905.1
EOA89937.1
EOA90304.1
ETN42009.1
ETN42097.1
ETN45407.1
ETN47088.1
ETI20970.1
ETI21142.1
ETI25033.1
EOD46089.1
EOD46789.1
EOD47896.1
EOD48142.1
EOO01404.1
EOO02097.1
EOQ99174.1
EOR01536.1
EPB84980.1
EPB85660.1
EPB86947.1
EPB87349.1
EPB90716.1
EPB90718.1
EPB91451.1
EPB93028.1
GAC93057.1
GAC96333.1
GAC98308.1
EPE25975.1
EPE33545.1
EPE33756.1
EPE34574.1
EPE02957.1
EPE03395.1
EPE06429.1
EPE09170.1
AGO10082.1
AGO13009.1
EPQ28125.1
EPQ28889.1
EPQ31749.1
EPQ66899.1
EPQ67646.1
KJK75045.1
KJK79017.1
KJK88810.1
KJK90657.1
ESA02553.1
ESA16449.1
ESA19865.1
EPS35322.1
EPS39181.1
EPS43381.1
EPS44753.1
EPZ36109.1
CDF88195.1
CDF88880.1
EQB46288.1
EQB46840.1
EQB54229.1
EQB57512.1
EQK98893.1
EQK99871.1
ERF68682.1
ERF73498.1
ERS95135.1
ERS96535.1
ERS97487.1
ERT02657.1
ESK94873.1
ESK97480.1
ESK97994.1
EST07605.1
EST08597.1
GAD93041.1
GAD95858.1
GAD97521.1
ESZ90192.1
ESZ94538.1
ESZ94848.1
ESZ96423.1
ESZ96773.1
OCF30911.1
OCF31391.1
OCF32053.1
OCF39445.1
OCF44517.1
OCF44874.1
OCF62900.1
OCF63374.1
OCF69171.1
OCF71501.1
OCF72620.1
OCF77543.1
OCF54472.1
OCF56002.1
OCF61523.1
OBR81247.1
OBR83319.1
OBR85674.1
OCF21528.1
OCF22789.1
OCF26896.1
OCF48527.1
OCF49370.1
OCF52626.1
CDM30071.1
CDM31213.1
CDM37793.1
CRL19881.1
CRL21295.1
CRL30452.1
ETS00048.1
ETS02679.1
ETS06356.1
ETS76580.1
ETS82305.1
ETS84039.1
ETS86411.1
ETS59606.1
ETS60602.1
EUC28193.1
EUC28922.1
EUC35296.1
EUC35334.1
EUC35582.1
EUC45423.1
EUC46349.1
EUC46379.1
EUC46447.1
EUC48823.1
EUC59704.1
EUC65336.1
EUC67236.1
EWC45443.1
EWC48228.1
EWC48747.1
EUN21809.1
EUN22917.1
EUN23756.1
EUN29809.1
EUN30994.1
CDH12459.1
CDH12866.1
CDH14907.1
CDH15967.1
EWG85466.1
EWG85982.1
EWG88333.1
EWG91070.1
EWH15666.1
EWH18343.1
EWG93074.1
EWG95886.1
CDK27026.1
CDK29120.1
EXF75236.1
EXF78183.1
EXF78443.1
EXF83249.1
EXJ55426.1
EXJ55583.1
EXJ60141.1
EXJ69853.1
EXJ73372.1
EXJ74921.1
EXJ75199.1
EXJ84651.1
EXJ90025.1
EXJ92300.1
EXJ94045.1
EXJ94350.1
EXJ94628.1
EXU96585.1
EXV02949.1
EXV06201.1
EXX51479.1
EXX57554.1
EXX62123.1
EYB26642.1
EYB30422.1
EYB30765.1
EYE91051.1
EYE92527.1
EYE96546.1
EZF10063.1
EZF21974.1
EZF21975.1
EZF23252.1
EZF23253.1
EZF23254.1
EZF32388.1
EZF34137.1
EZF34665.1
EZF36988.1
EZF40963.1
EZF40964.1
EZF42391.1
EZF42392.1
EZF42393.1
EZF47604.1
EZF51649.1
EZF51650.1
EZF53056.1
EZF53057.1
EZF53058.1
EZF58280.1
EZF62185.1
EZF62186.1
EZF63695.1
EZF63696.1
EZF63697.1
EZF68826.1
EZF72895.1
EZF72896.1
EZF74300.1
EZF74301.1
EZF74302.1
EZF79501.1
EZF83609.1
EZF83610.1
EZF84974.1
EZF84975.1
EZF84976.1
EZF90030.1
EZF94262.1
EZF94263.1
EZF95723.1
EZF95724.1
EZF95725.1
EZG01140.1
EZG05237.1
EZG05238.1
EZG06648.1
EZG06649.1
EZG06650.1
EZG11770.1
EZG15783.1
EZG15784.1
EZG17254.1
EZG17255.1
EZG17256.1
KDB21950.1
KDB24415.1
KDB25240.1
KDB28658.1
KDB32772.1
KDB32773.1
KDB34174.1
KDB34175.1
KDB34176.1
KDB11544.1
KDB14831.1
KDB16621.1
KDE78856.1
KDE79028.1
KDN42785.1
KDN51491.1
KDN62399.1
KDN62520.1
KDN62853.1
KDN68882.1
KDR68010.1
KDR74534.1
KDR84898.1
KDQ50452.1
KDQ50761.1
KDQ50766.1
KDQ63481.1
KDQ64808.1
KDQ26840.1
KDQ29136.1
KDQ30877.1
KDQ17589.1
KDQ19072.1
KDQ20683.1
KDQ20684.1
KEI36493.1
KEI37092.1
KEI40611.1
KEF52987.1
KEF53046.1
KEF53734.1
KEF59937.1
KZN83528.1
KZN86128.1
KZN87981.1
KDN39545.1
KDN43337.1
KDN47550.1
KEP53686.1
KEP54380.1
KEP55211.1
KEQ90728.1
KEQ91252.1
KEQ93524.1
KEQ96082.1
KEQ69617.1
KEQ72188.1
KEQ75495.1
KEQ77339.1
KEQ61536.1
KEQ62465.1
KEQ63923.1
KEQ67123.1
KEQ80139.1
KEQ80581.1
KEQ83129.1
KEQ83371.1
CDH48717.1
CDH55683.1
CDH55766.1
CDH58727.1
CDH59150.1
CDH59995.1
KEY64761.1
KEY69771.1
KEY72573.1
KEY76581.1
KEY77601.1
KEY83437.1
KEZ39053.1
KEZ44279.1
KFA45426.1
KFA49427.1
KFA53557.1
KFA78552.1
KFA79130.1
KFA80408.1
KFA63219.1
KFA66730.1
KFA70466.1
KFG78271.1
KFG87583.1
KFH68819.1
KFH71683.1
KFH72705.1
GAK63479.1
GAK65342.1
GAK66628.1
KFX45584.1
KFX45585.1
KFX46733.1
KFX88423.1
KFX92310.1
KFX90059.1
KFX91921.1
KFY03423.1
KFY26130.1
KFY11563.1
KFY14869.1
KFY17872.1
KFY21888.1
KFY24651.1
KFY30777.1
KFY33419.1
KFY35393.1
KFY41425.1
KFY39012.1
KFY47281.1
KFY49268.1
KFY49866.1
KFY55596.1
KFY61586.1
KFY67185.1
KFY88283.1
KFY98006.1
KFY71727.1
KFY72397.1
KFY75740.1
KFY84228.1
KFY94715.1
KFZ01718.1
KFZ06748.1
KFZ13211.1
KFZ22657.1
KFZ24681.1
KGG50660.1
KGK40746.1
KGK40811.1
CDO69673.1
CDO73487.1
CDO74035.1
KIL91119.1
KIL94454.1
KIL94991.1
KFH40619.1
KFH41314.1
KFH47337.1
KGO40518.1
KGO40754.1
KGO48027.1
KGO51122.1
KGO59779.1
KGO63131.1
KGO66191.1
KGO66908.1
KGO72035.1
KGO71520.1
KGO73416.1
KGO74857.1
KGQ02478.1
KGQ10505.1
KGQ10777.1
KGQ13464.1
KGR05164.1
KGR12594.1
KGR16513.1
KGQ85698.1
KGQ99515.1
KGR02951.1
KGQ84503.1
KGQ92135.1
KGQ97383.1
KGQ83401.1
KGQ87832.1
KGQ90876.1
KGR03135.1
KGR10702.1
KGR14447.1
KGR09340.1
KGR17323.1
KGR22857.1
KGT65200.1
KGT70220.1
KGT71673.1
KGU03034.1
KGU10065.1
KGU13462.1
KGU04398.1
KGU11854.1
KGU16792.1
KGU04550.1
KGU12684.1
KGU18072.1
KGU20561.1
KGU27686.1
KGU31625.1
KGU23245.1
KGU31770.1
KGU37009.1
KGU24398.1
KGU31037.1
KGU34584.1
KHC31231.1
KHC37550.1
KHC41894.1
KHC30233.1
KHC36541.1
KHC41225.1
KHC48600.1
KHC56593.1
KHC60524.1
KHC46040.1
KHC52047.1
KHC56185.1
KHC56884.1
KHC64601.1
KHC67832.1
KHC62587.1
KHC69949.1
KHC74517.1
KHC68974.1
KHC79512.1
KHC84619.1
KHC71879.1
KHC80146.1
KHC83966.1
KHC81003.1
KHC87673.1
KHC89404.1
KHC31659.1
KHC43621.1
KHC48352.1
KHE78634.1
KHE79975.1
KHE82372.1
KHE83508.1
KHJ30409.1
KHJ34190.1
KHJ34919.1
KHN95744.1
KHO00076.1
KMQ45526.1
KMQ45799.1
KMQ47126.1
KUI52685.1
KUI53202.1
KUI57250.1
KUI59418.1
KUI61826.1
KID95226.1
KIE03291.1
KID82975.1
KID90189.1
KID74871.1
KID76982.1
KID59967.1
KID66600.1
KUI66252.1
KUI67150.1
KUI71145.1
KUI71898.1
KUI71956.1
KIH88980.1
KIH89147.1
KIH89876.1
CDO93841.1
CDO93940.1
CEJ81018.1
CEJ82869.1
CEJ90561.1
CEI91363.1
CEI94664.1
CEI98778.1
CEI99107.1
CEJ02209.1
CEJ03876.1
KIJ65121.1
KIJ68535.1
KIK05501.1
KIK07798.1
KIK08582.1
KII87256.1
KII93886.1
KII95773.1
KIJ45523.1
KIJ55196.1
KIJ56518.1
KIK39317.1
KIK46453.1
KIK48779.1
KIK55862.1
KIK60517.1
KIK60519.1
KIK65483.1
KIK20767.1
KIK28392.1
KIK30521.1
KIM75402.1
KIM88094.1
KIM91048.1
KIN00983.1
KIN01802.1
KIN05122.1
KIO08350.1
KIO10969.1
KIO12753.1
KIM44829.1
KIM45764.1
KIM48285.1
KIK90515.1
KIL00255.1
KIL00374.1
KIM23696.1
KIM25304.1
KIM26098.1
KIM62559.1
KIM66269.1
KIM68741.1
KIO16116.1
KIO28678.1
KIO29886.1
KIO30009.1
KIJ19946.1
KIJ20656.1
KIJ21826.1
KIL65569.1
KIL68307.1
KIL70927.1
KJA21675.1
KJA25726.1
KJA29393.1
GAM35079.1
GAM36695.1
GAM41243.1
KIP07085.1
KIP12521.1
KIP12854.1
KIV81171.1
KIV82090.1
KIV82091.1
KIV86681.1
KIV87323.1
KIW63931.1
KIW64111.1
KIW64112.1
KIW69097.1
KIW75056.1
KIW79490.1
KIW82075.1
KIW82200.1
KIW89133.1
KIW92727.1
KIW97987.1
KIW98216.1
KIW28217.1
KIW29129.1
KIW34009.1
KIW34177.1
KIW49343.1
KIW60781.1
KIW60864.1
KIW61418.1
KIW37403.1
KIW37404.1
KIW40277.1
KIW44374.1
KIW45168.1
KIW99874.1
KIW99970.1
KIX00970.1
KIX01472.1
KIR77849.1
KIR82855.1
KIR84111.1
KIR88572.1
KIR90154.1
KIR93836.1
KIR98824.1
KIS00104.1
KIW11931.1
KIW13152.1
KIW15070.1
KIW15943.1
GAM83180.1
GAM85360.1
GAM87703.1
GAM89325.1
KIV90190.1
KIV92534.1
KIV93861.1
KIV96354.1
KIV99858.1
KIW00835.1
KIW03610.1
KIW06821.1
KIR27765.1
KIR28353.1
KIR45655.1
KIR49071.1
KIR51920.1
KIR52488.1
KIR37830.1
KIR42106.1
KIX92906.1
KIX99426.1
KIY01205.1
KIY02458.1
KIY02895.1
KIY56001.1
KIY56710.1
KIR58238.1
KIR68283.1
KIR70167.1
KIR73069.1
KIY31932.1
KIY32256.1
KIR31622.1
KIR35028.1
KIY62902.1
KIY63651.1
KIY65433.1
KIY49595.1
KIY50552.1
KIY53013.1
KJE03198.1
KJE04740.1
CEP60586.1
CEP62512.1
CEP12348.1
CEP12629.1
CEP12631.1
CEP13243.1
CEP15234.1
CDS03305.1
CDS06156.1
CDS07334.1
CDS08270.1
CDS10003.1
CDS10345.1
CDS12838.1
CDS12940.1
GAN01393.1
GAN04634.1
GAN07311.1
GAN07382.1
GAN08767.1
GAN08769.1
GAN08869.1
GAN10781.1
KOC11414.1
KOC17492.1
KOC18548.1
KJZ74244.1
KJZ76199.1
KJZ76679.1
KJK64764.1
KJR80039.1
KJR81204.1
KJR81995.1
KJR89923.1
GAO13909.1
GAO13965.1
GAO17269.1
KJX96640.1
KJX96908.1
KJX98782.1
KJX98918.1
KJY02017.1
KKA02161.1
KKA18837.1
KKA23462.1
KKA27210.1
KKA27388.1
KKA30123.1
AEY94743.1
AEY97529.1
KKF95193.1
CRG83655.1
CRG85626.1
CRG87791.1
KKK16721.1
KKK19143.1
KKK20052.1
KKK18503.1
KKK18677.1
KKK24003.1
KKP02243.1
KKP04023.1
KKY19907.1
KKY24552.1
KKY14767.1
KKY17114.1
KKY18506.1
KKY20160.1
KKY29598.1
KKY30119.1
KKY31884.1
KKY35393.1
KKY36589.1
CDZ98079.1
CDZ98752.1
CED85122.1
KKZ65750.1
KKZ66182.1
KKZ67599.1
KLJ13270.1
KLO04832.1
KLO14498.1
KLO17916.1
KLO79916.1
KLO82814.1
KLO96278.1
KLP04594.1
KLP08047.1
KLP12488.1
KLP18933.1
KLP19910.1
KLP22715.1
KLT39727.1
KLT40086.1
KLT44678.1
KMK61194.1
KMK61388.1
KMK63572.1
CEJ58218.1
CEJ61345.1
CEO59875.1
GAO87515.1
GAO88396.1
GAO88663.1
KND90777.1
KND93742.1
KNE00558.1
KNE02742.1
KNG45704.1
KNG47575.1
KNG47633.1
KNG51431.1
KNG51593.1
KNE93449.1
KNF01895.1
KNG83965.1
KNG84066.1
KNG85647.1
CEP24762.1
CEP24954.1
KNZ74413.1
KNZ77368.1
KNZ78518.1
KNZ44404.1
KNZ55467.1
CRK19275.1
CRK19278.1
CRK27999.1
CRK35681.1
CRK41881.1
CRK46202.1
KOM16847.1
KOM17465.1
KOM20981.1
KXX75279.1
KXX78253.1
KXX80114.1
KOS14832.1
KOS19086.1
KOS19186.1
KOS23371.1
KOS39922.1
KOS43982.1
KOS47287.1
CUA72426.1
CUA73880.1
CUA78133.1
KPA39596.1
KPA42227.1
KPA43246.1
KOH47572.1
KOH50585.1
KOG96077.1
KOG99594.1
KPI35076.1
KPI38295.1
KPI38993.1
KPI44532.1
KUL83608.1
KUL86568.1
KUL92232.1
KPM38082.1
KPM38546.1
KPM39095.1
KPM41324.1
KPV74709.1
KPV75154.1
KPV76893.1
KQC40396.1
KQC43788.1
BAP72451.1
BAP72555.1
BAO40991.1
BAO41097.1
GAP85224.1
GAP92545.1
GAP92865.1
GAP93067.1
GAQ02896.1
GAQ06136.1
GAQ10995.1
KRZ99117.1
KRZ99616.1
KSA01618.1
KTB21386.1
KTB21793.1
KTB03356.1
KTB07355.1
KTB16096.1
KTB23531.1
KTA95654.1
KTA96277.1
KTA99117.1
KTB07112.1
KTB24269.1
KTB24730.1
KTB29290.1
KTB35493.1
OCB84438.1
OCB88560.1
KUE97493.1
KUF01675.1
KUF03588.1
KUJ10181.1
KUJ11711.1
KUJ14732.1
KUJ20275.1
CEL08850.1
CEN59646.1
CEN62108.1
KUM58569.1
KUM65328.1
KUM66084.1
GAQ40283.1
GAQ41347.1
GAQ45250.1
KWU44701.1
KWU46232.1
KWU47038.1
KXG47883.1
KXG51626.1
KXG53224.1
KXH43510.1
KXH52285.1
KXH63834.1
KXH64636.1
KXH24893.1
KXH34094.1
KXH62810.1
KXH68179.1
KXH28175.1
KXH31420.1
KXH39851.1
KXH40920.1
KXN81555.1
KXN83842.1
KXN87869.1
KXJ88795.1
KXJ90643.1
KXJ91705.1
KXN71686.1
KXN73476.1
KXL46140.1
KXL46916.1
KXL47234.1
KXL50228.1
KXS17137.1
KXS18904.1
KXS20509.1
KXS22340.1
KXS22541.1
KXT12325.1
KXS97714.1
KXT02583.1
KXT02984.1
KXT04240.1
KXT05452.1
KYG43073.1
KYG46540.1
KYG46818.1
KYG48170.1
GAT29122.1
GAT29177.1
KYQ33690.1
KYQ34091.1
KYQ41305.1
KYQ45113.1
KYQ45833.1
ODA77129.1
ODA79633.1
ODA84046.1
KZF22251.1
KZF22980.1
KZF26552.1
KYK56695.1
KYK57745.1
KYK58682.1
KZL69974.1
KZL70267.1
KZL75486.1
KZL76035.1
KZL81022.1
KZL82855.1
KZL84673.1
KZL87679.1
KZP16593.1
KZP16823.1
KZP24659.1
KZO92212.1
KZP00886.1
KZP01648.1
KZM20017.1
KZM22593.1
KZM23362.1
KZM23966.1
KZM24204.1
KZM28179.1
KZS94566.1
KZS96122.1
KZS98010.1
KZT66139.1
KZT72007.1
KZT72621.1
KZT75109.1
KZT33732.1
KZT43234.1
KZT44542.1
KZT05852.1
KZT07405.1
KZT07419.1
KZT12965.1
KZV94205.1
KZW00971.1
KZW01871.1
KZW01877.1
KZW03670.1
KZW03932.1
KZT25133.1
KZT26933.1
KZT30627.1
KZT53399.1
KZT58751.1
KZT61287.1
KZV65114.1
KZV75427.1
KZV77506.1
KZV07265.1
KZV11327.1
KZZ97551.1
OAA32878.1
KZZ89046.1
KZZ90605.1
KZZ97222.1
OAA66077.1
OAA73456.1
OAA73754.1
OAA41193.1
OAA45091.1
OAA40261.1
OAA48615.1
OAA77606.1
OAA81910.1
OAA82072.1
OAA54793.1
OAA60442.1
OAA67826.1
OAC97842.1
OAC98299.1
OAC99493.1
OAC99495.1
OAD01986.1
OAD03771.1
OAD06370.1
OAD65636.1
OAD69384.1
OAD71202.1
OAD77202.1
OAD78285.1
OAF57485.1
OAF57678.1
OAF61159.1
OAF99779.1
OAG02575.1
OAG06312.1
OAG09359.1
OAG09720.1
OAG12613.1
OAG14336.1
OAG17950.1
OAG22279.1
OAG24228.1
OAG24392.1
OAG34873.1
OAG40218.1
OAG41517.1
OAG45299.1
OAK94937.1
OAK95046.1
OAK95481.1
OAK98759.1
OAK99260.1
OAL03976.1
OAL43522.1
OAL44559.1
OAL45403.1
OAL45983.1
OAL46109.1
OAL50819.1
OAJ15431.1
OAJ20952.1
OAJ21290.1
OAJ25726.1
OAJ02638.1
OAJ04543.1
OAJ05888.1
OAJ07222.1
OAJ29033.1
OAJ29077.1
OAJ29316.1
OAJ12641.1
OAJ17885.1
OAJ21926.1
OAL34790.1
OAL35785.1
OAL37985.1
OAL25754.1
OAL28816.1
OAL29098.1
OAL30732.1
OAQ29329.1
OAQ29689.1
OAQ30629.1
OAL70408.1
OAL71618.1
OAL75404.1
OAL61798.1
OAL64858.1
OAP57311.1
OAP58556.1
OAP64562.1
OAP64805.1
OAQ84159.1
OAQ98009.1
OAR05973.1
OAQ64374.1
OAQ72364.1
OAQ90950.1
OAX40669.1
OAX43201.1
OAX44211.1
OAX83142.1
OAX84116.1
OBT64575.1
OBT64989.1
OBT69057.1
OBT40441.1
OBT43587.1
OBT47947.1
OBT50849.1
OBT52326.1
OBT59025.1
OBT72541.1
OBT73920.1
OBT77001.1
OBT86176.1
OBT86461.1
OBT90828.1
OBT92666.1
OBT94648.1
OBT98806.1
OBA27602.1
OBA19103.1
OBA20527.1
OBA16630.1
OBA17493.1
OBA17595.1
OBR05210.1
OBR07840.1
OBR12139.1
OBR15762.1
OBS18428.1
OBS19176.1
OBS26523.1
OBW67548.1
OBW67667.1
OBW67680.1
OBZ85011.1
OBZ85850.1
OBZ90782.1
OBZ90790.1
OBZ66849.1
OBZ66851.1
OCH85110.1
OCH87098.1
OCH87103.1
OCH87794.1
OCH91577.1
OCH91624.1
OCH93619.1
OCH94760.1
OCK74262.1
OCK78888.1
OCK82432.1
OCK84881.1
OCK86605.1
OCK97431.1
OCK99423.1
OCK99590.1
OCL01531.1
OCL02083.1
OCL02560.1
OCL12470.1
OCT44812.1
OCT53065.1
OCW32951.1
OCW35120.1
OCW38492.1
OCW40208.1
OCW42329.1
CEG63947.1
CEG64140.1
CEG67142.1
CEG67470.1
CEG76279.1
CEG80008.1
CEH12907.1
CEH16722.1
CEH17674.1
SAL97080.1
SAM02576.1
SAM02903.1
SAM09031.1
SAM09646.1
CCT62470.1
CCT65700.1
CCT67462.1
********************************************
S59.list
********************************************
EEA20244.1
EHA53822.1
CAG99895.1
CAG81152.1
CAG59859.1
EAL89683.1
EAW10545.1
CAK38825.1
CAB62415.1
EED24403.1
EEP80237.1
EEQ84904.1
OAT02724.1
EEQ35929.1
OAT07421.1
OAT07422.1
EPY53404.1
EED55432.1
EER32387.1
CAG86402.2
CBF81523.1
CAR29413.1
CAX42351.1
CAY69520.1
AAS53313.1
AAW41481.2
CAD25077.1
CAR30235.1
EFX03785.1
EFJ01708.1
EAQ84935.1
EDR12277.1
EJT81217.1
DAA08014.1
ADM11040.2
EAT86064.2
EDN90941.1
EFQ35463.1
EAA62720.1
AFR93115.2
EAS36157.3
EDV10315.1
EAL22580.1
EDK36932.2
EEQ44993.1
KGB74179.1
EWG39266.1
EWG39267.1
EDN03739.1
EAU35773.1
EAW25013.1
EDK47508.1
KMU88924.1
KMU88925.1
EEB08164.1
OAJ39755.1
OAJ39756.1
KMP01478.1
EFP76931.2
KNA99270.1
KNA99271.1
KNB04303.1
KNB04458.1
KNB04647.1
KNB04764.1
KNB04765.1
KNB04766.1
KNB04767.1
KNB04768.1
KNB04769.1
KNB06335.1
KNB06582.1
KNB06688.1
KNB18989.1
KNB20406.1
KNB20407.1
KNB20408.1
KNB20409.1
EDU40996.1
EDO17726.1
KMM64981.1
KMU76545.1
EEH08162.1
EEH08212.1
EDP50474.1
EEH20907.1
EPX71386.1
EGY16292.1
EEH40679.2
EEH45528.1
EEY23191.1
EFR03853.1
EGC43212.1
EER39747.1
CCU76853.1
EFE30806.1
EEQ33581.1
EGE04925.1
EER23566.1
EEU47294.1
EGD90981.2
EGD97925.1
EFE40229.1
OAV98684.1
EGE86857.1
CAZ84065.1
EFQ88755.1
EQL35665.1
EGR44470.1
EFW21502.1
EHK23686.1
EHK44101.1
EDN62026.1
EDP44541.1
EDZ72208.1
EEU04986.1
KNC99050.1
CCE43798.1
CCC09858.1
EFI27761.1
EAA31174.1
EAK93021.1
EAK93051.1
EEQ81563.1
ELR07102.1
BAE58206.1
ADV20574.1
ESW98313.1
EFY90432.1
KHO11760.1
KLU89250.1
EGF82740.1
EGG00956.1
EAZ63296.2
EED41481.1
EED41768.1
EED41829.1
EED41882.1
EED41959.1
EED43014.1
EED43089.1
EED43254.1
EED43367.1
EGO54102.1
EGZ68475.1
EGO28107.1
EGO02380.1
CAY79672.1
EGP88973.1
EGS19775.1
EGU75370.1
EGV64702.1
EGW35690.1
CCA38098.1
EGX50931.1
EGX93109.1
AEO59022.1
AEO64298.1
CAP97958.1
CAP66587.1
CCD51630.1
GAO48900.1
CCD26696.1
CBQ72355.1
CBY01754.1
EHA20749.1
EHY58075.1
ELA42297.1
AET37983.1
CCE65902.1
CCC69943.1
EHK99580.1
GAA82964.1
ESU14851.1
GAB00010.1
CCE93532.1
EIF46307.1
EWZ88094.1
EWZ88095.1
EXA32899.1
EXA40610.1
EXA40611.1
EXL51356.1
EXL51357.1
EXM12814.1
EXM35098.1
EXM35099.1
EXL94463.1
EXM09497.1
EXM09498.1
EXL73115.1
EXL88730.1
EXL88731.1
EXK82942.1
EXK98730.1
EXK98731.1
EXK23450.1
EXK25075.1
EXK25380.1
EXK25381.1
EXK25382.1
EXK34498.1
EXK34499.1
GAA23301.1
EIM88100.1
EIN10946.1
EJD51201.1
EIT80770.1
EIW10265.1
EJD04888.1
EIW82263.1
EIW69491.1
EWZ34031.1
EWZ39806.1
EWZ39807.1
EWY88676.1
EWY88677.1
EJF62232.1
AFM97796.1
AFN82512.1
EJP67946.1
EON66844.1
CCF49610.1
ELQ37094.1
ELQ59465.1
EJU02490.1
EJT46381.1
EKD20381.1
EKD04006.1
EKM79947.1
EKV42397.1
EKM59940.1
EKG13362.1
EKJ75161.1
CCF57202.1
CCH40550.1
CCM03350.1
CCA71415.1
CCF46760.1
EKV16973.1
EKV04745.1
CCG21757.1
CCE85262.1
CCE86360.1
CCH57989.1
ELA24897.1
EMF13329.1
ETW83770.1
EMD40373.1
EGA82893.1
EHN07053.1
KIS70085.1
ELU41598.1
GAC71282.1
EMC97775.1
EMD93370.1
EMD68044.1
EME45774.1
EME85148.1
EPT00795.1
EMG48170.1
EPS33451.1
CCE32533.1
CCK70884.1
EMR09966.1
CCU99903.1
EMR62514.1
EMR90746.1
ENH79912.1
CCO26616.1
ENH61764.1
EMT74308.1
ENI07182.1
EOA91915.1
ETN43213.1
ETI28712.1
EOB11700.1
EOB15424.1
EOD51579.1
EOO01816.1
EPE33916.1
EPE04936.1
AGO13098.1
EPQ29339.1
EPQ66418.1
KJK83841.1
KJK89807.1
EPR79883.1
EPS40782.1
EPZ32728.1
EQB49888.1
EQB60006.1
EQL04201.1
ERF72925.1
ERS99133.1
ESK95084.1
EST08503.1
GAD94461.1
ESZ94682.1
OCF35297.1
OCF40158.1
OCF65832.1
OCF72094.1
OCF55179.1
OBR86241.1
OCF21895.1
OCF52101.1
CDM36636.1
CRL23717.1
ETR97220.1
ETS78076.1
EUC37569.1
EUC43250.1
EUC53669.1
EWC44598.1
EUN31359.1
CDH12117.1
CDH17925.1
EWG86287.1
EWG90923.1
CDK29788.1
EXF76657.1
EXJ64767.1
EXJ65711.1
EXJ71285.1
EXJ89450.1
EXJ95256.1
EXV05918.1
EYB27819.1
EYE99798.1
EZF26363.1
EZF34171.1
EZF45397.1
EZF55946.1
EZF66645.1
EZF77254.1
EZF87943.1
EZF98726.1
EZG09649.1
EZG20238.1
KDB27189.1
KDB37123.1
KDB15696.1
KDE79125.1
KDN65943.1
KDR84079.1
KDQ29670.1
KDQ19008.1
KEI37044.1
KEF57553.1
KZN85688.1
KDN42866.1
KEP54149.1
KER00752.1
KEQ71560.1
KEQ62662.1
KEQ87488.1
KEY67671.1
KEY75889.1
KEZ38834.1
KFA54737.1
KFA76384.1
KFA68257.1
KFG80141.1
KFH65732.1
GAK63182.1
KFX48511.1
KFX48512.1
KFY02289.1
KFY08071.1
KFY25151.1
KFY43682.1
KFY40887.1
KFY53213.1
KFY60039.1
KFY96727.1
KFY73068.1
KFY86395.1
KFZ07892.1
KFZ09391.1
KGG51370.1
KGK37414.1
KGK40559.1
CDO68452.1
KIL91908.1
KFH40957.1
KGO38078.1
KGO51682.1
KGO44953.1
KGO78408.1
KGQ07952.1
KGR09026.1
KGQ96138.1
KGQ88362.1
KGQ85862.1
KGR07202.1
KGR14784.1
KGT67713.1
KGU07964.1
KGU08548.1
KGU08987.1
KGU24796.1
KGU29501.1
KGU27939.1
KHC34639.1
KHC34192.1
KHC52884.1
KHC51042.1
KHC60854.1
KHC66788.1
KHC76275.1
KHC76605.1
KHC86537.1
KHC37490.1
KHE88984.1
KHJ32145.1
KHN70211.1
KHO01683.1
KMQ47006.1
KUI62218.1
KIE03515.1
KID92834.1
KID78144.1
KID67678.1
KUI69469.1
KIH94179.1
CDO94920.1
CEJ90989.1
CEJ90990.1
KIJ69845.1
KIJ93570.1
KII95281.1
KIK44926.1
KIK67607.1
KIK29117.1
KIM75005.1
KIM96326.1
KIO12457.1
KIM46504.1
KIM26149.1
KIM55629.1
KIM63569.1
KIM63600.1
KIO21973.1
KIJ20432.1
KIL70385.1
KJA29760.1
GAM41691.1
KIP10403.1
KIV80411.1
KIW72707.1
KIW77684.1
KIW90195.1
KIW91087.1
KIW35655.1
KIW49883.1
KIW44624.1
KIX06323.1
KIX09550.1
KIR76966.1
KIR84464.1
KIR94499.1
KIR96715.1
KIW15721.1
GAM87795.1
KIV98159.1
KIW02467.1
KIW02468.1
KIR25242.1
KIR50628.1
KIR53313.1
KIR37967.1
KIX97209.1
KIY54465.1
KIR58577.1
KIR74014.1
KIY31298.1
KIR32311.1
KJE01677.1
CEP64768.1
KOC16283.1
KJZ73198.1
KJR83203.1
GAO18625.1
KJX94913.1
KKA19747.1
KKA29875.1
AEY97624.1
KKF97178.1
CRG92224.1
KKK19609.1
KKK19354.1
KKO75186.1
KKP02537.1
KKY18541.1
KKY13585.1
KKY35674.1
CED83918.1
KKZ68018.1
KLJ05812.1
KLO18652.1
KLO84193.1
KLP04005.1
KLP03238.1
KLT41970.1
KMK54828.1
CEO60279.1
KMV66566.1
GAO83463.1
KND90562.1
KND96044.1
KNG51559.1
KNF00209.1
KNF00210.1
KNG82243.1
CEP22217.1
KNZ76057.1
KNZ46716.1
CRK30209.1
KOM17742.1
KXX75820.1
KOS16221.1
KOS17415.1
KOS37324.1
CUA77610.1
KPA42426.1
KOH50752.1
KPI40903.1
KUL91405.1
KPM42891.1
KQC43956.1
BAP73081.1
BAO41641.1
GAP87089.1
GAQ08246.1
KSA02135.1
KTB20934.1
KTB03158.1
KTB17836.1
KTA95615.1
KTB03300.1
KTB26223.1
KTB38350.1
KTW28270.1
KTW25954.1
OCB86073.1
KUE99112.1
KUJ21806.1
CEN59532.1
KUM61803.1
GAQ37996.1
KXG50892.1
KXH36189.1
KXH59749.1
KXH46806.1
KXN89458.1
KXJ89811.1
KXN73739.1
KXL48800.1
KXS19623.1
KXT11296.1
KXS97907.1
KYG47519.1
GAT25947.1
KYQ42756.1
ODA82210.1
KZF24933.1
KYK55162.1
KZL74501.1
KZL87790.1
KZP13486.1
KZO94260.1
KZM24267.1
KZT70324.1
KZT06509.1
KZV85023.1
KZT51871.1
KZV70289.1
KZV11135.1
KZZ97391.1
KZZ95589.1
OAA70541.1
OAA42375.1
OAA50599.1
OAA79357.1
OAA68037.1
OAF60807.1
OAG11849.1
OAG20834.1
OAG40846.1
OAK96098.1
OAL52219.1
OAJ24395.1
OAI98707.1
OAJ26295.1
OAJ11468.1
OAL31351.1
OAL22983.1
OAQ28155.1
OAL72079.1
OAL68126.1
OAP59690.1
OAQ78749.1
OAQ96699.1
OAQ73742.1
OAQ93508.1
OAX43266.1
OAX84565.1
OBT67746.1
OBT40018.1
OBT58968.1
OBT77777.1
OBT87068.1
OBT99373.1
OBA27392.1
OBA22869.1
OBA16731.1
OBR10697.1
OBS23597.1
OBZ70221.1
OCH94530.1
OCK77195.1
OCL00212.1
OCL13785.1
OCT44241.1
OCW38482.1
CEH13781.1
CCT70083.1
********************************************
S64.list
********************************************
CAH02255.1
CAG79120.1
CAG60453.1
EEP76151.1
EEP81066.1
EEP82025.1
EEQ38717.1
EED55889.1
EER32686.1
CAG84803.2
CAR29841.1
CAX40352.1
CAY69355.1
AAS52580.1
CAR23991.1
EFX04333.1
EDR08610.1
DAA08647.1
KJF60078.1
EDK37845.2
EEQ43886.1
EDK44932.1
KMU88226.1
KMP02047.1
KMU81565.1
EEH06211.1
EEH10727.1
EEH11736.1
EFQ99420.1
EFR01132.1
EFR01258.1
EFR03562.1
EGC42822.1
EGC45644.1
EGC45658.1
EGC46730.1
EGC47620.1
EGC48966.1
EGC49814.1
EER36451.1
EER39574.1
EER42729.1
EER44658.1
EER44671.1
EFE31002.1
EFE31263.1
EFE31464.1
EFE31667.1
EFE32411.1
EFE32472.1
EEQ28903.1
EEQ30788.1
EEQ31207.1
EEQ31269.1
EEQ31332.1
EEQ32165.1
EEQ33145.1
EEQ34202.1
EGE03110.1
EGE04135.1
EGE07705.1
EGE08663.1
EGE08774.1
EGD87452.1
EGD87583.2
EGD90728.2
EGD90858.2
EGD91408.1
EGD92904.1
EGD93886.1
EGD95851.1
EGD99952.1
EFE38114.1
EFE40492.1
EFE41713.1
EFE44063.1
EFE44584.1
EFE44773.1
EFE45036.1
EDN63228.1
EEU07112.1
CCE42929.1
EAK97176.1
EAK97263.1
ELR01896.1
ELR03788.1
ELR05087.1
ELR05238.1
ELR09987.1
ESX01058.1
EGA78285.1
EGA86217.1
ABN65558.2
CAY80630.2
EGV66337.1
EGW33886.1
CCA38259.1
EGX45775.1
EGX53211.1
CAP86530.1
CAP96171.1
CCD23049.1
AET39951.1
CCC71946.1
CCE91251.1
EWZ85372.1
EXL51740.1
EXM20833.1
EXL98109.1
EXK35796.1
GAA24210.1
EIM82789.1
EIM91763.1
EIN09192.1
EIW09707.1
EIW57203.1
EJC97586.1
EJC99999.1
EIW75117.1
EIW83357.1
EWZ30412.1
EWY82947.1
EJU04671.1
EKG09794.1
CCG83223.1
CCH45024.1
CCF34964.1
CCG23422.1
CCE79280.1
CCE88565.1
ETW74622.1
ETW83609.1
EGA82279.1
EPQ60014.1
EMG48102.1
EPS29030.1
CCK69361.1
EON99489.1
AGO12254.1
EPS42202.1
EPS43330.1
EQK97491.1
GAD94396.1
CRL21256.1
CRL23856.1
CRL27074.1
EUC59341.1
CDH11478.1
CDH16483.1
EWG84984.1
EWG90270.1
EWH17739.1
EWG95292.1
CDK24783.1
EXF74879.1
EZF14321.1
EZF14825.1
EZF25506.1
EZF26443.1
EZF26665.1
EZF30151.1
EZF32686.1
EZF33363.1
EZF33640.1
EZF35459.1
EZF39812.1
EZF39942.1
EZF44536.1
EZF45556.1
EZF45771.1
EZF50440.1
EZF50582.1
EZF55193.1
EZF56205.1
EZF56345.1
EZF61033.1
EZF61126.1
EZF65808.1
EZF66743.1
EZF66928.1
EZF71707.1
EZF71759.1
EZF76451.1
EZF77447.1
EZF77741.1
EZF82342.1
EZF82503.1
EZF87126.1
EZF88032.1
EZF88273.1
EZF93018.1
EZF93185.1
EZF97863.1
EZF98894.1
EZF99108.1
EZG04161.1
EZG04330.1
EZG08877.1
EZG09953.1
EZG09995.1
EZG14648.1
EZG14753.1
EZG19448.1
EZG20294.1
EZG20673.1
KDB21409.1
KDB23741.1
KDB23805.1
KDB24881.1
KDB27431.1
KDB31580.1
KDB31647.1
KDB36310.1
KDB37206.1
KDB37490.1
KDN67315.1
KDN70694.1
KDR76885.1
KDQ10479.1
KDQ14763.1
KZN86570.1
KEP50435.1
KFX92660.1
KFY07117.1
KFY09682.1
KFY28216.1
KFY45579.1
KFY53942.1
KFY84605.1
KFZ07573.1
KFZ11880.1
KFZ18386.1
KFZ25359.1
KGK39986.1
CDO71530.1
KIL88347.1
KGO48062.1
KGO65198.1
KGO73685.1
KGO76504.1
KGR01220.1
KGQ81023.1
KGQ81244.1
KGQ82147.1
KGR00975.1
KGR05737.1
KGT63118.1
KGU01077.1
KGU01836.1
KGU18281.1
KGU20785.1
KGU21715.1
KHC28646.1
KHC28159.1
KHC44551.1
KHC43876.1
KHC54871.1
KHC60065.1
KHC64401.1
KHC70711.1
KHC77289.1
KHC28852.1
KMQ41811.1
KMQ42557.1
KMQ42937.1
KMQ43691.1
KMQ44793.1
KMQ46894.1
CDO92386.1
KIJ96940.1
KIN00087.1
KIN07468.1
KIO02392.1
KIO05838.1
KIO07622.1
KIO10414.1
KIM39060.1
KIM25253.1
KIM29099.1
KIO20956.1
KIO20961.1
KIO23305.1
KIO23386.1
KIJ11189.1
GAM35675.1
GAM37279.1
KIX97483.1
CEP64457.1
KJZ77855.1
KJK64976.1
KKA01336.1
KKA22602.1
AEY96882.1
CRG91969.1
CRG92009.1
KKZ66395.1
KLT42438.1
KND95949.1
CEP21964.1
KNZ74916.1
KOH49680.1
KOG98464.1
KPM38379.1
KQC43111.1
BAP72372.1
BAO40911.1
KSA02339.1
KTB13195.1
KTB00281.1
KTB24145.1
KTB00069.1
KTB05427.1
KTB23026.1
KUM64562.1
KZF20715.1
KZF25095.1
KZV10120.1
KZZ93827.1
KZZ88445.1
OAF57561.1
OAF57723.1
OAF58187.1
OAF59655.1
OAF63347.1
OAL23445.1
OAL68800.1
OAL70692.1
OAL71411.1
OAL71980.1
OAL72537.1
OAL72591.1
OAL72647.1
OAL62459.1
OAL62509.1
OAL62559.1
OAL65310.1
OAL67373.1
OAL68223.1
OAP53806.1
OAP54025.1
OAP54049.1
OAX81324.1
OAX81774.1
OBT49132.1
OBT57011.1
OBT57012.1
OBT75521.1
OBT79867.1
OBT81537.1
OBT81652.1
OBT81969.1
OBA25758.1
OBA19911.1
OBA14926.1
OBR02112.1
OBR02158.1
OBS18773.1
********************************************
S66.list
********************************************
EFX02254.1
EFQ28766.1
EWG49176.1
KNB09042.1
EEU37646.1
EGU83145.1
EHA22538.1
ESU09535.1
EWZ86229.1
EXA36172.1
EXL45799.1
EXM18437.1
EXL93676.1
EXL68641.1
EXK80393.1
EXK29308.1
EWZ32376.1
EWY83758.1
EKJ77944.1
CCA67026.1
CCF32145.1
EMR65316.1
ENH77065.1
ENH67395.1
EMT71176.1
EOO00125.1
EOO02442.1
EQB44387.1
ERT01064.1
CRL28368.1
ETS80638.1
ETS86115.1
EXF77148.1
EXJ84096.1
EYB32781.1
KDN64858.1
KEQ94217.1
KEQ74321.1
KEQ61473.1
KEQ87333.1
KFY80593.1
KFZ14815.1
KFZ11712.1
KIL87618.1
KGO44408.1
KGO62061.1
KGO36202.1
KGQ06028.1
KGQ13726.1
KUI60385.1
KUI65807.1
KIH92511.1
CEJ80886.1
CEJ83156.1
KIM20056.1
KIM25268.1
GAM33647.1
GAM91372.1
GAM91585.1
KJZ76516.1
KJR88196.1
KKY37718.1
KLO95003.1
KLO85117.1
KLP23047.1
KUL82532.1
KPM42352.1
GAP91278.1
KUJ07777.1
GAQ45766.1
KXH49386.1
KXH31423.1
KXJ87953.1
KZL64135.1
KZL68955.1
OAA70205.1
OAA75575.1
OAQ62644.1
OAQ65359.1
OAQ71423.1
OBT64590.1
OBT65596.1
OBT41655.1
OBT55355.1
OBT76553.1
OBT83537.1
OBT95290.1
OBR05095.1
CCT74601.1
********************************************
S8.list
********************************************
KGG52660.1
KFY67395.1
EEA19814.1
EEA20128.1
EEA22637.1
EEA23916.1
EEA25387.1
EHA46130.1
EHA46394.1
EHA46535.1
EHA47653.1
EHA47906.1
EHA48057.1
EHA49232.1
EHA49618.1
EHA49697.1
EHA49818.1
EHA49897.1
EHA50324.1
EHA50325.1
EHA50664.1
EHA51205.1
EHA51368.1
EHA53404.1
EHA53540.1
EHA53544.1
EHA54197.1
EHA55791.1
EHA55835.1
EHA57261.1
EHA58195.1
CAG98061.1
CAH00210.1
CAH01038.1
CAG78169.1
CAG78439.1
CAG78641.1
CAG80129.1
CAG80537.1
CAG82185.2
CAG82378.1
CAG82656.2
CAG83229.1
CAG83346.1
CAG83494.1
CAG83499.1
CAG83732.1
CAG83799.1
CAG83823.1
CAG83862.1
CAG58029.1
CAG58723.1
CAG60986.1
CAG62211.1
CAG62320.1
EAL86743.1
EAL86979.1
EAL89496.1
EAL89613.1
EAL91680.1
EAW10612.1
EAW10723.1
EAW12709.1
EAW15338.1
CAK41918.1
CAK43942.1
CAK46466.1
CAK46962.1
CAK47569.1
CAK48138.1
CAK48646.1
CAK96820.1
CAA93896.1
CAB11474.1
CAB55179.1
CAB60231.1
EED17182.1
EED17565.1
EED20825.1
EED22530.1
EED24530.1
EEP75781.1
EEP76471.1
EEP77125.1
EEP78131.1
EEP78435.1
EEP78436.1
EEP78691.1
EEP78923.1
EEP79093.1
EEP79731.1
EEP79823.1
EEP80328.1
EEP80615.1
EEP81003.1
EEP81174.1
EEP81307.1
EEP82668.1
EEP82973.1
EEQ88214.2
EEQ89129.1
EEQ89359.1
EEQ92425.1
OAT00127.1
EEQ35963.1
EEQ37746.1
EEQ37748.1
EEQ39531.1
OAT04739.1
OAT04998.1
OAT05927.1
OAT07135.1
OAT07954.1
EPY50257.1
EPY52394.1
EPY52611.1
EPY53178.1
EED46239.1
EED47121.1
EED47274.1
EED53069.1
EED55509.1
EER31452.1
EER32824.1
EER35023.1
EER36269.1
EER36270.1
CAG85207.2
CAG86201.2
CAG86360.2
CAG86724.2
CBF75837.1
CBF81670.1
CBF86357.1
CBF89903.1
CAR27058.1
CAR27884.1
CAR28945.1
CAR28997.1
CAX39610.1
CAX39611.1
CAX40904.1
CAX43899.1
CAX45145.1
CAY67595.1
CAY68085.1
CAY68404.1
CAY68779.1
CAY68919.1
AAS50434.2
AAS50568.2
AAS51239.1
AAW40780.1
AAW44996.1
AAW45798.1
CAD24986.1
CAD26262.1
CAR21282.1
CAR22273.1
CAR23873.1
CAR30036.1
EFW99001.1
EFW99369.1
EFW99397.1
EFW99908.1
EFX02302.1
EFX03716.1
EFX04256.1
EFX04389.1
EFX04725.1
EFX05069.1
EFX05799.1
EFI95808.1
EFJ00003.1
EAQ83049.1
EAQ83682.1
EAQ85604.1
EAQ88708.1
EAQ89761.1
EAQ90244.1
EAQ91723.1
EAQ91980.1
EAQ92773.1
EAQ93708.1
EAQ93801.1
EDR00590.1
EDR06698.1
EDR09349.1
EDR11679.1
EDR14869.1
EJT68504.1
EJT68928.1
EJT69748.1
EJT69922.1
EJT70805.1
EJT71207.1
EJT72224.1
EJT72232.1
EJT73395.1
EJT73564.1
EJT73754.1
EJT73777.1
EJT74428.1
EJT74478.1
EJT74684.1
EJT74868.1
EJT75813.1
EJT75901.1
EJT76977.1
EJT77078.1
EJT77260.1
EJT77795.1
EJT78233.1
EJT78482.1
EJT79976.1
EJT80141.1
EJT80763.1
EJT81082.1
EJT82247.1
EJT82427.1
EJT82434.1
DAA07523.1
DAA07594.1
DAA10321.1
DAA10785.1
ADM10968.1
ADM11251.1
EAT76095.1
EAT76775.1
EAT76786.1
EAT79537.2
EAT81068.1
EAT82457.2
EAT86322.2
EAT86323.1
EAT88180.1
EAT89659.1
EDN93194.1
EDN97751.1
EDO00808.1
EDO03546.1
EFQ25226.1
EFQ25359.1
EFQ25677.1
EFQ25961.1
EFQ27279.1
EFQ29551.1
EFQ30175.1
EFQ30434.1
EFQ30896.1
EFQ31682.1
EFQ31857.1
EFQ32277.1
EFQ32747.1
EFQ32840.1
EFQ34558.1
EFQ35821.1
EFQ35996.1
EFQ36019.1
EFQ36435.1
EFQ36448.1
EAA59791.1
EAA62263.1
EAA63851.1
EAA66111.1
AFR92287.2
AFR97590.1
AFR98874.1
EIE75341.1
EIE75375.1
EIE77757.1
EIE78176.1
EIE79112.1
EIE79597.1
EIE81030.1
EIE81279.1
EIE81427.1
EIE85418.1
EIE85778.1
EIE87141.1
EIE87526.1
EIE87548.1
EIE87576.1
EIE90615.1
EIE90794.1
EIE91333.1
EIE91405.1
EIE91601.1
EIE91948.1
EAS27588.1
EAS27682.3
EAS27683.2
EAS27902.3
EAS28144.3
EAS28412.2
EAS28540.3
EAS31003.3
EAS31193.3
EAS31544.3
EAS32723.3
EAS32965.3
EAS34533.3
EAS35271.3
EAS36040.3
EAS36396.1
EAS37527.3
EDV08774.1
EDV09741.1
EDV10611.1
EDV12472.1
EAL17844.1
EAL18364.1
EAL23485.1
EDK36706.2
EDK39625.2
EDK41542.2
EDK41807.2
EEQ42323.1
EEQ43197.1
EEQ43198.1
EEQ47154.1
EEQ47224.1
KGB74570.1
KGB75189.1
KGB78573.1
EWG35821.1
EWG35898.1
EWG36045.1
EWG36274.1
EWG38282.1
EWG39234.1
EWG41065.1
EWG41232.1
EWG41554.1
EWG41555.1
EWG41556.1
EWG41557.1
EWG41666.1
EWG41951.1
EWG41952.1
EWG42677.1
EWG42678.1
EWG42679.1
EWG42694.1
EWG43601.1
EWG43602.1
EWG43603.1
EWG43604.1
EWG43605.1
EWG43606.1
EWG43607.1
EWG44535.1
EWG49062.1
EWG52032.1
EWG52478.1
EWG53143.1
EWG53913.1
EWG55333.1
EWG55348.1
EWG55397.1
EWG55836.1
EWG55870.1
KYG13673.1
EDN02579.1
EDN02771.1
EDN07550.1
EDN10200.1
EDN10554.1
EDN11201.1
EAU30080.1
EAU33090.1
EAU35702.1
EAU36453.1
EAU37598.1
EAU38493.1
EAW16809.1
EAW17872.1
EAW19518.1
EAW20667.1
EAW24850.1
EAW24955.1
EDK42138.1
EDK44238.1
EDK46696.1
EDK47004.1
KMU83315.1
KMU83848.1
KMU86924.1
KMU87508.1
KMU89515.1
KMU89692.1
KMU89952.1
KMU90152.1
KMU90820.1
KMU90821.1
KMU90866.1
KMU91841.1
KMU92117.1
EEB07344.1
EEB09213.1
EEB09573.1
OAJ42655.1
OAJ42656.1
OAJ45369.1
KMP00514.1
KMP01343.1
KMP01751.1
KMP02347.1
KMP02674.1
KMP02787.1
KMP03807.1
KMP04188.1
KMP05693.1
KMP07983.1
KMP08242.1
KMP08698.1
KMP08966.1
KMP09550.1
KMP09653.1
KMP09654.1
EFP83497.2
EFP84164.2
EFP84325.1
EFP85646.2
EFP86120.2
EFP86153.2
EFP88726.1
EFP90509.2
EFP91285.2
EFP92796.2
EFP92797.2
EFP92802.2
EFP93383.2
EHS63822.1
KNA95679.1
KNA95893.1
KNA97892.1
KNA98115.1
KNA98322.1
KNA99240.1
KNB01466.1
KNB01528.1
KNB01712.1
KNB03217.1
KNB03327.1
KNB03638.1
KNB03639.1
KNB04400.1
KNB04700.1
KNB05148.1
KNB05158.1
KNB05977.1
KNB05978.1
KNB05979.1
KNB05980.1
KNB06627.1
KNB08893.1
KNB09167.1
KNB12493.1
KNB12744.1
KNB13354.1
KNB13355.1
KNB14435.1
KNB14666.1
KNB14842.1
KNB15085.1
KNB16034.1
KNB16097.1
KNB18924.1
KNB19781.1
KNB19782.1
KNB19813.1
EDU40085.1
EDU41257.1
EDU44881.1
EDU44882.1
EDU50747.1
EDU50874.1
EDU51024.1
EDU51604.1
EDO15419.1
EDO18088.1
EDO18413.1
EDO18786.1
EDO19101.1
EDO19478.1
KMM63683.1
KMM64714.1
KMM65102.1
KMM65906.1
KMM66632.1
KMM66746.1
KMM67516.1
KMM67709.1
KMM68060.1
KMM70987.1
KMM71411.1
KMM71521.1
KMM71522.1
KMM71723.1
KMM71972.1
KMM73078.1
KMM73320.1
KMU73193.1
KMU74117.1
KMU74426.1
KMU74610.1
KMU74785.1
KMU75965.1
KMU77176.1
KMU78905.1
KMU79731.1
KMU81302.1
KMU81406.1
KMU81407.1
KMU81500.1
EEH02555.1
EEH03401.1
EEH05305.1
EEH05499.1
EEH05591.1
EEH05917.1
EEH07289.1
EDP48333.1
EDP50543.1
EDP50650.1
EDP51664.1
EEH16170.2
EEH16367.1
EEH16503.2
EEH21742.1
EEH21782.2
EEH23217.1
KGY15361.1
EPX72811.1
EPX73019.1
EPX73252.1
EPX75298.1
EGY14545.1
EGY15113.1
EGY15158.1
EGY15267.1
EGY15967.1
EGY16012.1
EGY16203.1
EGY17361.1
EGY19424.1
EGY20261.1
EGY21146.1
EGY21492.1
EGY22247.1
EGY23427.1
EEH33115.2
EEH34637.2
EEH35016.2
EEH35895.1
EEH36604.2
EEH36819.1
EEH42602.1
EEH42885.2
EEH43090.1
EEH43233.2
EEH45403.1
EEH49663.1
EEY14353.1
EEY16093.1
EEY16885.1
EEY17708.1
EEY19417.1
EEY20544.1
EEY21148.1
EEY21302.1
EEY21379.1
EEY21647.1
EEY22325.1
EEY22906.1
EEY23102.1
EEY23108.1
EEY23418.1
EEY23887.1
EEY24051.1
EFQ98623.1
EFQ99128.1
EFQ99558.1
EFR01364.1
EFR01590.1
EFR01712.1
EFR01997.1
EFR02061.1
EFR03579.1
EFR04281.1
EFR04333.1
EFR04922.1
EFR05199.1
EGC41378.1
EGC45360.1
EGC45500.1
EGC46807.1
EGC46956.1
EGC47155.1
EGC49645.1
EGC50003.1
EER40062.1
EER40925.1
EER41072.1
EER41271.1
EER41820.1
EER43715.1
EER44817.1
EER45430.1
CCU77303.1
CCU77974.1
CCU78058.1
CCU82836.1
EFE29359.1
EFE31029.1
EFE31595.1
EFE32141.1
EFE32255.1
EFE32516.1
EFE33044.1
EFE33201.1
EFE34323.1
EFE34355.1
EFE34653.1
EFE34704.1
EFE35120.1
EFE35154.1
EFE36008.1
EFE36368.1
EEQ28212.1
EEQ28594.1
EEQ28657.1
EEQ28880.1
EEQ29251.1
EEQ29526.1
EEQ29929.1
EEQ30826.1
EEQ31221.1
EEQ31676.1
EEQ31850.1
EEQ32136.1
EEQ33048.1
EEQ34394.1
EEQ34877.1
EEQ35142.1
EEQ35871.1
EGE01124.1
EGE01181.1
EGE02939.1
EGE02998.1
EGE03742.1
EGE04575.1
EGE05095.1
EGE05485.1
EGE06036.1
EGE07000.1
EGE07210.1
EGE07721.1
EGE08571.1
EGE08705.1
EGE09552.1
KNE54077.1
KNE55139.1
KNE55338.1
KNE57372.1
KNE57775.1
KNE58095.1
KNE58144.1
KNE58841.1
KNE58880.1
KNE58993.1
KNE59289.1
KNE59341.1
KNE59734.1
KNE59783.1
KNE59784.1
KNE59986.1
KNE61389.1
KNE62079.1
KNE63070.1
KNE63335.1
KNE63742.1
KNE63745.1
KNE63746.1
KNE63747.1
KNE63770.1
KNE63789.1
KNE64972.1
KNE65517.1
KNE66112.1
KNE66623.1
KNE66995.1
KNE67969.1
KNE68474.1
KNE68540.1
KNE68900.1
KNE69048.1
KNE70429.1
KNE70452.1
KNE70493.1
KNE70552.1
KNE71269.1
KNE71291.1
KNE71594.1
KNE71634.1
KNE71671.1
KNE71779.1
KNE71932.1
KNE71951.1
KNE72590.1
KNE72687.1
KNE72903.1
KNE73066.1
EER23368.1
EER23662.1
EER24260.1
EER24932.1
EER25125.1
EER25588.1
EER26218.1
EER26385.1
EER26981.1
EER27065.1
EER27788.1
EER28043.1
EER28872.1
EER29975.1
EER30052.1
EER30053.1
EEU34102.1
EEU34262.1
EEU35453.1
EEU35565.1
EEU35604.1
EEU35722.1
EEU36311.1
EEU37050.1
EEU37070.1
EEU37317.1
EEU37955.1
EEU38247.1
EEU39750.1
EEU40135.1
EEU40417.1
EEU41456.1
EEU42353.1
EEU42369.1
EEU42701.1
EEU42967.1
EEU43798.1
EEU45718.1
EEU45729.1
EEU45808.1
EEU47110.1
EEU47184.1
EEU47251.1
EEU47305.1
EEU48299.1
EEU48863.1
EEU48891.1
EGD85342.1
EGD86731.1
EGD87150.1
EGD87568.1
EGD88087.1
EGD89497.1
EGD91292.1
EGD91538.1
EGD91790.2
EGD91985.1
EGD92042.2
KFL61190.1
KFL61555.1
KFL62830.1
EGD92850.1
EGD93112.1
EGD93146.1
EGD93553.1
EGD94084.1
EGD94256.1
EGD95057.1
EGD95836.1
EGD95971.1
EGD96030.1
EGD96735.1
EGD99002.1
EGD99039.1
EGD99848.1
EGD99916.1
EGE00286.1
EGE00924.1
EFE37211.1
EFE37368.1
EFE37558.1
EFE38217.1
EFE38250.1
EFE38683.1
EFE41135.1
EFE42473.1
EFE42645.1
EFE42978.1
EFE44154.1
EFE44662.1
EFE44923.1
EFE45115.1
OAV90442.1
OAV93218.1
OAV94465.1
OAV94466.1
OAV95383.1
OAV95384.1
OAV95385.1
OAV95386.1
OAV95400.1
OAV95552.1
OAV99202.1
EGE77626.1
EGE79611.2
EGE81547.2
EGE84041.1
EGE85906.1
CAZ81041.1
CAZ82976.1
CAZ83902.1
CAZ84452.1
CAZ85046.1
EFQ90192.1
EFQ90549.1
EFQ90550.1
EFQ91206.1
EFQ92090.1
EFQ93482.1
EFQ93600.1
EFQ94231.1
EFQ96091.1
EQL29794.1
EQL30904.1
EQL31710.1
EQL34248.1
EQL35126.1
KDE02645.1
KDE02656.1
KDE03627.1
KDE03993.1
KDE06875.1
KDE07467.1
KDE07619.1
KDE08156.1
KDE08157.1
KDE09331.1
KDE09332.1
KDE09333.1
KDE09774.1
EJT41472.1
EJT41942.1
EGR44079.1
EGR45552.1
EGR45760.1
EGR45779.1
EGR46166.1
EGR46243.1
EGR46272.1
EGR46959.1
EGR47158.1
EGR47699.1
EGR49095.1
EGR49466.1
EGR49944.1
EGR50162.1
EGR50350.1
EGR50513.1
EGR50997.1
EGR52440.1
EGR52448.1
EFW13408.1
EFW13639.1
EFW14160.1
EFW14732.1
EFW16186.1
EFW17368.1
EFW19068.1
EFW19171.1
EFW19172.1
EFW19258.1
EFW19513.1
EFW20113.1
EFW20362.1
EFW21040.1
EFW21628.1
EFW23185.1
EHK15954.1
EHK16135.1
EHK16777.1
EHK16890.1
EHK17214.1
EHK17261.1
EHK17669.1
EHK17752.1
EHK17758.1
EHK18542.1
EHK19941.1
EHK20184.1
EHK20593.1
EHK20999.1
EHK21001.1
EHK21173.1
EHK21284.1
EHK21512.1
EHK22032.1
EHK22790.1
EHK22937.1
EHK23129.1
EHK23312.1
EHK23584.1
EHK24365.1
EHK24804.1
EHK25376.1
EHK25576.1
EHK25625.1
EHK25873.1
EHK25893.1
EHK26250.1
EHK26381.1
EHK27072.1
EHK39562.1
EHK39724.1
EHK39819.1
EHK40477.1
EHK40543.1
EHK40999.1
EHK41630.1
EHK41814.1
EHK41856.1
EHK42030.1
EHK42138.1
EHK42257.1
EHK42389.1
EHK42494.1
EHK42506.1
EHK42520.1
EHK42543.1
EHK42697.1
EHK43357.1
EHK43750.1
EHK44933.1
EHK45093.1
EHK45119.1
EHK46944.1
EHK46964.1
EHK47196.1
EHK47247.1
EHK47495.1
EHK47704.1
EHK47858.1
EHK47887.1
EHK48130.1
EHK48472.1
EHK48481.1
EHK48574.1
EHK48683.1
EHK50191.1
EHK50330.1
EHK51019.1
EDN62165.1
EDN62587.1
EDN62911.1
EDN63873.1
EDP41815.1
EDP42489.1
EDP45165.1
EDZ69388.1
EDZ72718.1
EDZ73508.1
EEU04523.1
EEU07351.1
EEU08919.1
EEU08934.1
KNC95989.1
KNC96445.1
KNC97871.1
KNC97872.1
KNC98422.1
KND00056.1
KND00173.1
KND00635.1
KND01474.1
KND01535.1
KND02346.1
KND03973.1
KND04492.1
CCE41608.1
CCE41854.1
CCE41855.1
CCE44877.1
CCE44881.1
CCE45381.1
CCC05592.1
CCC05794.1
CCC06578.1
CCC06918.1
CCC07785.1
CCC09383.1
CCC10366.1
CCC10505.1
CCC11001.1
CCC13435.1
CCC13843.1
EAU82190.1
EAU82204.2
EAU82213.1
EAU87978.1
EAU88620.2
EAU90899.2
EAU90992.2
EAU91702.1
EAU91794.1
EAA28148.1
EAA28498.1
EAA28983.1
EAA30582.1
EAA33915.3
EAA34359.1
EAA36577.3
ESA44062.1
ESA44063.1
ESA44064.1
EAK95728.1
EAK95791.1
EAK96214.1
EAK99705.1
EAK99706.1
EAL04548.1
EAL04743.1
EEQ82452.1
EEQ83010.1
ELR03877.1
ELR04665.1
ELR06816.1
ELR07576.1
ELR10046.1
BAE54770.1
BAE58142.1
BAE63687.1
ADV20164.1
ADV22156.1
ADV25170.1
ESW98233.1
ESW98293.1
ESW99615.1
ESX03061.1
EFY84193.1
EFY84257.1
EFY84952.1
EFY84973.1
EFY84984.1
EFY85046.1
EFY85267.1
EFY85351.1
EFY85466.1
EFY85950.1
EFY86456.1
EFY87059.1
EFY87162.1
EFY87880.1
EFY88119.1
EFY88235.1
EFY88263.1
EFY88517.1
EFY88618.1
EFY89283.1
EFY89488.1
EFY89530.1
EFY91086.1
EFY91126.1
EFY92300.1
EFY92821.1
EFY94070.1
EFY94121.1
EFY94164.1
EFY94259.1
EFY94277.1
EFY94301.1
EFY94677.1
EFY94779.1
EFY94904.1
EFY94925.1
EFY95074.2
EFY95076.2
EFY95113.2
EFY95737.1
EFY95854.1
EFY95893.1
EFY95946.2
EFY96007.1
EFY96063.1
EFY96222.1
EFY96294.1
EFY96345.1
EFY96382.1
EFY96461.2
EFY96766.1
EFY96930.1
EFY96949.1
EFY97832.1
EFY97967.1
EFY98536.1
EFY99205.1
EFY99628.2
EFY99846.1
EFZ00622.1
EFZ00684.1
EFZ00685.1
EFZ01960.1
EFZ01962.2
EFZ02826.1
EFZ02932.2
EFZ03418.1
EFZ03996.2
KHO11789.1
EGA73280.1
EGA75253.1
EGA75782.1
EGA79248.1
EGA79728.1
EGA85163.1
EGA87190.1
EGA87757.1
EGA59569.1
EIJ87471.1
EIJ89575.1
KLU81029.1
KLU81870.1
KLU82019.1
KLU83087.1
KLU83539.1
KLU83939.1
KLU84156.1
KLU84816.1
KLU85288.1
KLU85492.1
KLU85787.1
KLU86582.1
KLU86996.1
KLU87155.1
KLU87728.1
KLU87944.1
KLU88110.1
KLU88122.1
KLU89426.1
KLU90176.1
KLU90351.1
KLU90352.1
KLU90407.1
KLU90451.1
KLU90797.1
KLU90805.1
KLU90810.1
KLU91871.1
KLU92073.1
KLU92321.1
KLU92424.1
KLU92474.1
KLU93141.1
EGF76010.1
EGF76011.1
EGF76378.1
EGF79298.1
EGF80191.1
EGG02753.1
EGG02868.1
EGG04252.1
EGG04425.1
EGG04536.1
EGG05098.1
EGG07127.1
EGG07172.1
EGG09786.1
ABN66454.2
ABN67916.1
ABN68019.2
EAZ62753.2
EED44664.1
EGO51889.1
EGO52593.1
EGO55176.1
EGO55445.1
EGO57967.1
EGO60041.1
EGO61462.1
EGZ69326.1
EGZ69609.1
EGZ71735.1
EGZ74504.1
EGZ76010.1
EGZ76688.1
EGZ77422.1
EGO26349.1
EGO00785.1
CAY78251.1
CAY79097.1
CAY82371.1
CAY86291.1
EGP86979.1
EGP87246.1
EGP87400.1
EGP87418.1
EGP88998.1
EGP90859.1
EGP90982.1
EGP92120.1
EGS17015.1
EGS19327.1
EGS19557.1
EGS20236.1
EGS20246.1
EGS22412.1
EGS23155.1
EGU12408.1
EGU13229.1
EGU72540.1
EGU72586.1
EGU74162.1
EGU74738.1
EGU74835.1
EGU74939.1
EGU74955.1
EGU76035.1
EGU76247.1
EGU76965.1
EGU77165.1
EGU77399.1
EGU78592.1
EGU79352.1
EGU79885.1
EGU80418.1
EGU80429.1
EGU81342.1
EGU82523.1
EGU83811.1
EGU83912.1
EGU84012.1
EGU84450.1
EGU85032.1
EGU85956.1
EGU86858.1
EGU87367.1
EGU87846.1
EGU88500.1
EGU88891.1
EGU88898.1
EGU88961.1
EGV61765.1
EGV62194.1
EGV63338.1
EGV65195.1
EGV65196.1
EGW29910.1
EGW31142.1
EGW31732.1
EGW31733.1
EGW31849.1
EGW32317.1
EGW32318.1
EGW32338.1
EGW32934.1
EGW32936.1
EGW34546.1
CCA36690.1
CCA37160.1
CCA37470.1
CCA38447.1
CCA38676.1
CCA38814.1
EGX42947.1
EGX43093.1
EGX43149.1
EGX43815.1
EGX44051.1
EGX44172.1
EGX44173.1
EGX44434.1
EGX44605.1
EGX44813.1
EGX45040.1
EGX45396.1
EGX45640.1
EGX45714.1
EGX45964.1
EGX46075.1
EGX46091.1
EGX46130.1
EGX46731.1
EGX46831.1
EGX46880.1
EGX46997.1
EGX47004.1
EGX47512.1
EGX48050.1
EGX48418.1
EGX48794.1
EGX49647.1
EGX50232.1
EGX50454.1
EGX50582.1
EGX50906.1
EGX51213.1
EGX51480.1
EGX52260.1
EGX52334.1
EGX52377.1
EGX52784.1
EGX52834.1
EGX54089.1
EGX87743.1
EGX88836.1
EGX89384.1
EGX90967.1
EGX91224.1
EGX91264.1
EGX92020.1
EGX92935.1
EGX92981.1
EGX93531.1
EGX93615.1
EGX94096.1
EGX94898.1
EGX95260.1
EGX95286.1
EGX95581.1
EGX96481.1
AEO53103.1
AEO54776.1
AEO57169.1
AEO57480.1
AEO58579.1
AEO59424.1
AEO59624.1
AEO60138.1
AEO63696.1
AEO64762.1
AEO65214.1
AEO66235.1
AEO67819.1
AEO68627.1
AEO69974.1
AEO70591.1
CAP96313.1
CAP96594.1
CAP97579.1
CAP59866.1
CAP60273.1
CAP60892.1
CAP60959.1
CAP61427.1
CAP61477.1
CAP61632.1
CAP61944.1
CAP61978.1
CAP64796.1
CAP64908.1
CAP65104.1
CAP65263.1
CAP65558.1
CAP65814.1
CAP65874.1
CAP65912.1
CAP67893.1
CAP68226.1
CAP71586.1
CCD46575.1
CCD49167.1
CCD53977.1
CCD54154.1
CCD55998.1
GAO50410.1
GAO51121.1
GAO51442.1
CCD25707.1
CCD26625.1
CCD26797.1
CCD27479.1
CBQ67928.1
CBQ69219.1
CBQ73228.1
CBQ73425.1
CBX91627.1
CBX91628.1
CBX93586.1
CBX94054.1
CBX95479.1
CBX95654.1
CBX95749.1
CBX96117.1
CBY00546.1
CBY02122.1
EHA18928.1
EHA22155.1
EHA23925.1
EHA26705.1
EHA27634.1
EHA27648.1
EHA28384.1
EJW04119.1
EHY59628.1
EHY60479.1
ELA42572.1
AET37858.1
AET38535.1
AET40854.1
CCE62121.1
CCE63009.1
CCE65601.1
CCE66336.1
CCC66648.1
CCC69844.1
CCC70020.1
CCC70506.1
EHK96957.1
EHK99056.1
EHL00982.1
EHL02186.1
EHL02329.1
EHL02610.1
GAA81939.1
GAA83282.1
GAA86214.1
GAA87125.1
GAA91563.1
GAA92970.1
ESU05238.1
ESU05325.1
ESU06034.1
ESU08586.1
ESU08733.1
ESU09906.1
ESU09925.1
ESU10318.1
ESU12413.1
ESU12680.1
ESU14878.1
ESU15292.1
ESU15294.1
ESU15394.1
ESU15643.1
ESU15659.1
ESU15687.1
ESU15953.1
ESU17146.1
ESU17257.1
ESU17335.1
ESU17463.1
ESU17490.1
ESU18122.1
ESU18202.1
GAA93651.1
GAA94793.1
GAA95041.1
GAA96532.1
CCE90060.1
CCE91512.1
CCE92284.1
CCE93822.1
EHY64494.1
EHY66607.1
EIJ94224.1
EIJ94551.1
EIF46223.1
EIF48008.1
EWZ78670.1
EWZ78827.1
EWZ80083.1
EWZ80560.1
EWZ80651.1
EWZ81805.1
EWZ83248.1
EWZ83249.1
EWZ83492.1
EWZ84972.1
EWZ85147.1
EWZ85212.1
EWZ85597.1
EWZ85599.1
EWZ86099.1
EWZ86369.1
EWZ86426.1
EWZ86497.1
EWZ86652.1
EWZ86860.1
EWZ88061.1
EWZ90720.1
EWZ92853.1
EWZ92854.1
EWZ92855.1
EWZ92856.1
EWZ92857.1
EWZ92858.1
EWZ92859.1
EWZ92860.1
EWZ93834.1
EWZ93844.1
EWZ93845.1
EWZ94024.1
EWZ96832.1
EWZ99385.1
EWZ99818.1
EWZ99924.1
EXA00237.1
EXA00238.1
EXA01925.1
EXA28762.1
EXA29448.1
EXA29728.1
EXA31946.1
EXA32162.1
EXA32620.1
EXA32683.1
EXA32789.1
EXA32973.1
EXA33006.1
EXA33212.1
EXA33325.1
EXA33839.1
EXA34589.1
EXA34938.1
EXA35511.1
EXA36042.1
EXA36315.1
EXA36494.1
EXA36633.1
EXA36720.1
EXA37055.1
EXA37302.1
EXA40645.1
EXA41585.1
EXA41595.1
EXA42606.1
EXA42607.1
EXA42608.1
EXA42609.1
EXA43998.1
EXA44189.1
EXA46632.1
EXA46739.1
EXA47053.1
EXA47054.1
EXA48751.1
EXA49024.1
EXA51450.1
EXA51667.1
EXA53632.1
EXA53633.1
EXL38878.1
EXL40021.1
EXL40300.1
EXL40530.1
EXL40655.1
EXL41322.1
EXL41385.1
EXL41455.1
EXL41568.1
EXL42544.1
EXL44143.1
EXL45175.1
EXL45177.1
EXL45670.1
EXL47690.1
EXL51391.1
EXL51908.1
EXL51974.1
EXL52152.1
EXL52300.1
EXL52387.1
EXL53134.1
EXL53135.1
EXL53136.1
EXL53137.1
EXL53138.1
EXL53139.1
EXL53140.1
EXL53141.1
EXL54097.1
EXL54107.1
EXL54286.1
EXL54480.1
EXL54713.1
EXL55887.1
EXL56080.1
EXL58492.1
EXL58595.1
EXL58914.1
EXL58915.1
EXL60621.1
EXL61068.1
EXM15687.1
EXM16129.1
EXM16975.1
EXM17564.1
EXM17879.1
EXM18981.1
EXM19185.1
EXM19195.1
EXM19277.1
EXM19651.1
EXM19815.1
EXM20160.1
EXM20514.1
EXM21280.1
EXM21453.1
EXM21485.1
EXM21723.1
EXM22955.1
EXM24043.1
EXM24537.1
EXM24728.1
EXM25752.1
EXM25754.1
EXM30119.1
EXM30645.1
EXM32180.1
EXM32181.1
EXM34276.1
EXM34288.1
EXM35064.1
EXL91183.1
EXL91395.1
EXL91446.1
EXL91478.1
EXL91963.1
EXL92023.1
EXL92702.1
EXL93022.1
EXL93391.1
EXL93450.1
EXL93543.1
EXL94010.1
EXL94952.1
EXL96060.1
EXL96339.1
EXL96678.1
EXL96784.1
EXL97256.1
EXL97689.1
EXL97690.1
EXL97924.1
EXL98263.1
EXL98327.1
EXL98697.1
EXM03174.1
EXM03472.1
EXM03711.1
EXM06159.1
EXM06432.1
EXM06433.1
EXM06434.1
EXM06435.1
EXM07348.1
EXM07358.1
EXM08513.1
EXM08556.1
EXM08567.1
EXM08750.1
EXM09462.1
EXL65885.1
EXL69347.1
EXL69723.1
EXL70020.1
EXL70034.1
EXL70238.1
EXL70510.1
EXL70956.1
EXL72068.1
EXL73401.1
EXL73483.1
EXL73614.1
EXL74160.1
EXL74284.1
EXL74384.1
EXL74385.1
EXL74386.1
EXL74387.1
EXL74415.1
EXL74458.1
EXL74731.1
EXL75059.1
EXL75266.1
EXL75415.1
EXL75522.1
EXL75858.1
EXL76644.1
EXL77472.1
EXL77473.1
EXL78263.1
EXL78997.1
EXL82407.1
EXL82745.1
EXL83151.1
EXL85573.1
EXL88763.1
EXK76101.1
EXK76713.1
EXK77688.1
EXK78575.1
EXK79120.1
EXK81557.1
EXK81777.1
EXK82514.1
EXK82864.1
EXK82995.1
EXK83104.1
EXK83383.1
EXK83734.1
EXK83788.1
EXK84001.1
EXK84088.1
EXK84575.1
EXK84698.1
EXK84857.1
EXK85088.1
EXK85279.1
EXK86134.1
EXK86144.1
EXK87604.1
EXK87668.1
EXK87963.1
EXK88529.1
EXK88689.1
EXK94627.1
EXK94628.1
EXK96441.1
EXK96645.1
EXK97603.1
EXK97604.1
EXK97605.1
EXK97606.1
EXK98765.1
EXK24415.1
EXK26314.1
EXK27117.1
EXK27293.1
EXK27691.1
EXK27693.1
EXK27853.1
EXK28922.1
EXK29177.1
EXK29457.1
EXK30427.1
EXK30457.1
EXK30458.1
EXK32782.1
EXK32894.1
EXK33220.1
EXK33221.1
EXK33477.1
EXK34461.1
EXK34603.1
EXK34838.1
EXK35950.1
EXK36016.1
EXK36193.1
EXK36329.1
EXK36419.1
EXK38458.1
EXK38652.1
EXK41094.1
EXK45131.1
EXK45132.1
EXK45133.1
EXK45134.1
EXK46123.1
EXK46134.1
EXK49397.1
EXK49609.1
EXK49770.1
EXK49827.1
EXK49879.1
GAA21955.1
GAA22767.1
GAA25870.1
GAA26326.1
EIM19234.1
EIM20747.1
EIM21927.1
EIM22381.1
EIM24203.1
EIM80732.1
EIM90347.1
EIN06598.1
EIN07045.1
EIN07217.1
EIN11775.1
EJD35518.1
EJD37069.1
EJD37073.1
EJD37080.1
EJD37108.1
EJD37123.1
EJD37947.1
EJD38527.1
EJD38963.1
EJD38967.1
EJD39312.1
EJD39665.1
EJD39676.1
EJD39958.1
EJD40096.1
EJD40234.1
EJD40475.1
EJD40984.1
EJD41612.1
EJD41619.1
EJD44564.1
EJD44569.1
EJD44570.1
EJD47452.1
EJD48275.1
EJD48763.1
EJD48983.1
EJD49641.1
EJD50489.1
EJD51048.1
EJD51049.1
EJD51050.1
EJD51051.1
EJD51547.1
EJD53164.1
EJD53190.1
EJD54165.1
EJD54174.1
EJD54606.1
EJD54860.1
EIT76379.1
EIT79282.1
EIT80837.1
EIW07437.1
EIW08215.1
EIW10865.1
EIW11783.1
EIW54006.1
EIW62675.1
EIW64635.1
EJD00927.1
EJD02258.1
EJD08081.1
EIW80493.1
EIW66475.1
EIW70787.1
EIW71266.1
EWZ27754.1
EWZ28200.1
EWZ28790.1
EWZ29039.1
EWZ29065.1
EWZ29885.1
EWZ29886.1
EWZ29918.1
EWZ30191.1
EWZ30580.1
EWZ30648.1
EWZ30827.1
EWZ30973.1
EWZ31062.1
EWZ32235.1
EWZ32502.1
EWZ33002.1
EWZ33004.1
EWZ33464.1
EWZ33712.1
EWZ33713.1
EWZ35174.1
EWZ36426.1
EWZ36618.1
EWZ39840.1
EWZ40824.1
EWZ40980.1
EWZ42676.1
EWZ42677.1
EWZ42991.1
EWZ43096.1
EWZ43527.1
EWZ43745.1
EWZ47805.1
EWZ47806.1
EWZ47807.1
EWZ47808.1
EWZ47809.1
EWZ47810.1
EWZ47811.1
EWZ47812.1
EWZ48765.1
EWZ48775.1
EWZ48776.1
EWZ52104.1
EWZ52307.1
EWZ52463.1
EWZ52534.1
EWY80037.1
EWY80038.1
EWY80039.1
EWY80040.1
EWY81408.1
EWY81655.1
EWY82323.1
EWY82544.1
EWY82718.1
EWY82785.1
EWY82809.1
EWY83163.1
EWY83165.1
EWY83640.1
EWY84247.1
EWY84248.1
EWY84282.1
EWY84479.1
EWY84724.1
EWY86086.1
EWY86087.1
EWY87695.1
EWY88643.1
EWY89766.1
EWY89839.1
EWY89842.1
EWY90026.1
EWY92164.1
EWY92217.1
EWY92273.1
EWY92403.1
EWY92612.1
EWY95112.1
EWY95113.1
EWY95214.1
EWY95525.1
EWY95526.1
EWY97176.1
EWY97392.1
EWY97666.1
EWZ01755.1
EWZ01756.1
EWZ01757.1
EWZ01758.1
EWZ02696.1
EWZ02697.1
EWZ02862.1
EJF57149.1
EJF57652.1
EJF60848.1
EJF66179.1
EJF66736.1
AFM97726.1
AFM98006.1
AFN82439.1
AFN82728.1
EJP60891.1
EJP61004.1
EJP61235.1
EJP61353.1
EJP61533.1
EJP61731.1
EJP61779.1
EJP61901.1
EJP62104.1
EJP62369.1
EJP62496.1
EJP63535.1
EJP63676.1
EJP63819.1
EJP64723.1
EJP65892.1
EJP66418.1
EJP66566.1
EJP66677.1
EJP66704.1
EJP67079.1
EJP70134.1
EJP70689.1
EJP70813.1
EJP70989.1
EON61974.1
EON63176.1
EON64271.1
EON64454.1
EON64531.1
EON66539.1
EON66925.1
EON70083.1
CCF50969.1
CCF52419.1
CCF52619.1
CCF54265.1
ELQ33720.1
ELQ33968.1
ELQ34244.1
ELQ34282.1
ELQ34658.1
ELQ35404.1
ELQ36300.1
ELQ37151.1
ELQ37327.1
ELQ38274.1
ELQ38311.1
ELQ38390.1
ELQ39684.1
ELQ40114.1
ELQ40452.1
ELQ41338.1
ELQ42225.1
ELQ42232.1
ELQ42424.1
ELQ42892.1
ELQ43574.1
ELQ43781.1
ELQ44654.1
ELQ44671.1
ELQ44871.1
ELQ58501.1
ELQ58627.1
ELQ58866.1
ELQ59268.1
ELQ59792.1
ELQ59844.1
ELQ60646.1
ELQ60689.1
ELQ60707.1
ELQ60729.1
ELQ60746.1
ELQ61595.1
ELQ62914.1
ELQ63216.1
ELQ64957.1
ELQ65260.1
ELQ65733.1
ELQ66206.1
ELQ66535.1
ELQ66820.1
ELQ67513.1
ELQ68202.1
ELQ68929.1
ELQ68999.1
ELQ69157.1
EJT96949.1
EJU04161.1
EJU05150.1
EJS41767.1
EJS44080.1
EJS44497.1
EJT48093.1
EJT52895.1
EKD12457.1
EKD14289.1
EKD14566.1
EKD17531.1
EKD18175.1
EKD18471.1
EKD18523.1
EKD18841.1
EKC99507.1
EKD00917.1
EKM74968.1
EKM75550.1
EKM76881.1
EKM76883.1
EKM76884.1
EKM81238.1
EKM82595.1
EKV42067.1
EKV42076.1
EKV44726.1
EKV44729.1
EKV44731.1
EKV47726.1
EKV49992.1
EKM53638.1
EKM54703.1
EKG10277.1
EKG15029.1
EKG15707.1
EKG17096.1
EKG18794.1
EKG21674.1
EKG21803.1
EKG22119.1
EKJ67743.1
EKJ69373.1
EKJ69741.1
EKJ69861.1
EKJ70111.1
EKJ70485.1
EKJ72280.1
EKJ72318.1
EKJ72424.1
EKJ72890.1
EKJ72995.1
EKJ73006.1
EKJ73038.1
EKJ74758.1
EKJ75187.1
EKJ76377.1
EKJ76412.1
EKJ76551.1
EKJ76578.1
EKJ77441.1
EKJ77488.1
EKJ77765.1
EKJ78221.1
EKJ78672.1
EKJ79127.1
CCF56238.1
CCF56951.1
CCF60309.1
CCF60643.1
CCG81805.1
CCH40700.1
CCH40736.1
CCH42745.1
CCH42746.1
CCH42747.1
CCH42748.1
CCH42749.1
CCH42750.1
CCH42751.1
CCH42752.1
CCH42753.1
CCH44545.1
CCH46072.1
CCH46175.1
CCL99995.1
CCM02972.1
CCA66840.1
CCA68373.1
CCA68470.1
CCA68478.1
CCA68627.1
CCA70066.1
CCA70077.1
CCA70435.1
CCA71532.1
CCA73150.1
CCA73539.1
CCA73645.1
CCF31948.1
CCF32041.1
CCF32146.1
CCF32172.1
CCF32253.1
CCF33248.1
CCF33346.1
CCF33906.1
CCF34490.1
CCF34658.1
CCF35506.1
CCF36324.1
CCF36568.1
CCF38181.1
CCF38656.1
CCF38697.1
CCF39307.1
CCF41721.1
CCF42179.1
CCF42270.1
CCF42387.1
CCF43481.1
CCF43524.1
CCF43726.1
CCF44103.1
CCF44933.1
CCF45929.1
CCF47806.1
EKV13282.1
EKV14280.1
EKV07135.1
EKV10960.1
CCG20558.1
CCG20795.1
CCG20796.1
CCG25087.1
CCG25994.1
CCE80282.1
CCE80422.1
CCE81047.1
CCE81187.1
CCE85638.1
CCE86128.1
CCE86746.1
CCE87235.1
CCH58334.1
CCH58462.1
CCH58519.1
CCH58858.1
CCH61931.1
ELA23221.1
ELA23244.1
ELA23336.1
ELA23805.1
ELA24013.1
ELA24083.1
ELA24099.1
ELA24524.1
ELA25806.1
ELA25848.1
ELA25904.1
ELA26811.1
ELA27408.1
ELA27728.1
ELA28126.1
ELA28209.1
ELA28890.1
ELA29052.1
ELA29513.1
ELA29747.1
ELA30152.1
ELA30220.1
ELA31344.1
ELA31757.1
ELA32008.1
ELA32226.1
ELA33090.1
ELA33093.1
ELA33273.1
ELA33519.1
ELA33595.1
ELA33624.1
ELA33631.1
ELA33860.1
ELA34148.1
ELA34419.1
ELA34751.1
ELA35328.1
ELA35329.1
ELA37268.1
ELA37358.1
ELA37830.1
ELA38265.1
EMF10486.1
EMF10751.1
EMF10851.1
EMF11009.1
EMF14061.1
ETW74758.1
ETW80907.1
ETW86109.1
EMD30989.1
EMD30992.1
EMD33255.1
EMD33648.1
EMD38165.1
EMD40758.1
EMS18794.1
EMS20418.1
EMS20793.1
EMS20806.1
EMS20811.1
EMS25309.1
EGA81084.1
EGA83225.1
EGA83751.1
EGA62658.1
EGA63194.1
EHN00277.1
EHN02829.1
EHN04777.1
EHN05004.1
EHN07480.1
EHN08215.1
KIS67301.1
KIS68854.1
KIS69045.1
KIS72095.1
CCJ29848.1
CCJ30039.1
ELU36286.1
ELU36308.1
ELU36309.1
ELU36344.1
ELU36403.1
ELU36460.1
ELU36626.1
ELU36667.1
ELU38182.1
ELU38235.1
ELU38553.1
ELU42039.1
ELU45061.1
GAC73755.1
GAC74414.1
GAC76005.1
GAC76181.1
EMC93156.1
EMC93724.1
EMC95237.1
EMD00392.1
EMD84808.1
EMD85870.1
EMD86019.1
EMD88591.1
EMD93547.1
EMD93548.1
EMD94145.1
EMD94164.1
EMD94317.1
EMD95113.1
EMD96608.1
EMD97246.1
EMD58259.1
EMD62370.1
EMD63183.1
EMD63340.1
EMD66373.1
EMD66654.1
EMD68216.1
EMD68217.1
EMD68413.1
EME38356.1
EME41412.1
EME44012.1
EME45439.1
EME48948.1
EME79398.1
EME79500.1
EME82695.1
EME84584.1
EME84726.1
EME87526.1
EPS96834.1
EPT02417.1
EPQ55329.1
EPQ55564.1
EPQ58744.1
EMG47216.1
EMG47620.1
EMG48935.1
EMG49786.1
EPS31375.1
EPS33395.1
EPS34432.1
CCE27264.1
CCE27800.1
CCE27801.1
CCE27802.1
CCE27803.1
CCE27804.1
CCE28006.1
CCE28417.1
CCE28822.1
CCE29855.1
CCE30317.1
CCE32137.1
CCE32596.1
CCE32598.1
CCE32914.1
CCE32917.1
CCE32918.1
CCE33494.1
CCE33575.1
CCE33901.1
CCE34216.1
CCK70360.1
CCK70746.1
CCK70959.1
CCK72033.1
EMR08359.1
EMR10042.1
EMR11694.1
CCU97828.1
CCU99116.1
CCV00614.1
EMR62606.1
EMR63045.1
EMR63765.1
EMR63944.1
EMR64605.1
EMR64935.1
EMR65031.1
EMR65255.1
EMR65300.1
EMR65381.1
EMR65789.1
EMR65889.1
EMR66455.1
EMR66531.1
EMR66684.1
EMR66738.1
EMR68024.1
EMR68279.1
EMR69411.1
EMR69459.1
EMR69818.1
EMR70095.1
EMR71194.1
EMR71610.1
EMR71788.1
EMR71944.1
EMR72167.1
EMR82670.1
EMR84132.1
EMR85727.1
EMR86343.1
EMR91245.1
ENH76254.1
ENH76432.1
ENH76496.1
ENH76611.1
ENH76733.1
ENH77499.1
ENH78034.1
ENH78038.1
ENH78745.1
ENH79018.1
ENH80023.1
ENH80266.1
ENH80282.1
ENH80306.1
ENH80834.1
ENH80855.1
ENH81234.1
ENH81279.1
ENH81652.1
ENH81970.1
ENH82012.1
ENH82041.1
ENH82664.1
ENH82872.1
ENH83122.1
ENH83216.1
ENH83831.1
ENH84458.1
ENH84465.1
ENH85338.1
ENH86168.1
ENH86220.1
ENH86554.1
ENH86685.1
ENH86749.1
ENH87257.1
ENH87676.1
ENH88151.1
ENH89215.1
ENH89249.1
CCO30547.1
CCO30764.1
CCO31138.1
CCO31848.1
CCO31849.1
CCO31850.1
CCO31851.1
CCO32419.1
CCO33171.1
CCO33679.1
CCO34084.1
CCO34584.1
CCO34835.1
CCO36026.1
CCO36532.1
CCO37041.1
CCO37249.1
CCO37283.1
CCO37572.1
CCO37887.1
CCO37917.1
ENH61635.1
ENH61790.1
ENH62355.1
ENH63170.1
ENH63599.1
ENH64806.1
ENH66615.1
ENH67296.1
ENH68077.1
ENH68129.1
ENH68331.1
ENH69439.1
ENH69525.1
ENH69726.1
ENH69930.1
ENH71417.1
ENH71605.1
ENH71717.1
ENH73474.1
ENH73511.1
ENH74016.1
ENH74822.1
ENH74885.1
ENH75320.1
ENH75671.1
ENH75731.1
ENH75877.1
EMT60930.1
EMT61067.1
EMT61235.1
EMT62541.1
EMT62740.1
EMT62883.1
EMT62917.1
EMT63074.1
EMT64254.1
EMT67355.1
EMT67541.1
EMT67981.1
EMT67992.1
EMT68619.1
EMT68836.1
EMT69037.1
EMT69328.1
EMT69329.1
EMT69391.1
EMT71060.1
EMT71286.1
EMT71797.1
EMT71914.1
EMT71980.1
EMT72332.1
ENH98742.1
ENH98820.1
ENI00131.1
ENI00569.1
ENI02022.1
ENI04293.1
ENI07004.1
ENI07005.1
ENI07385.1
ENI07536.1
ENI07555.1
EOA82987.1
EOA84774.1
EOA85711.1
EOA87849.1
EOA88278.1
EOA88876.1
EOA89007.1
EOA90523.1
EOA91687.1
ETN39162.1
ETN40077.1
ETN40782.1
ETN44415.1
ETN47031.1
ETI23858.1
ETI26247.1
EOB13281.1
EOB14527.1
EOB14934.1
EOD43716.1
EOD43865.1
EOD44577.1
EOD44882.1
EOD46989.1
EOD48736.1
EOD49362.1
EOD50383.1
EOD51138.1
EOD51385.1
KCZ79194.1
EON96432.1
EON96749.1
EON97319.1
EON98530.1
EON99667.1
EON99722.1
EOO00119.1
EOO00127.1
EOO00696.1
EOO00744.1
EOO01147.1
EOO01181.1
EOO02369.1
EOO03027.1
EOO03196.1
EOO03870.1
EOO04038.1
EOQ99628.1
EOR00652.1
EOR00828.1
EOR04056.1
EPB82503.1
EPB84483.1
EPB85677.1
EPB86039.1
EPB86551.1
EPB86942.1
EPB87948.1
EPB89868.1
EPB90350.1
EPB90360.1
EPB90802.1
EPB90803.1
EPB90836.1
EPB91561.1
EPB92219.1
EPB92931.1
GAC93350.1
GAC97617.1
GAC98016.1
EPE24550.1
EPE24666.1
EPE24704.1
EPE25348.1
EPE25367.1
EPE25853.1
EPE26506.1
EPE29964.1
EPE30839.1
EPE31995.1
EPE32730.1
EPE32989.1
EPE35932.1
EPE36610.1
EPE36922.1
EPE02705.1
EPE02714.1
EPE02743.1
EPE06449.1
EPE06505.1
EPE06812.1
EPE07156.1
EPE07913.1
EPE08531.1
EPE08547.1
EPE09146.1
EPE10085.1
AGO10059.1
AGO10254.1
AGO11272.1
EPQ26299.1
EPQ26786.1
EPQ31023.1
EPQ63243.1
EPQ63393.1
EPQ64636.1
EPQ66089.1
KJK73550.1
KJK74155.1
KJK74160.1
KJK74178.1
KJK74298.1
KJK74431.1
KJK74756.1
KJK74849.1
KJK74959.1
KJK75027.1
KJK75199.1
KJK75348.1
KJK75391.1
KJK75839.1
KJK76103.1
KJK76272.1
KJK76326.1
KJK76475.1
KJK76993.1
KJK76994.1
KJK77999.1
KJK78007.1
KJK78104.1
KJK78850.1
KJK79405.1
KJK79864.1
KJK79964.1
KJK81025.1
KJK81269.1
KJK81459.1
KJK82321.1
KJK82375.1
KJK82413.1
KJK82554.1
KJK82600.1
KJK82987.1
KJK83991.1
KJK84218.1
KJK84448.1
KJK85318.1
KJK85554.1
KJK85992.1
KJK86501.1
KJK86689.1
KJK86741.1
KJK86842.1
KJK86871.1
KJK86940.1
KJK87142.1
KJK87364.1
KJK87423.1
KJK88072.1
KJK88524.1
KJK88529.1
KJK88541.1
KJK89498.1
KJK89649.1
KJK89650.1
KJK90014.1
KJK90185.1
KJK90274.1
KJK90815.1
KJK91380.1
KJK91556.1
KJK91661.1
KJK91763.1
KJK92006.1
KJK92245.1
KJK92575.1
KJK93056.1
KJK94095.1
KJK94137.1
KJK94983.1
KJK95017.1
KJK95198.1
KJK95512.1
KJK95867.1
KJK95967.1
EPR79808.1
ESA00045.1
ESA00168.1
ESA00368.1
ESA00703.1
ESA00705.1
ESA01095.1
ESA02336.1
ESA05128.1
ESA08610.1
ESA09151.1
ESA16940.1
ESA16941.1
ESA16942.1
ESA16955.1
ESA17122.1
ESA17604.1
ESA19053.1
ESA21358.1
ESA22186.1
ESA22418.1
ESA22730.1
EPS35126.1
EPS35282.1
EPS35749.1
EPS35823.1
EPS35915.1
EPS36477.1
EPS36629.1
EPS36636.1
EPS36994.1
EPS37016.1
EPS37613.1
EPS37786.1
EPS37858.1
EPS38491.1
EPS38564.1
EPS38588.1
EPS38737.1
EPS38822.1
EPS38871.1
EPS38898.1
EPS38992.1
EPS39484.1
EPS39657.1
EPS39725.1
EPS40072.1
EPS40389.1
EPS40475.1
EPS41254.1
EPS41321.1
EPS41579.1
EPS41782.1
EPS41787.1
EPS41916.1
EPS42019.1
EPS42180.1
EPS42188.1
EPS42542.1
EPS42935.1
EPS43346.1
EPS43417.1
EPS43709.1
EPS43877.1
EPS44652.1
EPS44779.1
EPS45388.1
EPS45781.1
EPS45807.1
EPS45833.1
EPS45878.1
EPZ30926.1
EPZ31599.1
EPZ32372.1
EPZ32569.1
EPZ33574.1
EPZ34826.1
EPZ35500.1
CDF89268.1
CDF89405.1
CDF91325.1
CDF91784.1
EQB43180.1
EQB43747.1
EQB43975.1
EQB44201.1
EQB44241.1
EQB44485.1
EQB44682.1
EQB45173.1
EQB45891.1
EQB47597.1
EQB47937.1
EQB47942.1
EQB48363.1
EQB48371.1
EQB49027.1
EQB49136.1
EQB49353.1
EQB50473.1
EQB50499.1
EQB51231.1
EQB52484.1
EQB53263.1
EQB53373.1
EQB54382.1
EQB54478.1
EQB54496.1
EQB54628.1
EQB55242.1
EQB56230.1
EQB56707.1
EQB56794.1
EQB57297.1
EQB57685.1
EQB58054.1
EQB58555.1
EQB58990.1
EQB59090.1
EQB59499.1
EQB62240.1
EQK99927.1
EQL00752.1
EQL01851.1
EQL03081.1
EQL03354.1
EQL03768.1
EQL03959.1
ERF70183.1
ERF74741.1
ERF76538.1
ERS97405.1
ERS98380.1
ERS98667.1
ERS99383.1
ERS99506.1
ERT00516.1
ERT01830.1
ESK81957.1
ESK83481.1
ESK92033.1
ESK92042.1
ESK92043.1
ESK92434.1
ESK94198.1
ESK97252.1
EST05138.1
EST05310.1
EST06453.1
EST09363.1
GAD95408.1
GAD98594.1
GAE00064.1
ESZ89782.1
ESZ93070.1
ESZ93713.1
ESZ99012.1
OCF31165.1
OCF32606.1
OCF36719.1
OCF41617.1
OCF43135.1
OCF45887.1
OCF65291.1
OCF68599.1
OCF70641.1
OCF74791.1
OCF75128.1
OCF76941.1
OCF56557.1
OCF58808.1
OCF60459.1
OBR85374.1
OBR87022.1
OBR87628.1
OCF23863.1
OCF25085.1
OCF26094.1
OCF29454.1
OCF47260.1
OCF49592.1
OCF50718.1
CDM29554.1
CDM37937.1
CRL17979.1
CRL21156.1
CRL23314.1
CRL25709.1
ETR96737.1
ETR97180.1
ETR97407.1
ETR98429.1
ETR98745.1
ETR99284.1
ETR99319.1
ETR99779.1
ETS00585.1
ETS01112.1
ETS01927.1
ETS02596.1
ETS02714.1
ETS03311.1
ETS03742.1
ETS03821.1
ETS05803.1
ETS72929.1
ETS73385.1
ETS73701.1
ETS74204.1
ETS74475.1
ETS74804.1
ETS75127.1
ETS76363.1
ETS76666.1
ETS76984.1
ETS77445.1
ETS78061.1
ETS78894.1
ETS79009.1
ETS81797.1
ETS83532.1
ETS84479.1
ETS84824.1
ETS87191.1
ETS87207.1
ETS62222.1
ETS62334.1
ETS63757.1
EUC27525.1
EUC28686.1
EUC29011.1
EUC31046.1
EUC31048.1
EUC31760.1
EUC33580.1
EUC34338.1
EUC35969.1
EUC37382.1
EUC37923.1
EUC39823.1
EUC41291.1
EUC41826.1
EUC41893.1
EUC44067.1
EUC44270.1
EUC44287.1
EUC44450.1
EUC44496.1
EUC44497.1
EUC44969.1
EUC49783.1
EUC51217.1
EUC53629.1
EUC54291.1
EUC54858.1
EUC54859.1
EUC54860.1
EUC55096.1
EUC55098.1
EUC55099.1
EUC55336.1
EUC56008.1
EUC56043.1
EUC57276.1
EUC59472.1
EUC60316.1
EUC60439.1
EUC60833.1
EUC60864.1
EUC60867.1
EUC60873.1
EUC61578.1
EUC62446.1
EUC62999.1
EUC63183.1
EUC63321.1
EUC63372.1
EWC43548.1
EWC43635.1
EWC43724.1
EWC43852.1
EWC43894.1
EWC44368.1
EWC45187.1
EWC45661.1
EWC46521.1
EWC47122.1
EWC47730.1
EWC47862.1
EWC48122.1
EWC48474.1
EUN21457.1
EUN23230.1
EUN23693.1
EUN23694.1
EUN24734.1
EUN25018.1
EUN25229.1
EUN25854.1
EUN26202.1
EUN28662.1
EUN28915.1
EUN29110.1
CDH08226.1
CDH08365.1
CDH09772.1
CDH13343.1
CDH13391.1
CDH13529.1
CDH17248.1
EWG83119.1
EWG83628.1
EWG86430.1
EWG87446.1
EWG88762.1
EWG89033.1
EWG91334.1
EWG92251.1
EWH15859.1
EWH16386.1
EWH18935.1
EWG93461.1
EWG93692.1
EWG96349.1
EWG97284.1
CDK24420.1
CDK25969.1
CDK26742.1
EXF73451.1
EXF73792.1
EXF74286.1
EXF74434.1
EXF75042.1
EXF75055.1
EXF75203.1
EXF75682.1
EXF76080.1
EXF76404.1
EXF76450.1
EXF76521.1
EXF76877.1
EXF77046.1
EXF77061.1
EXF78838.1
EXF79217.1
EXF79949.1
EXF81467.1
EXF81807.1
EXF82105.1
EXF83024.1
EXF83068.1
EXF83657.1
EXF84564.1
EXF85144.1
EXF85380.1
EXF85432.1
EXF85459.1
EXF85541.1
EXF85662.1
EXF86023.1
EXF86199.1
EXF86317.1
EXF86497.1
EXF86517.1
EXJ56739.1
EXJ62277.1
EXJ56243.1
EXJ68826.1
EXJ70276.1
EXJ74026.1
EXJ75788.1
EXJ78243.1
EXJ92701.1
EXJ85334.1
EXJ88024.1
EXJ88416.1
EXJ91062.1
EXJ94885.1
EXU94848.1
EXU94884.1
EXU94896.1
EXU95412.1
EXU95680.1
EXU95838.1
EXU96296.1
EXU96513.1
EXU96516.1
EXU96563.1
EXU96636.1
EXU96871.1
EXU96964.1
EXU97046.1
EXU97160.1
EXU97185.1
EXU97232.1
EXU97496.1
EXU97623.1
EXU97775.1
EXU97954.1
EXU97966.1
EXU98017.1
EXU98483.1
EXU98570.1
EXU98627.1
EXU98779.1
EXU99024.1
EXU99167.1
EXU99232.1
EXU99955.1
EXV00396.1
EXV01884.1
EXV01910.1
EXV02470.1
EXV02472.1
EXV03132.1
EXV03192.1
EXV03193.1
EXV04324.1
EXV04772.1
EXV06069.1
EXV06306.1
EXV06538.1
EXX52276.1
EXX52831.1
EXX53000.1
EXX55260.1
EXX55324.1
EXX56697.1
EXX60642.1
EXX61614.1
EXX62507.1
EXX64407.1
EXX65256.1
EXX65317.1
EXX67790.1
EXX67792.1
EXX67795.1
EXX68639.1
EXX71858.1
EXX73795.1
EXX77563.1
EXX77564.1
EXX78149.1
EXX78282.1
EYB22102.1
EYB23008.1
EYB23411.1
EYB23465.1
EYB23645.1
EYB23653.1
EYB24163.1
EYB24662.1
EYB24900.1
EYB25073.1
EYB25113.1
EYB25151.1
EYB25359.1
EYB26440.1
EYB26694.1
EYB26806.1
EYB26929.1
EYB27797.1
EYB28015.1
EYB28407.1
EYB31379.1
EYB32568.1
EYB32582.1
EYB33324.1
EYB33386.1
EYB33481.1
EYB34219.1
EYE92684.1
EYE92791.1
EYE97174.1
EYE98447.1
EZF12484.1
EZF13389.1
EZF14297.1
EZF16229.1
EZF16230.1
EZF20202.1
EZF21875.1
EZF22605.1
EZF22606.1
EZF24246.1
EZF24398.1
EZF26914.1
EZF27103.1
EZF27338.1
EZF27382.1
EZF27492.1
EZF27650.1
EZF29744.1
EZF29994.1
EZF30374.1
EZF30636.1
EZF30715.1
EZF31175.1
EZF32089.1
EZF32878.1
EZF33447.1
EZF33737.1
EZF34533.1
EZF34901.1
EZF35208.1
EZF35472.1
EZF36237.1
EZF36275.1
EZF36350.1
EZF39248.1
EZF39616.1
EZF39787.1
EZF40365.1
EZF40366.1
EZF40766.1
EZF41046.1
EZF41649.1
EZF41650.1
EZF43409.1
EZF43438.1
EZF45912.1
EZF46198.1
EZF46380.1
EZF46431.1
EZF46754.1
EZF49895.1
EZF50140.1
EZF50416.1
EZF50871.1
EZF50872.1
EZF51383.1
EZF51552.1
EZF52319.1
EZF52320.1
EZF54006.1
EZF54051.1
EZF56586.1
EZF56813.1
EZF57047.1
EZF57072.1
EZF57181.1
EZF57408.1
EZF60531.1
EZF60772.1
EZF61008.1
EZF61588.1
EZF61589.1
EZF62064.1
EZF62297.1
EZF62819.1
EZF62820.1
EZF64653.1
EZF64675.1
EZF67213.1
EZF67343.1
EZF67635.1
EZF67680.1
EZF67748.1
EZF67982.1
EZF71216.1
EZF71610.1
EZF71682.1
EZF72351.1
EZF72352.1
EZF72657.1
EZF72796.1
EZF73527.1
EZF73528.1
EZF75234.1
EZF75321.1
EZF77816.1
EZF78056.1
EZF78272.1
EZF78343.1
EZF78423.1
EZF78605.1
EZF81723.1
EZF82099.1
EZF82478.1
EZF83010.1
EZF83011.1
EZF83437.1
EZF83512.1
EZF84232.1
EZF84233.1
EZF85911.1
EZF85957.1
EZF88401.1
EZF88679.1
EZF88935.1
EZF88979.1
EZF89119.1
EZF89230.1
EZF92367.1
EZF92843.1
EZF93159.1
EZF93556.1
EZF93557.1
EZF94094.1
EZF94937.1
EZF94938.1
EZF96738.1
EZF99213.1
EZF99466.1
EZF99741.1
EZF99783.1
EZF99878.1
EZG00132.1
EZG02917.1
EZG03853.1
EZG04304.1
EZG04634.1
EZG04635.1
EZG05369.1
EZG05699.1
EZG05742.1
EZG05896.1
EZG05897.1
EZG07685.1
EZG10404.1
EZG10662.1
EZG10904.1
EZG10961.1
EZG14068.1
EZG14423.1
EZG14624.1
EZG15174.1
EZG15175.1
EZG15666.1
EZG15854.1
EZG16529.1
EZG16530.1
EZG18246.1
EZG18361.1
EZG20832.1
EZG20982.1
EZG21250.1
EZG21307.1
EZG21351.1
EZG21395.1
EZG21620.1
KDB20390.1
KDB20509.1
KDB20915.1
KDB21456.1
KDB21492.1
KDB23473.1
KDB23788.1
KDB24046.1
KDB24326.1
KDB24528.1
KDB25942.1
KDB26008.1
KDB26185.1
KDB27506.1
KDB27809.1
KDB27845.1
KDB27873.1
KDB30892.1
KDB31349.1
KDB31555.1
KDB32093.1
KDB32094.1
KDB32624.1
KDB32821.1
KDB33410.1
KDB33411.1
KDB35039.1
KDB35176.1
KDB37693.1
KDB37899.1
KDB38110.1
KDB38168.1
KDB38286.1
KDB38432.1
KDB11027.1
KDB11477.1
KDB12090.1
KDB12091.1
KDB12623.1
KDB13219.1
KDB13242.1
KDB14214.1
KDB17683.1
KDB18653.1
KDE79242.1
KDE83790.1
KDE85463.1
KDN34561.1
KDN38998.1
KDN39139.1
KDN39441.1
KDN42461.1
KDN42465.1
KDN47804.1
KDN60205.1
KDN60635.1
KDN60681.1
KDN60949.1
KDN61376.1
KDN62983.1
KDN63286.1
KDN63660.1
KDN63742.1
KDN64032.1
KDN65150.1
KDN67014.1
KDN67451.1
KDN67528.1
KDN67565.1
KDN67978.1
KDN68115.1
KDN68307.1
KDN68495.1
KDN69808.1
KDN70193.1
KDN70397.1
KDN70435.1
KDN70650.1
KDN71253.1
KDN71888.1
KDN72018.1
KDR67404.1
KDR67555.1
KDR67581.1
KDR67664.1
KDR67665.1
KDR75523.1
KDR78150.1
KDR79370.1
KDR81702.1
KDR82015.1
KDR82017.1
KDR82019.1
KDR86145.1
KDQ56403.1
KDQ61170.1
KDQ25255.1
KDQ27543.1
KDQ27552.1
KDQ28383.1
KDQ30038.1
KDQ30818.1
KDQ33033.1
KDQ08935.1
KDQ11599.1
KDQ13665.1
KDQ13704.1
KDQ13718.1
KDQ13719.1
KDQ16733.1
KDQ16734.1
KDQ17084.1
KDQ17699.1
KDQ17908.1
KDQ20193.1
KDQ21395.1
KDQ21439.1
KEI36182.1
KEI36507.1
KEI37109.1
KEI38150.1
KEI38832.1
KEF51480.1
KEF54028.1
KEF55615.1
KEF59778.1
KEF60132.1
KEF61292.1
KEF62734.1
KZN86008.1
KZN89038.1
KZN89274.1
KDN39168.1
KDN43196.1
KDN48195.1
KDN53064.1
KEP44983.1
KEP45200.1
KEP45763.1
KEP46172.1
KEP46173.1
KEP46242.1
KEP46652.1
KEP46738.1
KEP46773.1
KEP46774.1
KEP46843.1
KEP47378.1
KEP47601.1
KEP47712.1
KEP47876.1
KEP48645.1
KEP48804.1
KEP48909.1
KEP49127.1
KEP49511.1
KEP49742.1
KEP50177.1
KEP51107.1
KEP51108.1
KEP51109.1
KEP52164.1
KEP52166.1
KEP53907.1
KEP55658.1
KEQ92988.1
KEQ96347.1
KEQ96766.1
KEQ99039.1
KEQ69056.1
KEQ71114.1
KEQ73094.1
KEQ77205.1
KEQ61064.1
KEQ64043.1
KEQ64046.1
KEQ65157.1
KEQ65765.1
KEQ66315.1
KEQ78534.1
KEQ80452.1
KEQ82263.1
KEQ84504.1
KEQ88688.1
KEQ89590.1
CDH52142.1
CDH52730.1
CDH52731.1
CDH53400.1
CDH53660.1
CDH54353.1
CDH55011.1
CDH56202.1
CDH56430.1
CDH57340.1
CDH58451.1
CDH58564.1
CDH60383.1
KEY66377.1
KEY67594.1
KEY67946.1
KEY68356.1
KEY68409.1
KEY68609.1
KEY68882.1
KEY69180.1
KEY70151.1
KEY70176.1
KEY70214.1
KEY70560.1
KEY70789.1
KEY70826.1
KEY71162.1
KEY71262.1
KEY73070.1
KEY73445.1
KEY74378.1
KEY74466.1
KEY74489.1
KEY75077.1
KEY75222.1
KEY76653.1
KEY79184.1
KEY82130.1
KEY82646.1
KEZ38924.1
KEZ39278.1
KEZ39583.1
KEZ40739.1
KEZ41463.1
KEZ42233.1
KEZ42712.1
KEZ43238.1
KEZ43966.1
KEZ44002.1
KEZ44687.1
KEZ45561.1
KEZ45604.1
KFA45429.1
KFA45470.1
KFA46111.1
KFA46184.1
KFA46532.1
KFA46594.1
KFA46825.1
KFA46894.1
KFA47278.1
KFA47940.1
KFA48007.1
KFA48129.1
KFA48927.1
KFA48987.1
KFA49810.1
KFA51233.1
KFA51425.1
KFA53770.1
KFA54391.1
KFA55595.1
KFA55647.1
KFA55905.1
KFA56070.1
KFA56229.1
KFA56407.1
KFA56571.1
KFA70874.1
KFA70993.1
KFA71060.1
KFA71601.1
KFA71691.1
KFA71845.1
KFA72098.1
KFA72318.1
KFA72570.1
KFA72913.1
KFA74024.1
KFA74139.1
KFA74369.1
KFA76928.1
KFA78781.1
KFA79235.1
KFA79501.1
KFA79856.1
KFA80161.1
KFA81916.1
KFA60033.1
KFA60529.1
KFA60859.1
KFA61856.1
KFA62436.1
KFA62440.1
KFA63713.1
KFA64470.1
KFA65003.1
KFA65014.1
KFA65074.1
KFA65127.1
KFA66830.1
KFA66835.1
KFA66877.1
KFA67583.1
KFA67648.1
KFA67866.1
KFA68465.1
KFA68593.1
KFA69321.1
KFA69439.1
KFG26693.1
KFG27429.1
KFG77701.1
KFG77777.1
KFG78255.1
KFG78468.1
KFG78683.1
KFG79136.1
KFG79137.1
KFG79277.1
KFG79636.1
KFG79696.1
KFG80029.1
KFG80219.1
KFG80250.1
KFG80585.1
KFG80924.1
KFG81188.1
KFG81371.1
KFG81372.1
KFG81454.1
KFG81480.1
KFG81532.1
KFG81922.1
KFG82316.1
KFG82765.1
KFG82971.1
KFG83000.1
KFG83178.1
KFG83510.1
KFG84041.1
KFG84128.1
KFG84169.1
KFG84469.1
KFG85392.1
KFG86683.1
KFG87036.1
KFG87255.1
KFG88044.1
KFH61870.1
KFH62359.1
KFH64989.1
KFH65053.1
KFH65054.1
KFH65055.1
KFH65211.1
KFH65873.1
KFH66355.1
KFH66367.1
KFH66369.1
KFH67367.1
KFH67368.1
KFH67369.1
KFH67370.1
KFH67375.1
KFH67686.1
KFH68076.1
KFH68905.1
KFH69247.1
KFH69285.1
KFH69598.1
KFH70820.1
KFH70950.1
KFH71257.1
KFH71983.1
KFH72532.1
KFH73648.1
KFH73649.1
GAK62143.1
GAK65721.1
GAK65917.1
GAK66287.1
KFX41321.1
KFX41322.1
KFX42189.1
KFX43796.1
KFX44677.1
KFX46878.1
KFX48389.1
KFX48390.1
KFX52678.1
KFX87604.1
KFX93775.1
KFX95894.1
KFX96413.1
KFX98298.1
KFY00242.1
KFY00126.1
KFY00929.1
KFY04796.1
KFY05111.1
KFY05268.1
KFY05399.1
KFY17821.1
KFY20366.1
KFY23260.1
KFY26748.1
KFY27088.1
KFY28666.1
KFY06518.1
KFY06829.1
KFY08680.1
KFY11195.1
KFY16694.1
KFY16913.1
KFY17905.1
KFY22519.1
KFY23128.1
KFY24881.1
KFY25409.1
KFY28494.1
KFY29076.1
KFY31885.1
KFY32261.1
KFY32339.1
KFY29740.1
KFY29998.1
KFY36300.1
KFY40863.1
KFY44336.1
KFY44796.1
KFY45072.1
KFY46705.1
KFY47025.1
KFY47300.1
KFY37358.1
KFY39745.1
KFY42600.1
KFY43467.1
KFY47837.1
KFY50394.1
KFY49419.1
KFY51111.1
KFY52592.1
KFY61216.1
KFY62663.1
KFY69183.1
KFY69478.1
KFY51368.1
KFY51561.1
KFY52230.1
KFY54861.1
KFY57971.1
KFY60680.1
KFY66567.1
KFY67769.1
KFY76215.1
KFY81314.1
KFY88353.1
KFY89245.1
KFY89382.1
KFY91529.1
KFY93052.1
KFY94183.1
KFY94631.1
KFY69753.1
KFY69999.1
KFY72531.1
KFY72950.1
KFY74041.1
KFY74186.1
KFY75319.1
KFY79163.1
KFY79663.1
KFY82288.1
KFY86002.1
KFY89181.1
KFY90767.1
KFY92627.1
KFY93285.1
KFY94872.1
KFY95407.1
KFY95516.1
KFZ01232.1
KFZ01540.1
KFZ00882.1
KFZ06449.1
KFZ12228.1
KFZ13236.1
KFZ14282.1
KFZ14620.1
KFZ17178.1
KFZ19287.1
KFZ19408.1
KFZ03181.1
KFZ07914.1
KFZ09602.1
KFZ10386.1
KFZ13581.1
KFZ18412.1
KFZ19446.1
KFZ20655.1
KFZ20755.1
KFZ22833.1
KFZ24767.1
KGG49974.1
KGG50732.1
KGG50750.1
KGG50865.1
KGG51191.1
KGG52517.1
KGG52630.1
KGK35501.1
KGK38113.1
KGK40070.1
KGK40213.1
CDO71600.1
CDO73634.1
KIL83905.1
KIL84065.1
KIL84664.1
KIL84969.1
KIL85119.1
KIL85435.1
KIL85983.1
KIL86173.1
KIL86241.1
KIL87108.1
KIL87470.1
KIL87994.1
KIL88095.1
KIL89080.1
KIL91750.1
KIL91885.1
KIL92178.1
KIL92399.1
KIL92961.1
KIL92994.1
KIL93062.1
KIL93286.1
KIL93305.1
KIL93767.1
KIL94112.1
KIL94196.1
KFH40299.1
KFH40949.1
KFH40951.1
KFH41572.1
KFH44216.1
KFH44592.1
KFH44853.1
KFH45680.1
KFH46026.1
KFH47316.1
KGO36165.1
KGO37700.1
KGO41728.1
KGO42021.1
KGO44383.1
KGO45459.1
KGO46097.1
KGO49949.1
KGO50307.1
KGO52129.1
KGO55260.1
KGO58638.1
KGO63266.1
KGO45403.1
KGO47482.1
KGO52975.1
KGO59618.1
KGO72802.1
KGO73536.1
KGO64170.1
KGO74337.1
KGQ02986.1
KGQ03074.1
KGQ03484.1
KGQ04401.1
KGQ04488.1
KGQ04604.1
KGQ04617.1
KGQ04964.1
KGQ06216.1
KGQ06265.1
KGQ06528.1
KGQ07465.1
KGQ07714.1
KGQ07997.1
KGQ09049.1
KGQ09154.1
KGQ09250.1
KGQ12076.1
KGQ12177.1
KGQ12296.1
KGR04318.1
KGR04319.1
KGR04707.1
KGR13671.1
KGR17003.1
KGQ83812.1
KGQ83813.1
KGQ84899.1
KGR00290.1
KGR02629.1
KGQ82680.1
KGQ82681.1
KGQ83704.1
KGQ95690.1
KGQ97885.1
KGQ81416.1
KGQ81417.1
KGQ82332.1
KGQ89221.1
KGQ90557.1
KGR01553.1
KGR01554.1
KGR02464.1
KGR11541.1
KGR14125.1
KGR07612.1
KGR07613.1
KGR07682.1
KGR21031.1
KGR22533.1
KGT64647.1
KGT64648.1
KGT64897.1
KGT70871.1
KGT71355.1
KGU01915.1
KGU01916.1
KGU02848.1
KGU10993.1
KGU13144.1
KGU03423.1
KGU03424.1
KGU03728.1
KGU13775.1
KGU14364.1
KGU16472.1
KGU03154.1
KGU03155.1
KGU03897.1
KGU15475.1
KGU17750.1
KGU19953.1
KGU19954.1
KGU20248.1
KGU28754.1
KGU32089.1
KGU22323.1
KGU22324.1
KGU22919.1
KGU35274.1
KGU36687.1
KGU23674.1
KGU23675.1
KGU24137.1
KGU32776.1
KGU34264.1
KHC29877.1
KHC29878.1
KHC30689.1
KHC39733.1
KHC42407.1
KHC29452.1
KHC29453.1
KHC30404.1
KHC38291.1
KHC40906.1
KHC46163.1
KHC46164.1
KHC46994.1
KHC57799.1
KHC60202.1
KHC44844.1
KHC45623.1
KHC53766.1
KHC55863.1
KHC54162.1
KHC54163.1
KHC55465.1
KHC65786.1
KHC67512.1
KHC61108.1
KHC61109.1
KHC62759.1
KHC72578.1
KHC74197.1
KHC67047.1
KHC67048.1
KHC67961.1
KHC80479.1
KHC84299.1
KHC71047.1
KHC71048.1
KHC72056.1
KHC81722.1
KHC83646.1
KHC79658.1
KHC79659.1
KHC79912.1
KHC88055.1
KHC89082.1
KHC30998.1
KHC30999.1
KHC31306.1
KHC45791.1
KHC48030.1
KHE78307.1
KHE82883.1
KHE82964.1
KHE84604.1
KHE85816.1
KHE88080.1
KHE89643.1
KHE89788.1
KHJ31515.1
KHJ35283.1
KHJ35498.1
KHN70067.1
KHN70452.1
KHN93746.1
KHN94054.1
KHN94547.1
KHN94698.1
KHN95673.1
KHN96081.1
KHN96150.1
KHN96324.1
KHN96553.1
KHN97107.1
KHN97584.1
KHN98377.1
KHN98379.1
KHN98883.1
KHO01340.1
KMQ41654.1
KMQ42020.1
KMQ42213.1
KMQ42948.1
KMQ44420.1
KMQ44536.1
KMQ44889.1
KMQ45416.1
KMQ45466.1
KMQ46177.1
KMQ46834.1
KMQ46847.1
KMQ48070.1
KMQ48350.1
KMQ48468.1
KMQ49032.1
KUI53523.1
KUI54175.1
KUI54222.1
KUI54966.1
KUI55832.1
KUI56052.1
KUI56255.1
KUI56352.1
KUI56485.1
KUI58184.1
KUI59785.1
KID82619.1
KID93723.1
KID93837.1
KID94123.1
KID94221.1
KID94392.1
KID94573.1
KID94930.1
KID95166.1
KID95214.1
KID95384.1
KID95456.1
KID95479.1
KID95864.1
KID95973.1
KID96017.1
KID96340.1
KID96729.1
KID96901.1
KID97185.1
KID97235.1
KID97362.1
KID97636.1
KID97943.1
KID98432.1
KID98707.1
KID99965.1
KIE00703.1
KIE01656.1
KIE03461.1
KID81005.1
KID81037.1
KID81412.1
KID82186.1
KID82268.1
KID82425.1
KID82567.1
KID82664.1
KID82726.1
KID83252.1
KID83382.1
KID83427.1
KID83583.1
KID83698.1
KID84079.1
KID84195.1
KID84223.1
KID84496.1
KID84562.1
KID84718.1
KID84737.1
KID85177.1
KID85267.1
KID85329.1
KID86183.1
KID86185.1
KID86657.1
KID87381.1
KID88985.1
KID89621.1
KID91211.1
KID91419.1
KID91650.1
KID92462.1
KID92688.1
KID59631.1
KID60512.1
KID60723.1
KID60942.1
KID61215.1
KID63571.1
KID63664.1
KID64093.1
KID64115.1
KID64716.1
KID65447.1
KID66137.1
KID66892.1
KID66943.1
KID66974.1
KID70248.1
KID70249.1
KID72116.1
KID72136.1
KID72209.1
KID72697.1
KID73681.1
KID73737.1
KID73948.1
KID74059.1
KID74226.1
KID74392.1
KID74853.1
KID74912.1
KID75029.1
KID75521.1
KID75801.1
KID76021.1
KID76101.1
KID76814.1
KID78512.1
KID78789.1
KID79732.1
KID80179.1
KID59233.1
KID59259.1
KID59478.1
KID59672.1
KID59950.1
KID60548.1
KID60678.1
KID60922.1
KID61032.1
KID61129.1
KID61596.1
KID62216.1
KID62443.1
KID62589.1
KID63245.1
KID63467.1
KID64420.1
KID64536.1
KID64639.1
KID64661.1
KID64998.1
KID65298.1
KID65929.1
KID65986.1
KID66389.1
KID66434.1
KID67077.1
KID68645.1
KID69319.1
KID69426.1
KID69427.1
KID70176.1
KID70459.1
KID70540.1
KID70559.1
KID70669.1
KID71277.1
KID71279.1
KUI63811.1
KUI64304.1
KUI64916.1
KUI68302.1
KUI69258.1
KUI69588.1
KUI69776.1
KUI69791.1
KUI70994.1
KUI71994.1
KUI72493.1
KUI73234.1
KIH87579.1
KIH87884.1
KIH88114.1
KIH89792.1
KIH91050.1
KIH94452.1
KIH94579.1
CDO93439.1
CDO94112.1
CDO95607.1
CEJ80430.1
CEJ81249.1
CEJ81523.1
CEJ82138.1
CEJ82353.1
CEJ82428.1
CEJ82438.1
CEJ82699.1
CEJ83010.1
CEJ85339.1
CEJ85929.1
CEJ87058.1
CEJ87205.1
CEJ87216.1
CEJ88094.1
CEJ88375.1
CEJ88543.1
CEJ89244.1
CEJ89699.1
CEJ90300.1
CEJ90378.1
CEJ90414.1
CEJ90861.1
CEJ90862.1
CEJ91504.1
CEJ91755.1
CEJ91845.1
CEJ92372.1
CEJ92391.1
CEJ93004.1
CEJ93023.1
CEJ93453.1
CEJ93518.1
CEJ93523.1
CEJ94337.1
CEJ94389.1
CEJ94646.1
CEJ95166.1
CEJ95174.1
CEJ95175.1
CEI86134.1
CEI88982.1
CEI89927.1
CEI91474.1
CEI92352.1
CEI93923.1
CEI94001.1
CEI95098.1
CEI95872.1
CEI96042.1
CEI97116.1
CEI97719.1
CEI98388.1
CEI99174.1
CEI99511.1
CEI99512.1
CEJ00652.1
CEJ00752.1
CEJ00869.1
CEJ01009.1
CEJ01246.1
CEJ01979.1
CEJ03654.1
CEJ03744.1
CEJ05416.1
KIJ65944.1
KIJ69114.1
KIJ98931.1
KIK02687.1
KIK08275.1
KIK09663.1
KII89183.1
KII95541.1
KIJ35706.1
KIJ51359.1
KIJ56962.1
KIJ56964.1
KIK40889.1
KIK44569.1
KIK58249.1
KIK61415.1
KIK69046.1
KIK22721.1
KIK31072.1
KIM73984.1
KIM79713.1
KIM82443.1
KIM93132.1
KIM93363.1
KIM94280.1
KIM96924.1
KIM97851.1
KIM99865.1
KIN03294.1
KIN03622.1
KIN06934.1
KIN06942.1
KIN08035.1
KIN08837.1
KIO10561.1
KIO13492.1
KIM35319.1
KIM35761.1
KIM37988.1
KIM40403.1
KIM44778.1
KIM44779.1
KIM45529.1
KIM45535.1
KIM49344.1
KIK82553.1
KIK97962.1
KIM21522.1
KIM22429.1
KIM25047.1
KIM26097.1
KIM27404.1
KIM27939.1
KIM29136.1
KIM29725.1
KIM30502.1
KIM30503.1
KIM30801.1
KIM30827.1
KIM30986.1
KIM30991.1
KIM32362.1
KIM52902.1
KIM55035.1
KIO16473.1
KIO19556.1
KIO19642.1
KIO19644.1
KIO19645.1
KIO28456.1
KIO30021.1
KIO30672.1
KIO30673.1
KIO30674.1
KIO30681.1
KIO32522.1
KIO33851.1
KIJ08392.1
KIJ10523.1
KIL60482.1
KIL60980.1
KIL60981.1
KIL60985.1
KIL66411.1
KIL66417.1
KIL66453.1
KIL66870.1
KIL69836.1
KJA18128.1
KJA18157.1
KJA27120.1
KJA27572.1
KJA27611.1
KJA28213.1
KJA28214.1
GAM36559.1
GAM36684.1
GAM36943.1
GAM37752.1
GAM41170.1
GAM41824.1
GAM42188.1
GAM43619.1
KIP04605.1
KIP06998.1
KIP07030.1
KIP07032.1
KIP07033.1
KIP08769.1
KIP08998.1
KIP09160.1
KIV77240.1
KIV85919.1
KIW63767.1
KIW65231.1
KIW67031.1
KIW70618.1
KIW74380.1
KIW76328.1
KIW76363.1
KIW80117.1
KIW83407.1
KIW84380.1
KIW85219.1
KIW87681.1
KIW89653.1
KIW98644.1
KIW22421.1
KIW23027.1
KIW24023.1
KIW24548.1
KIW27708.1
KIW27752.1
KIW30432.1
KIW33855.1
KIW51903.1
KIW54496.1
KIW56524.1
KIW57715.1
KIW38342.1
KIW45860.1
KIW48675.1
KIX01497.1
KIX01678.1
KIX05940.1
KIX09498.1
KIR76704.1
KIR77235.1
KIR80566.1
KIR83552.1
KIR87637.1
KIR89068.1
KIR90980.1
KIR94093.1
KIR95312.1
KIR96267.1
KIS01100.1
KIS01807.1
KIW09710.1
KIW11595.1
KIW14359.1
KIW14801.1
KIW16619.1
KIW19700.1
KIW20623.1
KIW21359.1
GAM82275.1
GAM82307.1
GAM82423.1
GAM82694.1
GAM83797.1
GAM84752.1
GAM84754.1
GAM85245.1
GAM85919.1
GAM86909.1
GAM87010.1
GAM87541.1
GAM88633.1
GAM89070.1
GAM89110.1
GAM89129.1
GAM91040.1
GAM91051.1
GAM91281.1
GAM91282.1
GAM91294.1
GAM91295.1
GAM91422.1
GAM91450.1
KIV88042.1
KIV90636.1
KIV91305.1
KIW01012.1
KIW03080.1
KIW04509.1
KIW05619.1
KIW07727.1
KIR25398.1
KIR26488.1
KIR27064.1
KIR44168.1
KIR49567.1
KIR50212.1
KIR51821.1
KIR55823.1
KIR56909.1
KIR40007.1
KIR40737.1
KIR43103.1
KIX94984.1
KIX95990.1
KIX98900.1
KIY01948.1
KIY04232.1
KIY55708.1
KIY56440.1
KIY58373.1
KIR57981.1
KIR67191.1
KIR68840.1
KIR71401.1
KIR74418.1
KIR75371.1
KIY31637.1
KIY33611.1
KIY36339.1
KIR31989.1
KIR33711.1
KIR35938.1
KIY63825.1
KIY70711.1
KIY73175.1
KIY46221.1
KIY47274.1
KIY50809.1
KIY53508.1
KJE01107.1
KJE03504.1
KJE06010.1
CEP61142.1
CEP62617.1
CEP63375.1
CEP64346.1
CEP07037.1
CEP13145.1
CEP13842.1
CEP14435.1
CEP14947.1
CEP15986.1
CEP16518.1
CEP16714.1
CEP17068.1
CEP17397.1
CEP17587.1
CEP17954.1
CEP18161.1
CEP18666.1
CEP19109.1
CDS02623.1
CDS04131.1
CDS05129.1
CDS05321.1
CDS05481.1
CDS05483.1
CDS05962.1
CDS07574.1
CDS08998.1
CDS09704.1
CDS09869.1
CDS09870.1
CDS10275.1
CDS10670.1
CDS11070.1
CDS12218.1
CDS13442.1
CDS13942.1
CDS13978.1
GAN00674.1
GAN01635.1
GAN02823.1
GAN03852.1
GAN05115.1
GAN05309.1
GAN05471.1
GAN05961.1
GAN06055.1
GAN06224.1
GAN06873.1
GAN07220.1
GAN08302.1
GAN10292.1
KJJ35456.1
KOC12379.1
KOC13850.1
KOC14313.1
KOC17414.1
KJZ70276.1
KJZ70855.1
KJZ71263.1
KJZ72836.1
KJZ73688.1
KJZ73711.1
KJZ74588.1
KJZ74825.1
KJZ74880.1
KJZ75831.1
KJZ76127.1
KJZ76395.1
KJZ76416.1
KJZ76659.1
KJZ76728.1
KJZ76749.1
KJZ78131.1
KJZ78277.1
KJZ78597.1
KJZ79602.1
KJK62362.1
KJK65194.1
KJK68018.1
KJR81033.1
KJR81898.1
KJR82025.1
KJR82762.1
KJR82898.1
KJR84980.1
KJR89145.1
KJR89487.1
GAO13689.1
GAO13704.1
GAO15282.1
GAO18662.1
GAO19176.1
KJX92199.1
KJX92685.1
KJX93862.1
KJX93960.1
KJX94249.1
KJX95605.1
KJX97726.1
KJY00923.1
KJY01829.1
KKA01967.1
KKA02463.1
KKA16958.1
KKA18822.1
KKA18827.1
KKA23350.1
KKA26451.1
KKA26827.1
KKA27233.1
KKA27603.1
KKA27995.1
KKA28625.1
KKA28828.1
KKA29675.1
KKA29831.1
KKA30584.1
KKA30987.1
AEY94720.1
AEY94856.1
AEY95530.1
KKF92894.1
KKF93345.1
KKF95839.1
KKF95909.1
KKF96629.1
CRG83434.1
CRG84196.1
CRG87687.1
CRG88283.1
CRG92340.1
KKK23629.1
KKK25089.1
KKK27134.1
KKK11931.1
KKK12007.1
KKK25115.1
KKO75193.1
KKO76723.1
KKO96663.1
KKO96730.1
KKO97422.1
KKO98055.1
KKP00079.1
KKP00131.1
KKP00150.1
KKP00179.1
KKP00186.1
KKP00231.1
KKP00541.1
KKP01451.1
KKP01553.1
KKP01594.1
KKP01917.1
KKP02122.1
KKP02958.1
KKP04072.1
KKP04138.1
KKP04395.1
KKP04701.1
KKP05304.1
KKP06332.1
KKP06357.1
KKP07339.1
KKP07509.1
KKP07757.1
KKY13894.1
KKY14404.1
KKY18817.1
KKY19635.1
KKY26080.1
KKY26219.1
KKY26237.1
KKY28189.1
KKY29627.1
KKY30051.1
KKY30347.1
KKY30452.1
KKY30498.1
KKY30816.1
KKY31845.1
KKY31868.1
KKY33787.1
KKY34029.1
KKY36187.1
KKY36215.1
KKY37504.1
KKY37781.1
KKY38188.1
KKY38947.1
KKY38966.1
KKY39115.1
KKY39219.1
CDZ97435.1
CDZ98867.1
CED82778.1
CED85471.1
KKZ59006.1
KKZ60348.1
KKZ61102.1
KKZ62881.1
KKZ67328.1
KLJ10098.1
KLJ10703.1
KLJ11515.1
KLJ13045.1
KLO07498.1
KLO11075.1
KLO15415.1
KLO19269.1
KLO79026.1
KLO79074.1
KLO79116.1
KLO80293.1
KLO80771.1
KLO80936.1
KLO81122.1
KLO81486.1
KLO81498.1
KLO82360.1
KLO83342.1
KLO84167.1
KLO85734.1
KLO86032.1
KLO86455.1
KLO88846.1
KLO89585.1
KLO90753.1
KLO91480.1
KLO93195.1
KLO93569.1
KLO95453.1
KLO96724.1
KLO96754.1
KLO97159.1
KLO83427.1
KLO83452.1
KLO84955.1
KLO87318.1
KLO93026.1
KLO98119.1
KLO98297.1
KLO98309.1
KLO98524.1
KLO99108.1
KLP00470.1
KLP01127.1
KLP02011.1
KLP02689.1
KLP03256.1
KLP04030.1
KLP05001.1
KLP05750.1
KLP06717.1
KLP07021.1
KLP07942.1
KLP08572.1
KLP10301.1
KLP10350.1
KLP10982.1
KLP12331.1
KLO90508.1
KLP00860.1
KLP01757.1
KLP06291.1
KLP09788.1
KLP10721.1
KLP12651.1
KLP14788.1
KLP15499.1
KLP17059.1
KLP17650.1
KLP17936.1
KLP18059.1
KLP18426.1
KLP18568.1
KLP20337.1
KLP20919.1
KLP21846.1
KLP22423.1
KLP23509.1
KLT43300.1
KLT43579.1
KMK54893.1
KMK56092.1
KMK58475.1
KMK59560.1
KMK62469.1
CEJ54943.1
CEJ55549.1
CEJ60472.1
CEO58477.1
CEO58628.1
CEO60030.1
KMV66481.1
KMV66769.1
GAO82543.1
GAO83088.1
GAO83306.1
GAO83403.1
GAO86313.1
KND86555.1
KND87303.1
KND87724.1
KND88081.1
KND88343.1
KND88955.1
KND89193.1
KND90479.1
KND90970.1
KND91060.1
KND91783.1
KND91871.1
KND92962.1
KND94727.1
KND96257.1
KND99250.1
KND99251.1
KND99254.1
KNE00104.1
KNG44108.1
KNG45787.1
KNG46464.1
KNG48584.1
KNG48634.1
KNG49843.1
KNG49844.1
KNG50433.1
KNG50676.1
KNG50766.1
KNG51237.1
KNG51264.1
KNE92352.1
KNE95710.1
KNE97437.1
KNE98031.1
KNF01684.1
KNF02102.1
KNF05922.1
KNF05935.1
KNF05936.1
KNF05939.1
KNF05941.1
KNG88969.1
KNG90422.1
KNG90447.1
CEP22206.1
CEP23280.1
CEP25139.1
KNZ78482.1
KNZ78483.1
KNZ80405.1
KNZ81234.1
KNZ43690.1
KNZ44180.1
KNZ45598.1
KNZ54991.1
KNZ55966.1
KNZ59993.1
CRJ80661.1
CRJ82089.1
CRJ84744.1
CRJ87036.1
CRK01822.1
CRK13218.1
CRK13911.1
CRK14499.1
CRK15592.1
CRK16505.1
CRK17466.1
CRK17608.1
CRK17614.1
CRK18116.1
CRK21747.1
CRK21952.1
CRK23617.1
CRK24823.1
CRK26458.1
CRK27157.1
CRK27158.1
CRK29238.1
CRK30013.1
CRK33105.1
CRK33114.1
CRK33959.1
CRK36576.1
CRK37640.1
CRK40031.1
CRK12955.1
CRK14636.1
CRK14642.1
CRK19940.1
CRK20119.1
CRK21628.1
CRK23636.1
CRK24670.1
CRK24672.1
CRK24879.1
CRK25792.1
CRK27761.1
CRK32851.1
CRK38708.1
CRK38800.1
CRK39601.1
CRK43007.1
CRK43464.1
CRK43468.1
CRK44516.1
CRK44587.1
CRK44592.1
CRK45974.1
CRK47142.1
CRK48868.1
KOM19085.1
KOM19461.1
KOM19830.1
KOM20161.1
KOM20251.1
KOM20806.1
KOM20931.1
KOM21061.1
KOM21317.1
KOM21818.1
KOM22149.1
KOM22286.1
KOM22315.1
KOM22882.1
KOM23889.1
KOM24073.1
KOM24125.1
KXX72883.1
KXX73235.1
KXX75616.1
KXX75931.1
KXX76973.1
KXX77544.1
KXX78354.1
KXX79666.1
KXX79891.1
KXX81427.1
KXX81844.1
KXX81855.1
KXX82219.1
KXX82245.1
KXX82512.1
KXX82948.1
KXX82989.1
KOS14087.1
KOS15065.1
KOS16502.1
KOS16761.1
KOS16862.1
KOS20541.1
KOS20623.1
KOS21621.1
KOS21627.1
KOS23155.1
KOS39942.1
KOS40707.1
KOS41559.1
KOS44213.1
KOS47875.1
CUA67049.1
CUA68407.1
CUA68852.1
CUA69766.1
CUA69769.1
CUA71672.1
CUA71674.1
CUA72606.1
CUA72607.1
CUA72608.1
CUA73345.1
CUA73346.1
CUA73347.1
CUA74279.1
CUA74387.1
CUA74389.1
CUA75341.1
CUA75383.1
CUA75666.1
CUA75667.1
CUA75668.1
CUA76593.1
CUA76963.1
CUA77033.1
KPA35892.1
KPA36984.1
KPA37126.1
KPA37289.1
KPA37764.1
KPA38231.1
KPA39280.1
KPA39746.1
KPA40807.1
KPA41562.1
KPA42074.1
KPA42447.1
KPA43006.1
KPA43154.1
KPA43424.1
KPA45949.1
KOH47953.1
KOH48184.1
KOH51244.1
KOH52058.1
KOH52590.1
KOG96937.1
KOG99069.1
KOG99889.1
KOH00701.1
KPI41422.1
KPI42412.1
KPI42939.1
KPI45089.1
KPI45625.1
KUL82438.1
KUL84150.1
KUL85158.1
KUL85725.1
KUL86308.1
KUL86931.1
KUL88013.1
KUL92555.1
KPM34286.1
KPM34729.1
KPM34788.1
KPM35038.1
KPM35437.1
KPM36021.1
KPM36185.1
KPM37675.1
KPM38483.1
KPM38858.1
KPM39195.1
KPM39540.1
KPM40898.1
KPM41426.1
KPM41445.1
KPM41692.1
KPM41849.1
KPM43017.1
KPM43300.1
KPM43690.1
KPM44473.1
KPM45942.1
KPM46439.1
KPM46530.1
KPV75023.1
KPV75887.1
KPV78585.1
KQC41134.1
KQC41557.1
KQC44260.1
KQC45234.1
BAP72729.1
BAP73206.1
BAP73734.1
BAO41282.1
BAO41762.1
BAO42340.1
GAP83724.1
GAP84330.1
GAP84405.1
GAP84912.1
GAP85242.1
GAP85467.1
GAP85492.1
GAP85568.1
GAP87881.1
GAP87899.1
GAP88690.1
GAP88738.1
GAP88955.1
GAP89626.1
GAP89968.1
GAP90173.1
GAP91080.1
GAP91393.1
GAP91507.1
GAP91522.1
GAP92590.1
GAP92965.1
GAQ02985.1
GAQ05375.1
GAQ08309.1
GAQ08411.1
GAQ09419.1
KRZ99835.1
KSA00984.1
KSA01087.1
KSA01392.1
KTB18951.1
KTB19010.1
KTB19685.1
KTB22368.1
KTB22864.1
KTA97508.1
KTA98176.1
KTB02366.1
KTB02404.1
KTB10269.1
KTB11316.1
KTB12238.1
KTB16390.1
KTB21942.1
KTB22454.1
KTB05348.1
KTB06328.1
KTB08762.1
KTB08868.1
KTB08987.1
KTA95092.1
KTA95159.1
KTA97943.1
KTA99284.1
KTB02902.1
KTB03484.1
KTB11028.1
KTB18549.1
KTB20007.1
KTB24809.1
KTB26563.1
KTB26703.1
KTB28567.1
KTB28576.1
KTB28577.1
KTB33692.1
KTB38195.1
KTB38206.1
KTB40741.1
KTB45235.1
KTW26570.1
KTW28712.1
KTW29053.1
KTW25564.1
KTW25835.1
KTW25884.1
KTW27444.1
KTW27447.1
KTW27743.1
KTW28985.1
KTW29302.1
KTW29432.1
KTW29435.1
KTW29906.1
KTW29909.1
KTW31359.1
OCB84575.1
OCB86705.1
OCB92076.1
KUE95407.1
KUE95537.1
KUE96116.1
KUE96501.1
KUE96554.1
KUE96694.1
KUE98379.1
KUE98565.1
KUE98940.1
KUE99401.1
KUE99425.1
KUF00488.1
KUF00904.1
KUF01225.1
KUF01786.1
KUF01799.1
KUF03206.1
KUF03374.1
KUF03527.1
KUF03680.1
KUF03836.1
KUF04565.1
KUF04643.1
KUF05209.1
KUF05341.1
KUF05464.1
KUF05516.1
KUJ07746.1
KUJ07893.1
KUJ08215.1
KUJ09274.1
KUJ09778.1
KUJ11254.1
KUJ11409.1
KUJ11431.1
KUJ11640.1
KUJ13099.1
KUJ14110.1
KUJ15360.1
KUJ15791.1
KUJ16880.1
KUJ18701.1
KUJ21222.1
KUJ24390.1
KUJ24447.1
CEL03079.1
CEL06505.1
CEL09709.1
CEN59442.1
CEN59781.1
KUM56408.1
KUM60322.1
KUM61247.1
KUM62424.1
KUM65355.1
GAQ34162.1
GAQ34914.1
GAQ39552.1
GAQ42970.1
GAQ43692.1
GAQ46174.1
GAQ46755.1
KWU44940.1
KWU45475.1
KWU47258.1
KXG49696.1
KXG51322.1
KXG51569.1
KXG53122.1
KXH25434.1
KXH25937.1
KXH28596.1
KXH31209.1
KXH32476.1
KXH32692.1
KXH32964.1
KXH38346.1
KXH39932.1
KXH40485.1
KXH40567.1
KXH41659.1
KXH43127.1
KXH44215.1
KXH44884.1
KXH44903.1
KXH45555.1
KXH46308.1
KXH47480.1
KXH48240.1
KXH51160.1
KXH51939.1
KXH51943.1
KXH52194.1
KXH52627.1
KXH52956.1
KXH53044.1
KXH56302.1
KXH60601.1
KXH60653.1
KXH60790.1
KXH61327.1
KXH62466.1
KXH62613.1
KXH63471.1
KXH64325.1
KXH26800.1
KXH27418.1
KXH27576.1
KXH27592.1
KXH30203.1
KXH35602.1
KXH39680.1
KXH42014.1
KXH42195.1
KXH47563.1
KXH48995.1
KXH54039.1
KXH54149.1
KXH55440.1
KXH55710.1
KXH56103.1
KXH59562.1
KXH59614.1
KXH61729.1
KXH62002.1
KXH62705.1
KXH63946.1
KXH64254.1
KXH65067.1
KXH65433.1
KXH65968.1
KXH66386.1
KXH67074.1
KXH67322.1
KXH68851.1
KXH69271.1
KXH69684.1
KXH24945.1
KXH25757.1
KXH27833.1
KXH29555.1
KXH29558.1
KXH30049.1
KXH30079.1
KXH30267.1
KXH32845.1
KXH32902.1
KXH33956.1
KXH34030.1
KXH34121.1
KXH34993.1
KXH35336.1
KXH36121.1
KXH36137.1
KXH36479.1
KXH36984.1
KXH36988.1
KXH38479.1
KXH38527.1
KXH38905.1
KXH39996.1
KXH42600.1
KXH42602.1
KXH42807.1
KXH42826.1
KXH43165.1
KXH44179.1
KXH44320.1
KXH44523.1
KXH49177.1
KXH49241.1
KXH50363.1
KXH50767.1
KXH51456.1
KXN84282.1
KXN86921.1
KXN90044.1
KXN90796.1
KXN90803.1
KXJ85221.1
KXJ85350.1
KXJ85582.1
KXJ85846.1
KXJ85853.1
KXJ85861.1
KXJ86446.1
KXJ86988.1
KXJ87151.1
KXJ87242.1
KXJ87386.1
KXJ87944.1
KXJ88703.1
KXJ91301.1
KXJ91331.1
KXJ91943.1
KXJ94187.1
KXJ94874.1
KXJ94885.1
KXJ96038.1
KXJ96168.1
KXJ96206.1
KXJ96263.1
KXJ97256.1
KXN64842.1
KXN65022.1
KXN66392.1
KXN67948.1
KXN67949.1
KXN67950.1
KXN67952.1
KXN67954.1
KXN67955.1
KXN67956.1
KXN67957.1
KXN67958.1
KXN67959.1
KXN67960.1
KXN67964.1
KXN67998.1
KXN68105.1
KXN68186.1
KXN69441.1
KXN69442.1
KXN69443.1
KXN70423.1
KXN70424.1
KXN70431.1
KXN70432.1
KXN70690.1
KXN70757.1
KXN71741.1
KXN71742.1
KXN71753.1
KXN71757.1
KXN71758.1
KXN71759.1
KXN71760.1
KXN72061.1
KXN72801.1
KXN73642.1
KXN74077.1
KXN74649.1
KXL46662.1
KXL46787.1
KXL51467.1
KXS10972.1
KXS11076.1
KXS13983.1
KXS16145.1
KXS17762.1
KXS19863.1
KXT05999.1
KXT10915.1
KXT10963.1
KXT11040.1
KXT15011.1
KXT16682.1
KXT16736.1
KXS96207.1
KXS96503.1
KXS97164.1
KXS98854.1
KXS99566.1
KXT01370.1
KYG42158.1
KYG46323.1
KYG48898.1
GAT19421.1
GAT19743.1
GAT20977.1
GAT21362.1
GAT25255.1
GAT26998.1
KYQ32885.1
KYQ34000.1
KYQ40139.1
KYQ40842.1
KYQ41068.1
KYQ43349.1
KYQ43350.1
KYQ44145.1
KYQ45716.1
ODA75808.1
ODA76779.1
ODA76883.1
ODA76885.1
ODA76886.1
ODA77519.1
ODA77868.1
ODA78360.1
ODA79101.1
ODA79192.1
ODA79401.1
ODA79463.1
ODA79727.1
ODA80923.1
ODA81226.1
ODA82254.1
ODA82972.1
ODA83001.1
ODA83040.1
ODA83431.1
ODA83519.1
ODA84178.1
KZF23044.1
KZF23880.1
KZF25928.1
KYK54176.1
KYK55117.1
KYK56319.1
KYK56436.1
KYK56438.1
KYK56441.1
KYK56818.1
KYK57194.1
KYK57297.1
KYK57494.1
KYK57572.1
KYK58121.1
KYK58163.1
KYK58195.1
KYK58812.1
KYK58912.1
KYK58956.1
KYK59116.1
KYK60823.1
KYK61157.1
KYK61463.1
KYK61991.1
KZL65303.1
KZL66739.1
KZL67599.1
KZL68135.1
KZL68139.1
KZL71139.1
KZL71899.1
KZL72725.1
KZL73062.1
KZL73087.1
KZL73099.1
KZL73137.1
KZL73139.1
KZL74352.1
KZL74787.1
KZL75000.1
KZL75085.1
KZL75389.1
KZL75873.1
KZL75966.1
KZL76089.1
KZL76227.1
KZL77608.1
KZL77718.1
KZL77857.1
KZL78121.1
KZL63542.1
KZL63602.1
KZL63638.1
KZL64377.1
KZL65502.1
KZL68082.1
KZL68559.1
KZL71809.1
KZL78332.1
KZL79152.1
KZL79971.1
KZL81572.1
KZL81768.1
KZL82113.1
KZL82343.1
KZL82440.1
KZL83276.1
KZL83766.1
KZL83898.1
KZL84161.1
KZL84385.1
KZL84564.1
KZL84694.1
KZL84736.1
KZL84900.1
KZL85169.1
KZL86648.1
KZL86696.1
KZL86914.1
KZL87429.1
KZP08902.1
KZP21167.1
KZP27640.1
KZO90492.1
KZO90595.1
KZO98791.1
KZO98808.1
KZM22855.1
KZM24061.1
KZM24089.1
KZM25527.1
KZM25728.1
KZM26356.1
KZM26903.1
KZS87740.1
KZS88339.1
KZS88591.1
KZS90018.1
KZT71253.1
KZT72431.1
KZT38600.1
KZT38601.1
KZT39247.1
KZT39745.1
KZT41870.1
KZT03928.1
KZT09596.1
KZV81141.1
KZV81525.1
KZV87237.1
KZV89454.1
KZV89963.1
KZV90011.1
KZV90418.1
KZV91195.1
KZV91287.1
KZV93701.1
KZV95486.1
KZV95913.1
KZV96040.1
KZV96157.1
KZV96568.1
KZV97046.1
KZV97054.1
KZV97986.1
KZW01273.1
KZW02892.1
KZW03532.1
KZW03553.1
KZT21765.1
KZT22518.1
KZT27305.1
KZT55065.1
KZT61162.1
KZT61997.1
KZT62014.1
KZV68764.1
KZV73366.1
KZV07885.1
KZV08385.1
KZV11680.1
KZV12893.1
KZZ87476.1
KZZ88365.1
KZZ88368.1
KZZ88783.1
KZZ88933.1
KZZ89353.1
KZZ89722.1
KZZ90200.1
KZZ91025.1
KZZ91675.1
KZZ91709.1
KZZ91714.1
KZZ92599.1
KZZ92995.1
KZZ94243.1
KZZ97721.1
KZZ98766.1
KZZ99152.1
KZZ99183.1
KZZ99468.1
KZZ99517.1
OAA32215.1
OAA32845.1
OAA32918.1
OAA33038.1
KZZ90066.1
KZZ95710.1
OAA45371.1
OAA53223.1
OAA53232.1
OAA55082.1
OAA55163.1
OAA55712.1
OAA58175.1
OAA61411.1
OAA61421.1
OAA61564.1
OAA62237.1
OAA63041.1
OAA63869.1
OAA63900.1
OAA65044.1
OAA67489.1
OAA69771.1
OAA70236.1
OAA70334.1
OAA70653.1
OAA71218.1
OAA71274.1
OAA71569.1
OAA34650.1
OAA35112.1
OAA36110.1
OAA37529.1
OAA37546.1
OAA39600.1
OAA39914.1
OAA40398.1
OAA42814.1
OAA44002.1
OAA44084.1
OAA44539.1
OAA45778.1
OAA46430.1
OAA46738.1
OAA46772.1
OAA47183.1
OAA48990.1
OAA49095.1
OAA50037.1
OAA50782.1
OAA51318.1
OAA52161.1
OAA35063.1
OAA35386.1
OAA35651.1
OAA36079.1
OAA38323.1
OAA40570.1
OAA40945.1
OAA43241.1
OAA50263.1
OAA50286.1
OAA51420.1
OAA51422.1
OAA64157.1
OAA71025.1
OAA71720.1
OAA72878.1
OAA73034.1
OAA75934.1
OAA76166.1
OAA76739.1
OAA76818.1
OAA78040.1
OAA78934.1
OAA79019.1
OAA79036.1
OAA79759.1
OAA79869.1
OAA80472.1
OAA80999.1
OAA81462.1
OAA81613.1
OAA53497.1
OAA56343.1
OAA56717.1
OAA57929.1
OAA58972.1
OAA61624.1
OAA63755.1
OAA65936.1
OAA67816.1
OAC97781.1
OAC98735.1
OAC98764.1
OAC99341.1
OAD01280.1
OAD01474.1
OAD01475.1
OAD01585.1
OAD03455.1
OAD04570.1
OAD05292.1
OAD06023.1
OAD06929.1
OAD08821.1
OAD08973.1
OAD69600.1
OAD70230.1
OAD70482.1
OAD70483.1
OAD72072.1
OAD72317.1
OAD73156.1
OAD74259.1
OAD74783.1
OAD75485.1
OAD75486.1
OAD75612.1
OAD76244.1
OAD76245.1
OAD77937.1
OAD77940.1
OAD78805.1
OAD78811.1
OAD79699.1
OAD80806.1
OAD80807.1
OAD80808.1
OAF54604.1
OAF56897.1
OAF58366.1
OAF58481.1
OAF58782.1
OAF99148.1
OAF99399.1
OAG00098.1
OAG00686.1
OAG00972.1
OAG01013.1
OAG01996.1
OAG02087.1
OAG03098.1
OAG03803.1
OAG05905.1
OAG08743.1
OAG10705.1
OAG12295.1
OAG12296.1
OAG12656.1
OAG13319.1
OAG13412.1
OAG13679.1
OAG13951.1
OAG14068.1
OAG14589.1
OAG14997.1
OAG15209.1
OAG15419.1
OAG15631.1
OAG16383.1
OAG16592.1
OAG16712.1
OAG18866.1
OAG19053.1
OAG19054.1
OAG21546.1
OAG29511.1
OAG31987.1
OAG30808.1
OAG32200.1
OAG35939.1
OAG37654.1
OAG40477.1
OAG43099.1
OAG44287.1
OAG44321.1
OAG44555.1
OAG45729.1
OAK93425.1
OAK96594.1
OAK99386.1
OAL00976.1
OAL01554.1
OAL03888.1
OAL04110.1
OAL04314.1
OAL06383.1
OAL06384.1
OAL07105.1
OAL07308.1
OAL42737.1
OAL44192.1
OAL45372.1
OAL47390.1
OAL51015.1
OAL51746.1
OAL52477.1
OAL53645.1
OAL53648.1
OAL55764.1
OAL57235.1
OAL57342.1
OAI97797.1
OAI99034.1
OAJ03114.1
OAJ12368.1
OAJ13006.1
OAJ15942.1
OAJ19798.1
OAJ23176.1
OAJ23451.1
OAJ25825.1
OAJ26609.1
OAI98764.1
OAI98778.1
OAJ00178.1
OAJ00368.1
OAJ00370.1
OAJ00372.1
OAJ01759.1
OAJ02489.1
OAJ02492.1
OAJ02757.1
OAJ03596.1
OAJ04230.1
OAJ04295.1
OAJ06628.1
OAJ06635.1
OAJ09142.1
OAJ11685.1
OAJ26810.1
OAJ27493.1
OAJ27514.1
OAJ28800.1
OAJ29637.1
OAJ30088.1
OAJ32023.1
OAJ32203.1
OAJ10295.1
OAJ12145.1
OAJ12965.1
OAJ14483.1
OAJ16904.1
OAJ17600.1
OAJ19460.1
OAJ19775.1
OAJ21323.1
OAJ22035.1
OAJ22085.1
OAL20469.1
OAL21633.1
OAL28127.1
OAL33202.1
OAL38313.1
OAL38494.1
OAL38925.1
OAL39566.1
OAL39599.1
OAL20634.1
OAL21760.1
OAL25176.1
OAL29630.1
OAQ25383.1
OAQ25807.1
OAQ25808.1
OAQ27001.1
OAQ27314.1
OAQ27343.1
OAQ27344.1
OAQ28034.1
OAQ29279.1
OAQ29625.1
OAQ29713.1
OAQ29870.1
OAQ29871.1
OAQ29874.1
OAQ29875.1
OAQ30393.1
OAQ30394.1
OAQ30771.1
OAQ32160.1
OAQ33002.1
OAQ35325.1
OAL68916.1
OAL69919.1
OAL70052.1
OAL70185.1
OAL70599.1
OAL71242.1
OAL71474.1
OAL71508.1
OAL72289.1
OAL72634.1
OAL73051.1
OAL73085.1
OAL73574.1
OAL74506.1
OAL61723.1
OAL61884.1
OAL62224.1
OAL62549.1
OAL64020.1
OAL64051.1
OAL65958.1
OAL66010.1
OAL66246.1
OAL66728.1
OAL67058.1
OAL67237.1
OAL67270.1
OAL67467.1
OAL68331.1
OAL68582.1
OAP56542.1
OAP61844.1
OAP62346.1
OAP63677.1
OAP63857.1
OAP65653.1
OAQ58771.1
OAQ67407.1
OAQ74480.1
OAQ74886.1
OAQ76363.1
OAQ76450.1
OAQ76599.1
OAQ77247.1
OAQ77405.1
OAQ77498.1
OAQ78264.1
OAQ78278.1
OAQ78327.1
OAQ79585.1
OAQ79622.1
OAQ79692.1
OAQ79899.1
OAQ80618.1
OAQ80688.1
OAQ81544.1
OAQ82333.1
OAQ83698.1
OAQ84370.1
OAQ84487.1
OAQ84757.1
OAQ86010.1
OAQ86173.1
OAQ87032.1
OAQ87557.1
OAQ97020.1
OAQ97047.1
OAR00301.1
OAR00498.1
OAR00661.1
OAR01585.1
OAR01943.1
OAR02723.1
OAQ57598.1
OAQ57618.1
OAQ58684.1
OAQ58698.1
OAQ59382.1
OAQ59998.1
OAQ60157.1
OAQ60464.1
OAQ60783.1
OAQ61238.1
OAQ62339.1
OAQ62434.1
OAQ62482.1
OAQ62657.1
OAQ62694.1
OAQ62859.1
OAQ64040.1
OAQ64079.1
OAQ64442.1
OAQ64522.1
OAQ65440.1
OAQ65446.1
OAQ65928.1
OAQ66561.1
OAQ69751.1
OAQ69770.1
OAQ70604.1
OAQ70919.1
OAQ71927.1
OAQ72106.1
OAQ73547.1
OAQ58351.1
OAQ61387.1
OAQ63830.1
OAQ71883.1
OAQ75858.1
OAQ75930.1
OAQ76855.1
OAQ76870.1
OAQ76921.1
OAQ78143.1
OAQ79445.1
OAQ79534.1
OAQ82586.1
OAQ85490.1
OAQ85580.1
OAQ85738.1
OAQ88701.1
OAQ88904.1
OAQ88978.1
OAQ89016.1
OAQ89303.1
OAQ89749.1
OAQ89776.1
OAQ90479.1
OAQ91160.1
OAQ91273.1
OAQ91599.1
OAQ92371.1
OAQ93969.1
OAQ94131.1
OAQ94989.1
OAQ95520.1
OAX33126.1
OAX34673.1
OAX44590.1
OAX78088.1
OAX78715.1
OAX79866.1
OAX79997.1
OAX81245.1
OAX83696.1
OAX84642.1
OBT61014.1
OBT61060.1
OBT63094.1
OBT63261.1
OBT65049.1
OBT66389.1
OBT66696.1
OBT68012.1
OBT70170.1
OBT38640.1
OBT39280.1
OBT41011.1
OBT43036.1
OBT43238.1
OBT44512.1
OBT51019.1
OBT51825.1
OBT52865.1
OBT55163.1
OBT56180.1
OBT56491.1
OBT56929.1
OBT58893.1
OBT71302.1
OBT71767.1
OBT72685.1
OBT75064.1
OBT76497.1
OBT76808.1
OBT80206.1
OBT81595.1
OBT81627.1
OBT81826.1
OBT83676.1
OBT86309.1
OBT86659.1
OBT91581.1
OBT92704.1
OBT94327.1
OBT97877.1
OBT98612.1
OBT98937.1
OBT99689.1
OBA25196.1
OBA25529.1
OBA26049.1
OBA26052.1
OBA19290.1
OBA19748.1
OBA21716.1
OBA22836.1
OBA13482.1
OBA15641.1
OBA16753.1
OBA16813.1
OBR02376.1
OBR02632.1
OBR02675.1
OBR03252.1
OBR03408.1
OBR03943.1
OBR04051.1
OBR04871.1
OBR04883.1
OBR05094.1
OBR05385.1
OBR05606.1
OBR05706.1
OBR05711.1
OBR06685.1
OBR07121.1
OBR07645.1
OBR07650.1
OBR07989.1
OBR08544.1
OBR09123.1
OBR09205.1
OBR09402.1
OBR09551.1
OBR09556.1
OBR09892.1
OBR10241.1
OBR10465.1
OBR10476.1
OBR10500.1
OBR10526.1
OBR11003.1
OBR11097.1
OBR11250.1
OBR11253.1
OBR11322.1
OBR12831.1
OBR13036.1
OBR13074.1
OBR14136.1
OBR14666.1
OBR14984.1
OBR15020.1
OBR15134.1
OBR15160.1
OBR15685.1
OBR15703.1
OBR16416.1
OBR16515.1
OBS17789.1
OBS19685.1
OBS19944.1
OBS19970.1
OBS20403.1
OBS20432.1
OBS22133.1
OBS22708.1
OBS22775.1
OBS22836.1
OBS23163.1
OBS23574.1
OBS24280.1
OBS24582.1
OBS24619.1
OBS25743.1
OBS26148.1
OBS26151.1
OBS26211.1
OBS27071.1
OBS29537.1
OBS29638.1
OBW67152.1
OBW67436.1
OBZ80813.1
OBZ82582.1
OBZ82877.1
OBZ84004.1
OBZ85230.1
OBZ85277.1
OBZ85987.1
OBZ86926.1
OBZ88367.1
OBZ89218.1
OBZ89410.1
OBZ89575.1
OBZ89640.1
OBZ89658.1
OBZ89886.1
OBZ90569.1
OBZ91024.1
OBZ91183.1
OBZ91207.1
OBZ65694.1
OBZ69847.1
OBZ70623.1
OBZ72814.1
OBZ72820.1
OBZ73261.1
OBZ79180.1
OCH84198.1
OCH86831.1
OCH91894.1
OCH93509.1
OCH93877.1
OCK74490.1
OCK74584.1
OCK74996.1
OCK75341.1
OCK75951.1
OCK77119.1
OCK77506.1
OCK77614.1
OCK80105.1
OCK86967.1
OCK87154.1
OCK88695.1
OCK89449.1
OCK89529.1
OCK90296.1
OCK91099.1
OCK91227.1
OCK91795.1
OCK93548.1
OCK93840.1
OCK96453.1
OCK96951.1
OCK98934.1
OCL01092.1
OCL06089.1
OCL06631.1
OCL09468.1
OCL10865.1
OCL11936.1
OCL12358.1
OCL13227.1
OCL14569.1
OCT48883.1
OCT50324.1
OCW32617.1
OCW33150.1
OCW33610.1
OCW34185.1
OCW34427.1
OCW34836.1
OCW35063.1
OCW35203.1
OCW36149.1
OCW36558.1
OCW36700.1
OCW36829.1
OCW38321.1
OCW38968.1
OCW39404.1
OCW40695.1
OCW42039.1
OCW42714.1
OCW43025.1
OCW43181.1
OCW43525.1
CEG63363.1
CEG66034.1
CEG66534.1
CEG66665.1
CEG67292.1
CEG67296.1
CEG68029.1
CEG69524.1
CEG69842.1
CEG71986.1
CEG72173.1
CEG73039.1
CEG73339.1
CEG73434.1
CEG76019.1
CEG77342.1
CEG78625.1
CEG80867.1
CEG80868.1
CEG81088.1
CEG81569.1
CEG81701.1
CEG83864.1
CEH12128.1
CEH13300.1
CEH15607.1
CEH17620.1
CEH17691.1
SAL95015.1
SAL95155.1
SAL96509.1
SAL96952.1
SAL97532.1
SAL97948.1
SAL98821.1
SAM02167.1
SAM02216.1
SAM02893.1
SAM03707.1
SAM04099.1
SAM04890.1
SAM04891.1
SAM05188.1
SAM05190.1
SAM09420.1
SAM09833.1
CCT62970.1
CCT63126.1
CCT63237.1
CCT64535.1
CCT64727.1
CCT65047.1
CCT66403.1
CCT66811.1
CCT66823.1
CCT67362.1
CCT67998.1
CCT68160.1
CCT69215.1
CCT70106.1
CCT70672.1
CCT72600.1
CCT72746.1
CCT72795.1
CCT72939.1
CCT73238.1
CCT73398.1
CCT74195.1
CCT74225.1
CCT74691.1
CCT75671.1
********************************************
S9.list
********************************************
SAM09628.1
SAM07893.1
SAM05630.1
SAM04283.1
SAM00587.1
SAL99993.1
SAL96911.1
ODA81859.1
ODA80406.1
ODA79766.1
ODA79381.1
ODA77301.1
OCW44722.1
OCW44663.1
OCW34908.1
OCW34728.1
OCW34486.1
OCT50957.1
OCT48977.1
OCT48297.1
OCL11014.1
OCL01809.1
OCK93744.1
OCK93665.1
OCK81023.1
OCK80515.1
OCH92867.1
OCH89774.1
OCH85438.1
OCH85384.1
OCF79211.1
OCF76861.1
OCF74378.1
OCF68676.1
OCF66474.1
OCF62669.1
OCF60872.1
OCF58884.1
OCF56462.1
OCF50002.1
OCF48617.1
OCF47331.1
OCF41703.1
OCF38537.1
OCF37394.1
OCF35574.1
OCF30551.1
OCF30550.1
OCF28523.1
OCF26194.1
OCB90503.1
OCB87816.1
OCB87783.1
OCB87675.1
OCB84585.1
OCB83847.1
OBZ90917.1
OBZ90310.1
OBZ88076.1
OBZ86949.1
OBZ86888.1
OBZ81846.1
OBZ76925.1
OBZ74023.1
OBZ71378.1
OBW69470.1
OBW66918.1
OBW65346.1
OBU01477.1
OBT97581.1
OBT95042.1
OBT91358.1
OBT82642.1
OBT80386.1
OBT66371.1
OBT57674.1
OBT55660.1
OBT54225.1
OBT46976.1
OBT38998.1
OBS27192.1
OBS27086.1
OBS22504.1
OBS21620.1
OBS20903.1
OBS18604.1
OBR87779.1
OBR85180.1
OBR81339.1
OBR15410.1
OBR11547.1
OBR04642.1
OBR02374.1
OBA28074.1
OBA26533.1
OBA21545.1
OBA20256.1
OBA18287.1
OBA14252.1
OAX83827.1
OAX82797.1
OAX82034.1
OAX81734.1
OAX80635.1
OAX40936.1
OAX38139.1
OAX36907.1
OAX36167.1
OAX35979.1
OAX34872.1
OAV99835.1
OAV97432.1
OAV94273.1
OAV94041.1
OAV90084.1
OAV90063.1
OAV86379.1
OAT09150.1
OAT08308.1
OAT04613.1
OAT03364.1
OAR05788.1
OAR01726.1
OAR01650.1
OAQ99518.1
OAQ99101.1
OAQ97319.1
OAQ96743.1
OAQ95812.1
OAQ95292.1
OAQ92370.1
OAQ91807.1
OAQ90044.1
OAQ90038.1
OAQ87989.1
OAQ87983.1
OAQ87341.1
OAQ85705.1
OAQ82331.1
OAQ81757.1
OAQ79421.1
OAQ77283.1
OAQ76337.1
OAQ72756.1
OAQ68850.1
OAQ67903.1
OAQ65384.1
OAQ62911.1
OAQ61056.1
OAQ59140.1
OAQ57846.1
OAQ34635.1
OAQ31980.1
OAQ31263.1
OAQ31185.1
OAQ29892.1
OAQ29467.1
OAQ26542.1
OAQ23235.1
OAP63762.1
OAP59874.1
OAP58216.1
OAP57873.1
OAP54771.1
OAL74612.1
OAL74547.1
OAL73407.1
OAL73052.1
OAL67180.1
OAL65920.1
OAL65857.1
OAL64021.1
OAL55974.1
OAL55691.1
OAL54576.1
OAL54495.1
OAL45790.1
OAL39312.1
OAL36563.1
OAL35216.1
OAL28303.1
OAL27201.1
OAL26082.1
OAL20923.1
OAL18888.1
OAL07534.1
OAL07450.1
OAL03729.1
OAL03688.1
OAK94225.1
OAJ45378.1
OAJ44031.1
OAJ43118.1
OAJ41584.1
OAJ38100.1
OAJ29275.1
OAJ21079.1
OAJ21032.1
OAJ20627.1
OAJ19122.1
OAJ18585.1
OAJ17358.1
OAJ17255.1
OAJ15789.1
OAJ10977.1
OAJ08760.1
OAJ03735.1
OAJ02277.1
OAJ01622.1
OAJ00700.1
OAG45648.1
OAG45034.1
OAG44023.1
OAG40562.1
OAG21548.1
OAG20296.1
OAG20242.1
OAG17130.1
OAG15994.1
OAG14377.1
OAG09916.1
OAG09770.1
OAG09038.1
OAG02316.1
OAF99084.1
OAF59371.1
OAD70745.1
OAD69627.1
OAD69201.1
OAD66116.1
OAD66070.1
OAD65677.1
OAD08276.1
OAD07305.1
OAD03096.1
OAD00047.1
OAD00003.1
OAC99561.1
OAA82525.1
OAA82021.1
OAA81301.1
OAA80075.1
OAA78810.1
OAA78662.1
OAA78172.1
OAA76493.1
OAA76422.1
OAA75677.1
OAA74970.1
OAA74043.1
OAA73199.1
OAA73059.1
OAA71313.1
OAA67129.1
OAA63464.1
OAA62154.1
OAA54754.1
OAA54291.1
OAA53331.1
OAA49871.1
OAA49354.1
OAA48415.1
OAA47458.1
OAA42042.1
OAA40404.1
OAA38762.1
OAA37898.1
OAA35340.1
KZZ94703.1
KZZ94680.1
KZZ91889.1
KZZ90528.1
KZW00606.1
KZV98721.1
KZV98711.1
KZV97053.1
KZV97047.1
KZV96420.1
KZV95473.1
KZV92475.1
KZV90868.1
KZV90360.1
KZV88821.1
KZV87961.1
KZV81733.1
KZV81275.1
KZV81140.1
KZV73550.1
KZV71578.1
KZV70084.1
KZV68774.1
KZV68053.1
KZV68051.1
KZV68039.1
KZV65776.1
KZV63491.1
KZV61022.1
KZV10750.1
KZV08108.1
KZT74475.1
KZT73924.1
KZT68663.1
KZT67503.1
KZT65761.1
KZT62133.1
KZT59115.1
KZT57886.1
KZT57884.1
KZT57883.1
KZT55400.1
KZT55399.1
KZT54265.1
KZT52743.1
KZT44034.1
KZT41686.1
KZT38951.1
KZT38950.1
KZT35118.1
KZT32980.1
KZT27069.1
KZT23468.1
KZT20995.1
KZT19864.1
KZT18188.1
KZT12672.1
KZT11901.1
KZT10026.1
KZT07170.1
KZT04597.1
KZT00116.1
KZS99079.1
KZS94787.1
KZS94068.1
KZS92613.1
KZS92189.1
KZS86352.1
KZS86349.1
KZP33464.1
KZP30850.1
KZP30849.1
KZP30766.1
KZP28645.1
KZP25905.1
KZP22880.1
KZP22544.1
KZP21737.1
KZP09900.1
KZP01037.1
KZO98757.1
KZO94890.1
KZO92858.1
KZO90648.1
KZO90221.1
KZO90220.1
KZN92610.1
KZN87060.1
KZN86787.1
KZM27596.1
KZM27349.1
KZM27201.1
KZM27128.1
KZM25772.1
KZM25490.1
KZM18600.1
KZL87578.1
KZL87553.1
KZL79593.1
KZL79339.1
KZL79128.1
KZL77407.1
KZL77315.1
KZL70709.1
KZL70154.1
KZL67180.1
KZF25951.1
KZF23764.1
KYQ40253.1
KYQ39530.1
KYQ38470.1
KYQ35080.1
KYQ32471.1
KYQ31242.1
KYQ30898.1
KYK61506.1
KYK57475.1
KYK56936.1
KYK55534.1
KYK54415.1
KYG49896.1
KYG45174.1
KYG41801.1
KXX76186.1
KXX75972.1
KXX74098.1
KXX73269.1
KXT18421.1
KXT16999.1
KXT14635.1
KXT13799.1
KXT10885.1
KXT02569.1
KXT00013.1
KXS99243.1
KXS93951.1
KXS21376.1
KXS19518.1
KXS10433.1
KXS09897.1
KXS08965.1
KXN88269.1
KXN86209.1
KXN84219.1
KXN73700.1
KXN73293.1
KXN73264.1
KXN69896.1
KXN69150.1
KXN68957.1
KXN68955.1
KXN68953.1
KXN68945.1
KXN68944.1
KXN68748.1
KXN66409.1
KXN66408.1
KXN65027.1
KXN65026.1
KXL49559.1
KXL45498.1
KXL44868.1
KXJ95586.1
KXJ90167.1
KXJ88593.1
KXJ85980.1
KXH68394.1
KXH64094.1
KXH63846.1
KXH61311.1
KXH50433.1
KXH49810.1
KXH49621.1
KXH49375.1
KXH45679.1
KXH45178.1
KXH43684.1
KXH41429.1
KXH34748.1
KXH31900.1
KXH31535.1
KXH25883.1
KXG54565.1
KXG51342.1
KXG50004.1
KXG45877.1
KWU47334.1
KWU45064.1
KWU44811.1
KWU42198.1
KUM65635.1
KUM65573.1
KUM64925.1
KUM64211.1
KUM62684.1
KUL91579.1
KUL88300.1
KUL83104.1
KUL81943.1
KUJ22848.1
KUJ22167.1
KUJ18676.1
KUJ08392.1
KUJ07635.1
KUI66645.1
KUI59998.1
KUI57532.1
KUF01883.1
KUE95093.1
KTW26292.1
KTB44955.1
KTB43792.1
KTB42484.1
KTB35082.1
KTB35079.1
KTB30784.1
KTB29471.1
KTB25367.1
KTB23677.1
KTB19353.1
KTB18818.1
KTB16005.1
KTB13611.1
KTB12528.1
KTB09758.1
KTB08532.1
KTB02079.1
KTB01109.1
KTB00869.1
KTA97611.1
KSA02796.1
KRZ99582.1
KQC43545.1
KQC40947.1
KPV75137.1
KPV74481.1
KPV73831.1
KPV73820.1
KPV73303.1
KPV72143.1
KPM46421.1
KPM46062.1
KPM45456.1
KPM44158.1
KPM36466.1
KPI42705.1
KPI40137.1
KPI37437.1
KPI36271.1
KPA45821.1
KPA44197.1
KPA43572.1
KPA43170.1
KPA42857.1
KPA42644.1
KOS48018.1
KOS47434.1
KOS43616.1
KOS40303.1
KOS23289.1
KOS22468.1
KOS19632.1
KOS16937.1
KOS13970.1
KOS13329.1
KOM21555.1
KOM19350.1
KOH50231.1
KOH47766.1
KOG99094.1
KOC18034.1
KOC14007.1
KOC11038.1
KOC09831.1
KNZ82390.1
KNZ77685.1
KNZ76718.1
KNZ74992.1
KNZ71925.1
KNZ60203.1
KNZ55886.1
KNZ55142.1
KNZ50705.1
KNG89479.1
KNG88188.1
KNG86169.1
KNG84356.1
KNG81379.1
KNG48929.1
KNG48895.1
KNG46493.1
KNG44106.1
KNG44037.1
KNE98694.1
KNE96155.1
KNE91305.1
KNE91304.1
KNE91107.1
KNE90064.1
KNE71898.1
KNE71774.1
KNE70951.1
KNE66603.1
KNE63799.1
KNE63045.1
KNE62052.1
KNE61476.1
KNE61372.1
KNE59726.1
KNE59016.1
KNE59015.1
KNE58482.1
KNE57852.1
KNE56959.1
KNE02611.1
KNE01929.1
KND92189.1
KND91862.1
KND90128.1
KND90114.1
KND90023.1
KND02928.1
KND02431.1
KND00690.1
KND00689.1
KNC99355.1
KNC99354.1
KNC98330.1
KNC98159.1
KNC97558.1
KNC96392.1
KNC96128.1
KNB13428.1
KNB08350.1
KNB05150.1
KNA96284.1
KNA95639.1
KNA95638.1
KNA94082.1
KNA94081.1
KMU90383.1
KMU89427.1
KMU81204.1
KMU79425.1
KMU74911.1
KMQ48661.1
KMQ46836.1
KMQ43429.1
KMQ43244.1
KMP09905.1
KMP04582.1
KMP03935.1
KMM69927.1
KMM67819.1
KMM64167.1
KMK62072.1
KMK60567.1
KMK56693.1
KMK54674.1
KLU90856.1
KLU87712.1
KLU84343.1
KLU83915.1
KLT46492.1
KLT38300.1
KLP22299.1
KLP18428.1
KLP17815.1
KLP17697.1
KLP15181.1
KLP13494.1
KLP08135.1
KLP04277.1
KLO98307.1
KLO93133.1
KLO93045.1
KLO92758.1
KLO88234.1
KLO87485.1
KLO86116.1
KLO81488.1
KLO79839.1
KLO79135.1
KLO13617.1
KLO12177.1
KLO10968.1
KLO09964.1
KLO07772.1
KLO06971.1
KLJ13128.1
KLJ09709.1
KLJ09699.1
KKZ67755.1
KKZ66753.1
KKZ66741.1
KKZ66688.1
KKZ63689.1
KKY39887.1
KKY38992.1
KKY34682.1
KKY33425.1
KKY30717.1
KKY29168.1
KKY27519.1
KKY26483.1
KKY26144.1
KKY20252.1
KKY15475.1
KKP06350.1
KKP05498.1
KKP02643.1
KKP02168.1
KKP01033.1
KKP00073.1
KKK26853.1
KKK25922.1
KKK23456.1
KKK21999.1
KKK21768.1
KKK21302.1
KKK18211.1
KKK15350.1
KKF94508.1
KKF92441.1
KKA30056.1
KKA26390.1
KKA25568.1
KKA23743.1
KKA03501.1
KKA01545.1
KJZ75255.1
KJZ73032.1
KJZ72655.1
KJZ70380.1
KJY01024.1
KJX99617.1
KJX96774.1
KJX95031.1
KJX94753.1
KJR89974.1
KJR84859.1
KJR83394.1
KJR80223.1
KJK95523.1
KJK95271.1
KJK93609.1
KJK91709.1
KJK90694.1
KJK80485.1
KJK80014.1
KJK78603.1
KJK78017.1
KJK76903.1
KJK68141.1
KJK62068.1
KJF60055.1
KJE03511.1
KJE02281.1
KJD99691.1
KJA24884.1
KJA23993.1
KJA22836.1
KJA16263.1
KJA14253.1
KIY71185.1
KIY67818.1
KIY56289.1
KIY55087.1
KIY52584.1
KIY51898.1
KIY51562.1
KIY45662.1
KIY44679.1
KIY33618.1
KIY32640.1
KIY31762.1
KIY00370.1
KIX99172.1
KIX96497.1
KIX93576.1
KIX03894.1
KIX02632.1
KIX01618.1
KIW93283.1
KIW93021.1
KIW91912.1
KIW87773.1
KIW83325.1
KIW80993.1
KIW79216.1
KIW74149.1
KIW73784.1
KIW66410.1
KIW65324.1
KIW62764.1
KIW59232.1
KIW56424.1
KIW55633.1
KIW48763.1
KIW47780.1
KIW45027.1
KIW41170.1
KIW37889.1
KIW37756.1
KIW32945.1
KIW28799.1
KIW25208.1
KIW22926.1
KIW22925.1
KIW19605.1
KIW17126.1
KIW14834.1
KIW09918.1
KIW08219.1
KIW01699.1
KIW00982.1
KIV95568.1
KIV95567.1
KIV95468.1
KIV89859.1
KIV86651.1
KIV84666.1
KIV83599.1
KIS70389.1
KIS66288.1
KIS66273.1
KIR98666.1
KIR90341.1
KIR89939.1
KIR88146.1
KIR84290.1
KIR81540.1
KIR80573.1
KIR78041.1
KIR70454.1
KIR69936.1
KIR59325.1
KIR58499.1
KIR56737.1
KIR53064.1
KIR45322.1
KIR44553.1
KIR41319.1
KIR38467.1
KIR34294.1
KIR32235.1
KIR27438.1
KIR26398.1
KIP06648.1
KIP05825.1
KIP05556.1
KIP05181.1
KIP04425.1
KIO29452.1
KIO24688.1
KIO22262.1
KIO19472.1
KIO19471.1
KIO19145.1
KIO10757.1
KIO07423.1
KIO00709.1
KIO00707.1
KIN99646.1
KIN97804.1
KIN97078.1
KIN07790.1
KIN04004.1
KIN03552.1
KIN03122.1
KIN02432.1
KIN02322.1
KIN01650.1
KIM97669.1
KIM95864.1
KIM93956.1
KIM91513.1
KIM90255.1
KIM89299.1
KIM89132.1
KIM87736.1
KIM86684.1
KIM84007.1
KIM75701.1
KIM68206.1
KIM66004.1
KIM65541.1
KIM61974.1
KIM43099.1
KIM43012.1
KIM42927.1
KIM39614.1
KIM37876.1
KIM34871.1
KIM34094.1
KIM33072.1
KIM32530.1
KIM30914.1
KIM30913.1
KIM30118.1
KIM27092.1
KIL95355.1
KIL94694.1
KIL91037.1
KIL90054.1
KIL88112.1
KIL67789.1
KIL67398.1
KIL58280.1
KIL56034.1
KIK99538.1
KIK99498.1
KIK99166.1
KIK99122.1
KIK95360.1
KIK95167.1
KIK92455.1
KIK91169.1
KIK68676.1
KIK57262.1
KIK56988.1
KIK54773.1
KIK54757.1
KIK48304.1
KIK45591.1
KIK45589.1
KIK45540.1
KIK41857.1
KIK39118.1
KIK39006.1
KIK38361.1
KIK36143.1
KIK23883.1
KIK19458.1
KIK16006.1
KIK15082.1
KIK14773.1
KIK09405.1
KIK07637.1
KIK05680.1
KIK03370.1
KIJ67394.1
KIJ67214.1
KIJ66714.1
KIJ65931.1
KIJ65569.1
KIJ65436.1
KIJ64627.1
KIJ63640.1
KIJ61731.1
KIJ61708.1
KIJ58326.1
KIJ58281.1
KIJ58052.1
KIJ56911.1
KIJ55115.1
KIJ54989.1
KIJ54988.1
KIJ45357.1
KIJ42076.1
KIJ42069.1
KIJ42036.1
KIJ41939.1
KIJ37734.1
KIJ31840.1
KIJ21045.1
KIJ20885.1
KIJ19728.1
KIJ19543.1
KIJ19486.1
KIJ18051.1
KIJ18028.1
KIJ17964.1
KIJ16352.1
KIJ14238.1
KIJ05060.1
KIJ05030.1
KII96036.1
KII90539.1
KII86043.1
KII84782.1
KII84157.1
KIH94004.1
KIH88819.1
KIH87127.1
KIH86993.1
KIE02296.1
KIE02001.1
KIE00841.1
KID98052.1
KID94948.1
KID92040.1
KID88060.1
KID85810.1
KID85655.1
KID83023.1
KID79280.1
KID78834.1
KID77378.1
KID71182.1
KID70716.1
KID70335.1
KID69510.1
KID64526.1
KID63574.1
KID60075.1
KHO00612.1
KHN95315.1
KHN94669.1
KHJ31171.1
KHE89942.1
KHE78545.1
KHC85954.1
KHC77878.1
KHC75195.1
KHC73673.1
KHC70424.1
KHC65200.1
KHC65132.1
KHC61566.1
KHC58931.1
KHC54597.1
KHC52007.1
KHC49538.1
KHC45438.1
KHC45299.1
KHC35660.1
KHC35265.1
KHC33562.1
KHC33506.1
KHC29318.1
KHC28963.1
KHC28365.1
KGY15805.1
KGU27483.1
KGU26483.1
KGU23428.1
KGU22188.1
KGU21395.1
KGU19174.1
KGU07457.1
KGU06840.1
KGU06182.1
KGU02647.1
KGU02391.1
KGU01328.1
KGT67531.1
KGT63778.1
KGR11491.1
KGR08703.1
KGR06443.1
KGR06027.1
KGR02276.1
KGR02012.1
KGQ91617.1
KGQ87339.1
KGQ85254.1
KGQ83142.1
KGQ82547.1
KGQ81869.1
KGQ13257.1
KGQ11946.1
KGQ11676.1
KGQ10411.1
KGQ08387.1
KGQ07632.1
KGQ06666.1
KGQ06082.1
KGQ04598.1
KGQ01344.1
KGO77959.1
KGO73773.1
KGO72638.1
KGO72406.1
KGO70884.1
KGO69936.1
KGO67666.1
KGO66798.1
KGO62700.1
KGO61523.1
KGO59403.1
KGO57891.1
KGO52855.1
KGO50660.1
KGO46638.1
KGO45818.1
KGO39701.1
KGO37215.1
KGO36081.1
KGK40084.1
KGK38076.1
KGG53124.1
KGB79206.1
KGB76753.1
KFZ17531.1
KFZ15583.1
KFZ15167.1
KFZ11422.1
KFZ06356.1
KFZ05145.1
KFZ03910.1
KFZ00532.1
KFY99498.1
KFY95801.1
KFY94987.1
KFY85621.1
KFY80932.1
KFY80350.1
KFY78395.1
KFY62585.1
KFY56764.1
KFY53560.1
KFY42178.1
KFY41824.1
KFY40517.1
KFY40329.1
KFY27749.1
KFY27156.1
KFY23713.1
KFY17849.1
KFY14912.1
KFY14707.1
KFY00044.1
KFX96790.1
KFX49982.1
KFX49981.1
KFX45972.1
KFH73944.1
KFH73179.1
KFH71924.1
KFH69244.1
KFH68621.1
KFH68270.1
KFH66943.1
KFH66449.1
KFH63989.1
KFH62920.1
KFH62680.1
KFH45291.1
KFH44294.1
KFH43611.1
KFG87217.1
KFG83612.1
KFG81999.1
KFG81541.1
KFA81570.1
KFA79512.1
KFA65826.1
KFA62802.1
KFA54317.1
KFA52359.1
KFA50791.1
KEZ46365.1
KEZ43167.1
KEZ41743.1
KEZ41410.1
KEY82901.1
KEY82527.1
KEY78342.1
KEY77279.1
KEY72372.1
KEY71654.1
KEY70001.1
KEQ94600.1
KEQ91138.1
KEQ83344.1
KEQ80249.1
KEQ76208.1
KEQ69247.1
KEQ67083.1
KEQ61775.1
KEQ60492.1
KEP48748.1
KEP48290.1
KEP47875.1
KEP45726.1
KEI42730.1
KEI41704.1
KEI40593.1
KEI40436.1
KEI37699.1
KEI36800.1
KEF63797.1
KEF63347.1
KEF59664.1
KEF54426.1
KEF51277.1
KDR82578.1
KDR80915.1
KDR80120.1
KDR78215.1
KDR74502.1
KDR72629.1
KDR71917.1
KDR68475.1
KDQ62499.1
KDQ61796.1
KDQ57918.1
KDQ57917.1
KDQ56820.1
KDQ56032.1
KDQ56031.1
KDQ29924.1
KDQ28826.1
KDQ26420.1
KDQ26376.1
KDQ25582.1
KDQ22797.1
KDQ22781.1
KDQ22078.1
KDQ19524.1
KDQ19522.1
KDQ16985.1
KDQ07747.1
KDQ07700.1
KDN71682.1
KDN70795.1
KDN68796.1
KDN67232.1
KDN63765.1
KDN48433.1
KDN43691.1
KDN43364.1
KDN41730.1
KDN40688.1
KDN39259.1
KDN38567.1
KDN35373.1
KDE85311.1
KDE82511.1
KDE79859.1
KDE77013.1
KDE09239.1
KDE07441.1
KDE07043.1
KDE04601.1
KDB35038.1
KDB30940.1
KDB27763.1
KDB25941.1
KDB23385.1
KDB23325.1
KDB13473.1
KDB13051.1
GAT30231.1
GAT28922.1
GAT25710.1
GAT23850.1
GAT20895.1
GAQ44972.1
GAQ43631.1
GAQ43496.1
GAQ41977.1
GAQ37621.1
GAQ37033.1
GAQ11980.1
GAQ08100.1
GAQ06807.1
GAQ04659.1
GAP92971.1
GAP92005.1
GAP91643.1
GAP87371.1
GAP86729.1
GAP83203.1
GAO86843.1
GAO85506.1
GAO83607.1
GAO82113.1
GAO46030.1
GAO45972.1
GAO18360.1
GAO16138.1
GAN10237.1
GAN07854.1
GAN06887.1
GAN05562.1
GAN03961.1
GAN01167.1
GAM90964.1
GAM90895.1
GAM86875.1
GAM41713.1
GAM40996.1
GAM38652.1
GAM33680.1
GAK67322.1
GAK67306.1
GAK63396.1
GAD97213.1
GAD94121.1
GAD93544.1
GAC97977.1
GAC97958.1
GAC96413.1
GAC76519.1
GAC75438.1
GAC75422.1
GAA98406.1
GAA98258.1
GAA96928.1
GAA94590.1
GAA93989.1
GAA93936.1
GAA91635.1
GAA89316.1
GAA86483.1
GAA84455.1
GAA82759.1
GAA26533.1
GAA23742.1
EZG18245.1
EZG13993.1
EZG07684.1
EZG02966.1
EZF96737.1
EZF92416.1
EZF85956.1
EZF81772.1
EZF75233.1
EZF71037.1
EZF64652.1
EZF60479.1
EZF54050.1
EZF49943.1
EZF43408.1
EZF39297.1
EZF32539.1
EZF32454.1
EZF31532.1
EZF30749.1
EZF24245.1
EZF12532.1
EYE95982.1
EYE94526.1
EYE92667.1
EYE91644.1
EYB33913.1
EYB33781.1
EYB29478.1
EYB28970.1
EYB27401.1
EYB22578.1
EXX79548.1
EXX75500.1
EXX70669.1
EXX66289.1
EXX56515.1
EXX56514.1
EXV04817.1
EXV03286.1
EXV02647.1
EXV01560.1
EXU95428.1
EXM35904.1
EXM34286.1
EXM31335.1
EXM30607.1
EXM28256.1
EXM28255.1
EXM14175.1
EXM13042.1
EXM10867.1
EXM10866.1
EXM07886.1
EXM07356.1
EXM04914.1
EXM00565.1
EXL93973.1
EXL83560.1
EXL83559.1
EXL83325.1
EXL82743.1
EXL82369.1
EXL82243.1
EXL73074.1
EXL62798.1
EXL54105.1
EXL49389.1
EXL49388.1
EXL48345.1
EXL44097.1
EXL42915.1
EXK99900.1
EXK96647.1
EXK96403.1
EXK95265.1
EXK93374.1
EXK89912.1
EXK89911.1
EXK49351.1
EXK49350.1
EXK47689.1
EXK47688.1
EXK46132.1
EXK42850.1
EXK38342.1
EXK37274.1
EXJ96296.1
EXJ94613.1
EXJ90762.1
EXJ90614.1
EXJ88470.1
EXJ82697.1
EXJ81074.1
EXJ78088.1
EXJ73934.1
EXJ69277.1
EXJ69112.1
EXJ65829.1
EXJ58007.1
EXJ56829.1
EXJ54502.1
EXF81438.1
EXF81382.1
EXF80093.1
EXF79815.1
EXF77779.1
EXF74741.1
EXA53341.1
EXA53340.1
EXA51704.1
EXA50715.1
EXA46420.1
EXA46419.1
EXA39649.1
EXA38582.1
EXA32787.1
EWZ97732.1
EWZ95274.1
EWZ94223.1
EWZ93842.1
EWZ92079.1
EWZ92078.1
EWZ86904.1
EWZ52058.1
EWZ50459.1
EWZ50458.1
EWZ48773.1
EWZ45448.1
EWZ34629.1
EWZ31637.1
EWZ02694.1
EWY99373.1
EWY94253.1
EWY94252.1
EWY92654.1
EWY92653.1
EWY87058.1
EWY86015.1
EWH18065.1
EWH16028.1
EWG95646.1
EWG93177.1
EWG90610.1
EWG88510.1
EWG85670.1
EWG83301.1
EWG53221.1
EWG47926.1
EWG46339.1
EWG42683.1
EWG42633.1
EWG37719.1
EWG37718.1
EWG36302.1
EWC48068.1
EWC46347.1
EWC45931.1
EUN33067.1
EUN33001.1
EUN32903.1
EUN28857.1
EUN23228.1
EUC63322.1
EUC60751.1
EUC56273.1
EUC54797.1
EUC50818.1
EUC50547.1
EUC47640.1
EUC44452.1
EUC41728.1
EUC37440.1
EUC35971.1
EUC34130.1
EUC33762.1
EUC32271.1
ETW84420.1
ETW81653.1
ETW78834.1
ETW78103.1
ETW77770.1
ETS87572.1
ETS87408.1
ETS85175.1
ETS83501.1
ETS79621.1
ETS77241.1
ETS64410.1
ETS64394.1
ETS62792.1
ETS06922.1
ETS04369.1
ETS03514.1
ETR99276.1
ETN47070.1
ETN42644.1
ETN39281.1
ETN36849.1
ETI27410.1
ETI26156.1
ETI20407.1
ESZ97959.1
ESZ94653.1
ESZ93755.1
ESX02126.1
ESW96416.1
ESU13612.1
ESU11848.1
ESU11607.1
ESU06373.1
ESU06017.1
EST07536.1
EST07132.1
EST07117.1
ESK95756.1
ESK94780.1
ESK91736.1
ESK89933.1
ESK87351.1
ESK84332.1
ESK84325.1
ESK84322.1
ESA44096.1
ESA44095.1
ESA22682.1
ESA21151.1
ESA09353.1
ESA07423.1
ERZ98663.1
ERZ94672.1
ERT02808.1
ERT02495.1
ERS98963.1
ERS95184.1
ERF76979.1
ERF73083.1
ERF72295.1
ERF71011.1
EQL37526.1
EQL36751.1
EQL32985.1
EQL30066.1
EQL04271.1
EQB57168.1
EQB50219.1
EQB49443.1
EPZ35341.1
EPZ34752.1
EPZ34554.1
EPZ32533.1
EPZ31433.1
EPZ30823.1
EPY53276.1
EPY50184.1
EPY49542.1
EPX75098.1
EPX73325.1
EPX71507.1
EPT05099.1
EPT03158.1
EPT01042.1
EPS97742.1
EPS96330.1
EPS94343.1
EPS45728.1
EPS41337.1
EPS40932.1
EPS35202.1
EPS31353.1
EPS29403.1
EPS27669.1
EPS26706.1
EPQ64770.1
EPQ62793.1
EPQ59675.1
EPQ56197.1
EPQ56015.1
EPQ54580.1
EPQ53314.1
EPQ53311.1
EPQ31089.1
EPQ29036.1
EPQ27092.1
EPQ26479.1
EPE36701.1
EPE36049.1
EPE31514.1
EPE30122.1
EPE26193.1
EPE09141.1
EPE07844.1
EPE06354.1
EPE02398.1
EPB89975.1
EPB85777.1
EPB85276.1
EPB83393.1
EPB81986.1
EPB81166.1
EOR02690.1
EOR01541.1
EOR00766.1
EOO02628.1
EOO00954.1
EOO00194.1
EON99944.1
EON97968.1
EON69005.1
EON62058.1
EON61968.1
EOD50464.1
EOD49357.1
EOD47208.1
EOA91230.1
EOA89005.1
EOA86832.1
EOA86792.1
EOA86701.1
EOA86481.1
ENI10751.1
ENI10685.1
ENI10384.1
ENI07479.1
ENI07387.1
ENH88671.1
ENH88443.1
ENH83511.1
ENH82644.1
ENH82421.1
ENH76507.1
ENH71727.1
ENH70611.1
ENH67111.1
ENH61616.1
ENH60778.1
EMT73414.1
EMT70083.1
EMT67983.1
EMT65086.1
EMT62194.1
EMT61255.1
EMS23292.1
EMS22322.1
EMS21234.1
EMS20002.1
EMS18751.1
EMR89062.1
EMR88024.1
EMR82537.1
EMR70799.1
EMR70634.1
EMR69550.1
EMR62940.1
EMG48554.1
EMG46503.1
EMF17223.1
EMF12556.1
EMF11809.1
EMF11013.1
EMF10955.1
EME88618.1
EME87178.1
EME79580.1
EME50009.1
EME41566.1
EME38433.1
EMD95892.1
EMD95824.1
EMD95520.1
EMD94315.1
EMD94224.1
EMD87297.1
EMD69737.1
EMD69646.1
EMD69584.1
EMD63338.1
EMD63260.1
EMD39563.1
EMD39367.1
EMD35932.1
EMD31833.1
EMC96955.1
EMC95414.1
EMC93217.1
ELU44060.1
ELU40220.1
ELU38183.1
ELR10607.1
ELR06792.1
ELQ66202.1
ELQ64311.1
ELQ63363.1
ELQ59962.1
ELQ58035.1
ELQ44767.1
ELQ41334.1
ELQ38890.1
ELQ33177.1
ELQ32426.1
ELA37815.1
ELA35135.1
ELA34690.1
ELA33774.1
ELA27562.1
ELA24568.1
EKV47915.1
EKV46385.1
EKV45947.1
EKV45942.1
EKV45290.1
EKV42267.1
EKV21898.1
EKV21394.1
EKV17449.1
EKV14429.1
EKV13570.1
EKV12393.1
EKV05244.1
EKV04244.1
EKM81582.1
EKM79470.1
EKM79466.1
EKM77386.1
EKM77251.1
EKM75717.1
EKM59545.1
EKM52425.1
EKM51879.1
EKM51241.1
EKM50720.1
EKJ77422.1
EKJ76591.1
EKJ75668.1
EKJ73596.1
EKJ70758.1
EKJ70578.1
EKG22261.1
EKG22243.1
EKG10270.1
EKD20993.1
EKD17230.1
EKD03183.1
EKD00652.1
EJU06084.1
EJU04122.1
EJU04084.1
EJU03880.1
EJU00159.1
EJU00037.1
EJU00036.1
EJT99662.1
EJT82586.1
EJT81513.1
EJT72972.1
EJT72490.1
EJT68089.1
EJT51352.1
EJT49975.1
EJS43407.1
EJP70573.1
EJP70326.1
EJP69692.1
EJP64029.1
EJP63670.1
EJP63362.1
EJP63103.1
EJF63099.1
EJF61082.1
EJF59876.1
EJF58059.1
EJD55624.1
EJD50500.1
EJD49587.1
EJD48202.1
EJD44016.1
EJD43933.1
EJD41038.1
EJD06472.1
EJD00885.1
EJD00643.1
EJD00642.1
EJC99985.1
EJC98931.1
EIW87444.1
EIW85266.1
EIW81417.1
EIW81008.1
EIW81007.1
EIW79550.1
EIW79415.1
EIW76889.1
EIW75144.1
EIW65930.1
EIW65869.1
EIW62197.1
EIW59929.1
EIW59693.1
EIW53217.1
EIW10178.1
EIW07648.1
EIT83482.1
EIT79793.1
EIT78621.1
EIT74161.1
EIN12412.1
EIN10182.1
EIN06216.1
EIN04429.1
EIM89231.1
EIM89069.1
EIM89003.1
EIM86941.1
EIM86455.1
EIM85929.1
EIM85490.1
EIM83266.1
EIM81699.1
EIM24122.1
EIM21807.1
EIM20913.1
EIF46496.1
EIE90466.1
EIE85285.1
EIE81558.1
EHY61044.1
EHY59605.1
EHY59223.1
EHN06868.1
EHN04425.1
EHN02104.1
EHN00160.1
EHL02674.1
EHL02388.1
EHK99234.1
EHK50048.1
EHK47654.1
EHK22582.1
EHK20471.1
EHK19089.1
EHK17572.1
EHK17206.1
EHA57264.1
EHA53448.1
EHA53308.1
EHA53149.1
EHA52026.1
EHA48924.1
EHA28313.1
EHA26147.1
EHA25245.1
EHA23384.1
EHA21535.1
EHA20552.1
EHA19259.1
EGZ77999.1
EGZ77343.1
EGY22970.1
EGY20677.1
EGY19063.1
EGX95489.1
EGX93953.1
EGX92032.1
EGX90854.1
EGX90127.1
EGX88244.1
EGX87778.1
EGX51920.1
EGX49742.1
EGX44526.1
EGX42967.1
EGW34531.1
EGW34146.1
EGV61753.1
EGV60210.1
EGU86047.1
EGU85034.1
EGU83867.1
EGU80794.1
EGU79331.1
EGU75760.1
EGU11957.1
EGU11083.1
EGS20365.1
EGS19043.1
EGS16984.1
EGR51541.1
EGR50033.1
EGR48361.1
EGR46146.1
EGP91568.1
EGP89709.1
EGP87238.1
EGP86469.1
EGO53156.1
EGO52522.1
EGO30030.1
EGO26739.1
EGO23898.1
EGO23897.1
EGO23015.1
EGO23014.1
EGO23013.1
EGO22671.1
EGO22416.1
EGO20277.1
EGO01081.1
EGN98332.1
EGN98331.1
EGN97424.1
EGN97423.1
EGN97422.1
EGN97069.1
EGN96818.1
EGN91683.1
EGG07815.1
EGG06431.1
EGG04338.1
EGG01205.1
EGF80903.1
EGF80062.1
EGF77993.1
EGF77642.1
EGF77537.1
EGF76702.1
EGF76427.1
EGE85046.2
EGE83493.2
EGE81663.1
EGE78382.1
EGE08703.1
EGE03292.1
EGE01012.1
EGD99038.1
EGD96146.1
EGD96072.1
EGD93223.1
EGD89495.1
EGD85730.1
EGC47269.1
EGC45877.1
EGC44663.1
EGC40754.1
EGC40745.1
EGA82602.1
EGA80700.1
EFZ04297.1
EFZ00768.2
EFZ00191.2
EFY99167.2
EFY98182.2
EFY92633.1
EFY88431.1
EFY86155.1
EFX01674.1
EFW99394.1
EFW22289.1
EFW17012.1
EFW16303.1
EFR04368.1
EFR02179.1
EFR02101.1
EFR01439.1
EFQ91208.1
EFQ89971.1
EFQ89558.1
EFQ88159.1
EFQ85356.1
EFQ36169.1
EFQ34722.1
EFQ34206.1
EFQ31320.1
EFQ26435.1
EFP90654.2
EFP88617.2
EFP76563.2
EFI99681.1
EFI99093.1
EFI98654.1
EFI96505.1
EFI92522.1
EFI91280.1
EFI27825.1
EFI26935.1
EFE45114.1
EFE42816.1
EFE40482.1
EFE39115.1
EFE35153.1
EFE34824.1
EFE34748.1
EFE34254.1
EEY21565.1
EEY18938.1
EEY18759.1
EEU48853.1
EEU48478.1
EEU43005.1
EEU42185.1
EEU41292.1
EEU39197.1
EEU33500.1
EEU33498.1
EEU05765.1
EEU04892.1
EER42943.1
EER40647.1
EER39030.1
EER37061.1
EER37051.1
EER35837.1
EER30977.1
EER29631.1
EER28722.1
EER28587.1
EER27874.1
EEQ89024.1
EEQ86656.2
EEQ85314.1
EEQ84775.2
EEQ46331.1
EEQ43630.1
EEQ38928.1
EEQ38327.1
EEQ34798.1
EEQ34741.1
EEQ29564.1
EEQ28807.1
EEP78837.1
EEP77452.1
EEP76820.1
EEP76561.1
EEH48266.2
EEH46397.1
EEH43764.1
EEH42495.2
EEH39262.1
EEH36426.2
EEH32985.2
EEH21652.1
EEH21555.2
EEH18802.2
EEH10910.1
EEH10188.1
EEH04721.1
EEH04712.1
EEH02853.1
EED83778.1
EED79620.1
EED79171.1
EED78954.1
EED58018.1
EED57253.1
EED53639.1
EED52896.1
EED46060.1
EED23036.1
EED16167.1
EED15754.1
EED13548.1
EED12308.1
EEB91538.1
EEB07480.1
EEB06096.1
EEA22125.1
EEA19077.1
EDZ71782.1
EDZ69196.1
EDV10795.1
EDV09080.1
EDU50872.1
EDU50464.1
EDU45683.1
EDU43657.1
EDU42072.1
EDR14450.1
EDR13702.1
EDR09470.1
EDR07997.1
EDR05010.1
EDP54436.1
EDP52954.1
EDP50310.1
EDP48835.1
EDP41926.1
EDO17168.1
EDO16374.1
EDO01665.1
EDN94042.1
EDN91883.1
EDN63551.1
EDN62265.1
EDN10515.1
EDN07939.1
EDN06151.1
EDN02857.1
EDN02373.1
EDK45103.1
EDK42055.1
EDK40002.2
EDK39159.2
EAW25181.1
EAW21760.1
EAW20123.1
EAW18505.1
EAW15155.1
EAW10396.1
EAW09375.1
EAW06401.1
EAU90752.2
EAU85964.1
EAU80539.1
EAU38740.1
EAU38430.1
EAU34338.1
EAU30066.1
EAT92099.1
EAT90401.1
EAT88135.2
EAT87967.1
EAT84032.1
EAT83975.1
EAT80996.2
EAS36986.3
EAS33418.1
EAS31303.3
EAQ93740.1
EAQ93601.1
EAQ92879.1
EAL93199.1
EAL92790.2
EAL89855.1
EAL85241.2
EAL19383.1
EAL18392.1
EAL18370.1
EAL17310.1
EAL01927.1
EAL01794.1
EAK91569.1
EAK91558.1
EAA66439.1
EAA64677.1
EAA64608.1
EAA63517.1
EAA58460.1
EAA36410.2
DAA10990.1
DAA06719.1
CUA77975.1
CUA77399.1
CUA74265.1
CUA69295.1
CUA68851.1
CRL31040.1
CRL28876.1
CRL26783.1
CRL25328.1
CRL20308.1
CRK42622.1
CRK39358.1
CRK31200.1
CRK28204.1
CRK27320.1
CRK24291.1
CRK18807.1
CRK13105.1
CRK02418.1
CRG92090.1
CRG89014.1
CRG88276.1
CRG86368.1
CEP64075.1
CEP62045.1
CEP21377.1
CEP21376.1
CEP18378.1
CEP16461.1
CEP11381.1
CEP11301.1
CEP07722.1
CEL10514.1
CEL08322.1
CEL08214.1
CEL07253.1
CEL05026.1
CEL04851.1
CEJ94627.1
CEJ93719.1
CEJ92684.1
CEJ91244.1
CEJ91186.1
CEJ90748.1
CEJ90120.1
CEJ89511.1
CEJ89224.1
CEJ88808.1
CEJ61117.1
CEJ59377.1
CEJ57578.1
CEJ56961.1
CEJ05138.1
CEJ04312.1
CEJ01178.1
CEJ01103.1
CEJ00125.1
CEI99384.1
CEI98076.1
CEI94449.1
CEI93282.1
CEI86444.1
CEH19558.1
CEH17650.1
CEH14255.1
CEH13700.1
CEH12076.1
CEG83640.1
CEG83539.1
CEG83538.1
CEG83092.1
CEG83091.1
CEG82260.1
CEG82167.1
CEG82166.1
CEG82165.1
CEG80335.1
CEG73801.1
CEG69473.1
CEG66639.1
CEG66020.1
CEG65272.1
CEG65271.1
CED84968.1
CDZ97872.1
CDZ97506.1
CDZ97299.1
CDZ97247.1
CDS12971.1
CDS12176.1
CDS08273.1
CDS06048.1
CDS02630.1
CDO94703.1
CDO93595.1
CDO77798.1
CDO77752.1
CDO74182.1
CDO69707.1
CDM35971.1
CDM32495.1
CDM32186.1
CDM27095.1
CDK29248.1
CDK26626.1
CDK24555.1
CDH56178.1
CDH56177.1
CDH53354.1
CDH52439.1
CDH50822.1
CDH16245.1
CDH14037.1
CDH10395.1
CDH08742.1
CDF91014.1
CDF89158.1
CCU98672.1
CCU98224.1
CCU81373.1
CCU78987.1
CCT71712.1
CCT71193.1
CCT66813.1
CCT65620.1
CCT62952.1
CCT62186.1
CCO37266.1
CCO32096.1
CCM05277.1
CCM03973.1
CCM03548.1
CCM01272.1
CCM00196.1
CCL99695.1
CCK73000.1
CCK72231.1
CCJ29698.1
CCJ28491.1
CCH59242.1
CCH58821.1
CCH46400.1
CCH44252.1
CCH44250.1
CCG83743.1
CCG81671.1
CCG23300.1
CCG20643.1
CCF59672.1
CCF58334.1
CCF53482.1
CCF49758.1
CCF49738.1
CCF46167.1
CCF37924.1
CCF33544.1
CCF32123.1
CCE92597.1
CCE89916.1
CCE82939.1
CCE82013.1
CCE73489.1
CCE72928.1
CCE64017.1
CCE63321.1
CCE42807.1
CCE41697.1
CCE35342.1
CCE26582.1
CCD54888.1
CCD47444.1
CCD46176.1
CCD25041.1
CCD23911.1
CCC69140.1
CCC66715.1
CCC11579.1
CCC08962.1
CCC08602.1
CCA73915.1
CCA71006.1
CCA70755.1
CCA69858.1
CCA67782.1
CCA39248.1
CCA38024.1
CBX95640.1
CBX95451.1
CBX94099.1
CBX93889.1
CBX91440.1
CBQ71775.1
CBQ70069.1
CBQ70047.1
CBF87491.1
CBF87122.1
CBF84945.1
CBF83695.1
CBF69472.1
CAZ85603.1
CAZ83746.1
CAZ79559.1
CAY86502.1
CAY80312.1
CAY70953.1
CAY69596.1
CAX41654.1
CAX40089.1
CAR29745.1
CAR28546.1
CAR24906.1
CAR22720.1
CAP91425.1
CAP86269.1
CAP85936.1
CAP61322.1
CAP60552.1
CAP60112.1
CAK97161.1
CAK96452.1
CAK47064.1
CAK43496.1
CAK40220.1
CAK37870.1
CAH00465.1
CAG99555.1
CAG91059.2
CAG88320.2
CAG82658.1
CAG61856.1
CAG60684.1
CAB88242.1
CAB11208.2
CAA20138.1
BAP70770.1
BAP70089.1
BAO39259.1
BAO38541.1
BAE63849.1
BAE59130.1
BAE56401.1
BAE55731.1
AGV14666.1
AGO11354.1
AGO11330.1
AFR98654.1
AFR97619.1
AFR97595.2
AFR97197.2
AEY95621.1
AEY95591.1
AET41601.1
AET41511.1
AEO70089.1
AEO66182.1
AEO58201.1
AEO53832.1
AEO53215.1
ADV25793.1
ADV23814.1
ADV22216.1
ABN67851.2
ABN64450.2
AAW47088.1
AAW45794.2
AAW45775.1
AAW45436.1
AAS51329.2
AAS51299.2
********************************************
