# Supplementary material for: Fungal lifestyle reflected in serine protease repertoire
Source: Sci Rep. 2017 Aug 22;7:9147. doi: 10.1038/s41598-017-09644-w (PMC5567314; doi:10.1038/s41598-017-09644-w)
Supplement: Supplementary file 3 — Supplementary Table 1 [file 41598_2017_9644_MOESM3_ESM.xlsx]

## Sheet: 1a_Fungal_genomes
organism name	pmid	assembly_ID	strain taxid	species taxid	phylum	references
Talaromyces marneffei ATCC 18224	25676766	GCA_000001985.1	441960	37727	Ascomycota	Nierman, Fedorova-Abrams et al. 2015
Magnaporthe oryzae 70-15	15846337	GCA_000002495.2	242507	318829	Ascomycota	Dean, Talbot et al. 2005
Kluyveromyces lactis	15229592	GCA_000002515.1	28985	28985	Ascomycota	Dujon, Sherman et al. 2004
Yarrowia lipolytica CLIB122	15229592	GCA_000002525.1	284591	4952	Ascomycota	Dujon, Sherman et al. 2004
Candida glabrata	15229592	GCA_000002545.2	5478	5478	Ascomycota	Dujon, Sherman et al. 2004
Aspergillus fumigatus Af293	22080559	GCA_000002655.1	330879	746128	Ascomycota	Arnaud, Cerqueira et al. 2012
Aspergillus clavatus NRRL 1	22080559	GCA_000002715.1	344612	5057	Ascomycota	Arnaud, Cerqueira et al. 2012
Aspergillus niger CBS 513.88	19193216	GCA_000002855.2	425011	5061	Ascomycota	Wright, Sugden et al. 2009
Schizosaccharomyces pombe	11859360	GCA_000002945.2	4896	4896	Ascomycota	Wood, Gwilliam et al. 2002
Talaromyces stipitatus ATCC 10500	25676766	GCA_000003125.1	441959	28564	Ascomycota	Nierman, Fedorova-Abrams et al. 2015
Uncinocarpus reesii 1704	19717792	GCA_000003515.2	336963	33188	Ascomycota	Sharpton, Stajich et al. 2009
Blastomyces dermatitidis ER-3	23499858	GCA_000003525.2	559297	5039	Ascomycota	Marty, Wuthrich et al. 2013
Clavispora lusitaniae ATCC 42720	19465905	GCA_000003835.1	306902	36911	Ascomycota	Butler, Rasmussen et al. 2009
Blastomyces gilchristii SLH14081	23499858	GCA_000003855.2	559298	1681229	Ascomycota	Marty, Wuthrich et al. 2013
Schizosaccharomyces cryophilus OY26	21511999	GCA_000004155.2	653667	866546	Ascomycota	Rhind, Chen et al. 2011
Postia placenta Mad-698-R	19193860	GCA_000006255.1	561896	104341	Basidiomycota	Martinez, Challacombe et al. 2009
Aspergillus flavus NRRL3357	25883274	GCA_000006275.2	332952	5059	Ascomycota	Nierman, Yu et al. 2015
Candida tropicalis MYA-3404	19465905	GCA_000006335.2	294747	5482	Ascomycota	Butler, Rasmussen et al. 2009
Debaryomyces hansenii CBS767	15229592	GCA_000006445.2	284592	4959	Ascomycota	Dujon, Sherman et al. 2004
Aspergillus nidulans FGSC A4	16372000	GCA_000011425.1	227321	162425	Ascomycota	Galagan, Calvo et al. 2005
Zygosaccharomyces rouxii	28209823	GCA_000026365.1	4956	4956	Ascomycota	Sato, Matsushima et al. 2017
Candida dubliniensis CD36	19745113	GCA_000026945.1	573826	42374	Ascomycota	Jackson, Gamble et al. 2009
Komagataella phaffii GS115	27388471	GCA_000027005.1	644223	460519	Ascomycota	Valli, Tatto et al. 2016
Eremothecium gossypii ATCC 10895	15001715	GCA_000091025.4	284811	33169	Ascomycota	Dietrich, Voegeli et al. 2004
Cryptococcus neoformans var. neoformans JEC21	15653466	GCA_000091045.1	214684	5207	Basidiomycota	Loftus, Fung et al. 2005
Encephalitozoon cuniculi GB-M1	11719806	GCA_000091225.1	284813	6035	Microsporidia	Katinka, Duprat et al. 2001
Lachancea thermotolerans CBS 6340	19525356	GCA_000142805.1	559295	381046	Ascomycota	Souciet, Dujon et al. 2009
Grosmannia clavigera kw1407	19747388	GCA_000143105.2	655863	226899	Ascomycota	Diguistini, Liao et al. 2009
Schizophyllum commune H4-8	20622885	GCA_000143185.1	578458	5334	Basidiomycota	Ohm, de Jong et al. 2010
Chaetomium globosum CBS 148.51		GCA_000143365.1	306901	38033	Ascomycota
Laccaria bicolor S238N-H82	18322534	GCA_000143565.1	486041	29883	Basidiomycota	Martin, Aerts et al. 2008
Gaeumannomyces graminis var. tritici R3-111a-1	24789608	GCA_000145635.1	644352	29850	Ascomycota	Li, Feng et al. 2014
Saccharomyces cerevisiae S288c	8849441	GCA_000146045.2	559292	4932	Ascomycota	Goffeau, Barrell et al. 1996
Encephalitozoon intestinalis ATCC 50506	22802648	GCA_000146465.1	876142	58839	Microsporidia	Pombert, Selman et al. 2012
Parastagonospora nodorum SN15	18024570	GCA_000146915.2	321614	13684	Ascomycota	Hane, Lowe et al. 2007
Sclerotinia sclerotiorum 1980 UF-70	21876677	GCA_000146945.2	665079	5180	Ascomycota	Amselem, Cuomo et al. 2011
Colletotrichum graminicola M1.001	22885923	GCA_000149035.1	645133	31870	Ascomycota	O'Connell, Thon et al. 2012
Aspergillus nidulans FGSC A4	16372000	GCA_000149205.2	227321	162425	Ascomycota	Galagan, Calvo et al. 2005
Cryptococcus neoformans var. grubii H99	15653466	GCA_000149245.3	235443	5207	Basidiomycota	Loftus, Fung et al. 2005
Rhizopus delemar RA 99-880	19578406	GCA_000149305.1	246409	936053	Mucoromycota	Ma, Ibrahim et al. 2009
Coccidioides immitis RS	19717792	GCA_000149335.2	246410	5501	Ascomycota	Sharpton, Stajich et al. 2009
Saccharomyces cerevisiae RM11-1a	8849441	GCA_000149365.1	285006	4932	Ascomycota	Goffeau, Barrell et al. 1996
Cryptococcus neoformans var. neoformans B-3501A	15653466	GCA_000149385.1	283643	5207	Basidiomycota	Loftus, Fung et al. 2005
Meyerozyma guilliermondii ATCC 6260	19465905	GCA_000149425.1	294746	4929	Ascomycota	Butler, Rasmussen et al. 2009
Candida albicans WO-1	19465905	GCA_000149445.2	294748	5476	Ascomycota	Butler, Rasmussen et al. 2009
Cryptococcus gattii VGII R265		GCA_000149475.3	294750	1859096	Basidiomycota
Fusarium verticillioides 7600	20237561	GCA_000149555.1	334819	117187	Ascomycota	Ma, van der Does et al. 2010
Histoplasma capsulatum NAm1	19717792	GCA_000149585.1	339724	5037	Ascomycota	Sharpton, Stajich et al. 2009
Aspergillus terreus NIH2624	16372000	GCA_000149615.1	341663	33178	Ascomycota	Galagan, Calvo et al. 2005
Aspergillus fischeri NRRL 181	18404212	GCA_000149645.2	331117	36630	Ascomycota	Fedorova, Khaldi et al. 2008
Lodderomyces elongisporus NRRL YB-4239	19465905	GCA_000149685.1	379508	36914	Ascomycota	Butler, Rasmussen et al. 2009
Coccidioides immitis H538.4	19717792	GCA_000149815.1	396776	5501	Ascomycota	Sharpton, Stajich et al. 2009
Schizosaccharomyces japonicus yFS275	21511999	GCA_000149845.2	402676	4897	Ascomycota	Rhind, Chen et al. 2011
Batrachochytrium dendrobatidis JEL423	22072962	GCA_000149865.1	403673	109871	Chytridiomycota	Joneson, Stajich et al. 2011
Coccidioides immitis RMSCC 2394	19717792	GCA_000149895.1	404692	5501	Ascomycota	Sharpton, Stajich et al. 2009
Puccinia graminis f. sp. tritici CRL 75-36-700-3	21536894	GCA_000149925.1	418459	5297	Basidiomycota	Duplessis, Cuomo et al. 2011
Fusarium oxysporum f. sp. lycopersici 4287	20237561	GCA_000149955.2	426428	5507	Ascomycota	Ma, van der Does et al. 2010
Pyrenophora tritici-repentis Pt-1C-BFP	23316438	GCA_000149985.1	426418	45151	Ascomycota	Manning, Pandelova et al. 2013
Vanderwaltozyma polyspora DSM 70294	17494770	GCA_000150035.1	436907	36033	Ascomycota	Scannell, Frank et al. 2007
Coccidioides posadasii RMSCC 3488	19717792	GCA_000150055.1	454284	199306	Ascomycota	Sharpton, Stajich et al. 2009
Coccidioides immitis RMSCC 3703	19717792	GCA_000150085.1	454286	5501	Ascomycota	Sharpton, Stajich et al. 2009
Histoplasma capsulatum G186AR	19717792	GCA_000150115.1	447093	5037	Ascomycota
Aspergillus fumigatus A1163	22080559	GCA_000150145.1	451804	746128	Ascomycota	Arnaud, Cerqueira et al. 2012
Paracoccidioides brasiliensis Pb03	22046142	GCA_000150475.2	482561	121759	Ascomycota	Desjardins, Champion et al. 2011
Schizosaccharomyces octosporus yFS286	21511999	GCA_000150505.2	483514	4899	Ascomycota	Rhind, Chen et al. 2011
Verticillium dahliae VdLs.17	21829347	GCA_000150675.2	498257	27337	Ascomycota	Klosterman, Subbarao et al. 2011
Paracoccidioides lutzii Pb01	22046142	GCA_000150705.2	502779	1048829	Ascomycota	Desjardins, Champion et al. 2011
Paracoccidioides brasiliensis Pb18	22046142	GCA_000150735.2	502780	121759	Ascomycota	Desjardins, Champion et al. 2011
Verticillium alfalfae VaMs.102	21829347	GCA_000150825.1	526221	1051613	Ascomycota	Klosterman, Subbarao et al. 2011
Microsporum gypseum CBS 118893	22951933	GCA_000150975.2	535722	63402	Ascomycota	Martinez, Oliver et al. 2012
Histoplasma capsulatum H88	19717792	GCA_000151005.2	544711	5037	Ascomycota	Sharpton, Stajich et al. 2009
Histoplasma capsulatum H143	19717792	GCA_000151035.1	544712	5037	Ascomycota	Sharpton, Stajich et al. 2009
Blumeria graminis f. sp. hordei DH14	21148392	GCA_000151065.3	546991	34373	Ascomycota	Spanu, Abbott et al. 2010
Arthroderma benhamiae CBS 112371	21247460	GCA_000151125.2	663331	63400	Ascomycota	Burmester, Shelest et al. 2011
Arthroderma otae CBS 113480	22951933	GCA_000151145.1	554155	63405	Ascomycota	Martinez, Oliver et al. 2012
Trichophyton equinum CBS 127.97	22951933	GCA_000151175.1	559882	63418	Ascomycota	Martinez, Oliver et al. 2012
Allomyces macrogynus ATCC 38327	26365255	GCA_000151295.1	578462	28583	Blastocladiomycota	Torruella, de Mendoza et al. 2015
Coccidioides posadasii C735 delta SOWgp	19717792	GCA_000151335.1	222929	199306	Ascomycota	Sharpton, Stajich et al. 2009
Nectria haematococca mpVI 77-13-4	19714214	GCA_000151355.1	660122	140110	Ascomycota	Coleman, Rounsley et al. 2009
Trichophyton rubrum CBS 118892	22951933	GCA_000151425.1	559305	5551	Ascomycota	Martinez, Oliver et al. 2012
Trichophyton tonsurans CBS 112818	22951933	GCA_000151455.1	647933	34387	Ascomycota	Martinez, Oliver et al. 2012
Trichophyton verrucosum HKI 0517	21247460	GCA_000151505.1	663202	63417	Ascomycota	Burmester, Shelest et al. 2011
Puccinia triticina 1-1 BBBD Race 1	23356831	GCA_000151525.2	630390	208348	Basidiomycota	Fellers, Soltani et al. 2013
Blastomyces dermatitidis ATCC 18188	23499858	GCA_000151595.1	653446	5039	Ascomycota	Marty, Wuthrich et al. 2013
Tuber melanosporum	20348908	GCA_000151645.1	39416	39416	Ascomycota	Martin, Kohler et al. 2010
Pyrenophora teres f. teres 0-1	21067574	GCA_000166005.1	861557	53485	Ascomycota	Ellwood, Liu et al. 2010
Blastomyces dermatitidis ATCC 26199	23499858	GCA_000166155.1	447095	5039	Ascomycota	Marty, Wuthrich et al. 2013
Microbotryum lychnidis-dioicae p1A1 Lamole	26076695	GCA_000166175.1	683840	288795	Basidiomycota	Perlin, Amselem et al. 2015
Saccharomyces kudriavzevii IFO 1802	20164837	GCA_000167075.2	226230	114524	Ascomycota	Hittinger, Goncalves et al. 2010
Trichoderma reesei QM6a	18454138	GCA_000167675.2	431241	51453	Ascomycota	Martinez, Berka et al. 2008
Coccidioides posadasii str. Silveira	19717792	GCA_000170175.2	443226	199306	Ascomycota	Sharpton, Stajich et al. 2009
Trichoderma virens Gv29-8	21501500	GCA_000170995.2	413071	29875	Ascomycota	Kubicek, Herrera-Estrella et al. 2011
Trichoderma atroviride IMI 206040	19948043, 21501500	GCA_000171015.2	452589	63577	Ascomycota	Kubicek, Herrera-Estrella et al. 2011,
Saccharomyces cerevisiae YJM789	8849441	GCA_000181435.1	307796	4932	Ascomycota	Goffeau, Barrell et al. 1996
Malassezia globosa CBS 7966	25085959	GCA_000181695.1	425265	76773	Basidiomycota	White, Findley et al. 2014
Saccharomyces cerevisiae AWRI1631	8849441	GCA_000182175.1	545124	4932	Ascomycota	Goffeau, Barrell et al. 1996
Saccharomyces cerevisiae JAY291	8849441	GCA_000182315.2	574961	4932	Ascomycota	Goffeau, Barrell et al. 1996
Spizellomyces punctatus DAOM BR117	11861890	GCA_000182565.2	645134	109760	Chytridiomycota	Forget, Ustinova et al. 2002
Candida parapsilosis	15657051	GCA_000182765.2	5480	5480	Ascomycota	Nosek, Rycovska et al. 2005
Sordaria macrospora k-hell	20386741	GCA_000182805.2	771870	5147	Ascomycota	Nowrousian, Stajich et al. 2010
Coprinopsis cinerea okayama7#130	20547848	GCA_000182895.1	240176	5346	Basidiomycota	Stajich, Wilke et al. 2010
Neurospora crassa OR74A	12712197	GCA_000182925.2	367110	5141	Ascomycota	Galagan, Calvo et al. 2003
Candida albicans SC5314	19465905	GCA_000182965.2	237561	5476	Ascomycota	Butler, Rasmussen et al. 2009
Nosema ceranae BRL01	25914091	GCA_000182985.1	578460	40302	Microsporidia	Pelin, Selman et al. 2015
Moniliophthora perniciosa FA553	19019209	GCA_000183025.1	554373	153609	Basidiomycota	Mondego, Carazzolle et al. 2008
Pseudogymnoascus destructans 20631-21	24356829	GCA_000184105.1	658429	655981	Ascomycota	Chibucos, Crabtree et al. 2013
Aspergillus oryzae RIB40	16372000	GCA_000184455.3	510516	5062	Ascomycota	Galagan, Calvo et al. 2005
Cryptococcus gattii WM276	21304167	GCA_000185945.1	367775	37769	Basidiomycota	D'Souza, Kronstad et al. 2011
Ogataea parapolymorpha DL-1	24279325	GCA_000187245.3	871575	1005962	Ascomycota	Ravin, Eldarov et al. 2013
Metarhizium acridum CQMa 102	21253567, 25102932	GCA_000187405.1	655827	92637	Ascomycota	Pattemore, Hane et al. 2014,
Metarhizium robertsii ARSEF 23	21253567, 25102933	GCA_000187425.2	655844	568076	Ascomycota	Rube, Fernandez-Gutierrez et al. 2015,
Saccharomyces cerevisiae AWRI796	8849441	GCA_000190195.1	764097	4932	Ascomycota	Goffeau, Barrell et al. 1996
Saccharomyces cerevisiae Vin13	8849441	GCA_000190215.1	764099	4932	Ascomycota	Goffeau, Barrell et al. 1996
Saccharomyces cerevisiae VL3	8849441	GCA_000190235.1	764100	4932	Ascomycota	Goffeau, Barrell et al. 1996
Saccharomyces cerevisiae FostersB	8849441	GCA_000190255.1	764102	4932	Ascomycota	Goffeau, Barrell et al. 1996
Nematocida parisii ERTm3	22813931	GCA_000190615.1	935791	586133	Microsporidia	Cuomo, Desjardins et al. 2012
Vavraia culicis subsp. floridensis	26300319	GCA_000192795.1	948595	103449	Microsporidia	Troemel and Becnel 2015
Magnaporthiopsis poae ATCC 64411		GCA_000193285.1	644358	148304	Ascomycota
Batrachochytrium dendrobatidis JAM81	22072962	GCA_000203795.1	684364	109871	Chytridiomycota	Joneson, Stajich et al. 2011
Melampsora larici-populina 98AG31	21536894	GCA_000204055.1	747676	203908	Basidiomycota	Duplessis, Cuomo et al. 2011
Scheffersomyces stipitis CBS 6054	17334359	GCA_000209165.1	322104	4924	Ascomycota	Jeffries, Grigoriev et al. 2007
Enterocytozoon bieneusi H348	19132089	GCA_000209485.1	481877	31281	Microsporidia	Akiyoshi, Morrison et al. 2009
Neurospora tetrasperma FGSC 2508	21750257	GCA_000213175.1	510951	40127	Ascomycota	Ellison, Stajich et al. 2011
Neurospora tetrasperma FGSC 2509	21750257	GCA_000213195.1	510952	40127	Ascomycota	Ellison, Stajich et al. 2011
Serpula lacrymans var. lacrymans S7.9	21764756	GCA_000218685.1	578457	85982	Basidiomycota	Eastwood, Floudas et al. 2011
Serpula lacrymans var. lacrymans S7.3	21764756	GCA_000218725.1	936435	85982	Basidiomycota	Eastwood, Floudas et al. 2011
Saccharomyces cerevisiae EC1118	8849441	GCA_000218975.1	643680	4932	Ascomycota	Goffeau, Barrell et al. 1996
Zymoseptoria tritici IPO323	21994252	GCA_000219625.1	336722	1047171	Ascomycota	Stukenbrock, Bataillon et al. 2011
Chaetomium thermophilum var. thermophilum DSM 1495	21784248	GCA_000221225.1	759272	209285	Ascomycota	Amlacher, Sarges et al. 2011
Rhodotorula toruloides ATCC 204091	26966203	GCA_000222205.2	1001064	5286	Basidiomycota	Hu and Ji 2016
Fusarium oxysporum Fo5176	20237561	GCA_000222805.1	660025	5507	Ascomycota	Ma, van der Does et al. 2010
Candida tenuis ATCC 10573	21788494	GCA_000223465.1	590646	45596	Ascomycota	Wohlbach, Kuo et al. 2011
Spathaspora passalidarum NRRL Y-27907	21788494	GCA_000223485.1	619300	340170	Ascomycota	Wohlbach, Kuo et al. 2011
Komagataella phaffii CBS 7435	27388471	GCA_000223565.1	981350	460519	Ascomycota	Valli, Tatto et al. 2016
Arthrobotrys oligospora ATCC 24927	21909256	GCA_000225545.1	756982	13349	Ascomycota	Yang, Wang et al. 2011
Cordyceps militaris CM01	22112802	GCA_000225605.1	983644	73501	Ascomycota	Zheng, Xia et al. 2011
Myceliophthora thermophila ATCC 42464	21964414	GCA_000226095.1	573729	78579	Ascomycota	Berka, Grigoriev et al. 2011
Thielavia terrestris NRRL 8126	21964414	GCA_000226115.1	578455	35720	Ascomycota	Berka, Grigoriev et al. 2011
Penicillium rubens Wisconsin 54-1255	18820685	GCA_000226395.1	500485	1108849	Ascomycota	van den Berg, Albang et al. 2008
Podospora anserina S mat+	18460219	GCA_000226545.1	515849	5145	Ascomycota	Espagne, Lespinet et al. 2008
Botrytis cinerea T4	21876677	GCA_000227075.1	999810	40559	Ascomycota	Amselem, Cuomo et al. 2011
Saitoella complicata NRRL Y-17804	27535936	GCA_000227095.3	698492	5606	Ascomycota	Riley, Haridas et al. 2016
Naumovozyma dairenensis CBS 421	26230489	GCA_000227115.2	1071378	27289	Ascomycota	Roach, Burton et al. 2015
Sporisorium reilianum SRZ2	21148393	GCA_000230245.1	999809	72558	Basidiomycota	Schirawski, Mannhaupt et al. 2010
Leptosphaeria maculans JN3	21326234	GCA_000230375.1	985895	5022	Ascomycota	Rouxel, Grandaubert et al. 2011
Aspergillus niger ATCC 1015	19193216	GCA_000230395.2	380704	5061	Ascomycota	Wright, Sugden et al. 2009
Edhazardia aedis USNM 41457	26300319	GCA_000230595.3	1003232	70536	Microsporidia	Troemel and Becnel 2015
Exophiala dermatitidis NIH/UT8656	28348446	GCA_000230625.1	858893	5970	Ascomycota	Teixeira, Moreno et al. 2017
Vittaforma corneae ATCC 50505	12425527	GCA_000231115.1	993615	42399	Microsporidia	Mittleider, Green et al. 2002
Eremothecium cymbalariae DBVPG#7215	22384365	GCA_000235365.1	931890	45285	Ascomycota	Wendland and Walther 2011
Tetrapisispora phaffii CBS 4417	22123960	GCA_000236905.1	1071381	113608	Ascomycota	Gordon, Armisen et al. 2011
Naumovozyma castellii CBS 4309	22123960	GCA_000237345.1	1064592	27288	Ascomycota	Gordon, Armisen et al. 2011
Glarea lozoyensis 74030	22302591, 23688303	GCA_000238015.2	1104152	101852	Ascomycota	Youssar, Gruning et al. 2012; Chen, Yue et al. 2013
Aspergillus kawachii IFO 4308	22045919	GCA_000239835.2	1033177	40384	Ascomycota	Futagami, Mori et al. 2011
Fusarium graminearum PH-1	20237561	GCA_000240135.3	229533	5518	Ascomycota	Ma, van der Does et al. 2010
Mixia osmundae IAM 14324	24372469	GCA_000241205.2	764103	34349	Basidiomycota	Toome, Ohm et al. 2014
Torulaspora delbrueckii	26018571	GCA_000243375.1	4950	4950	Ascomycota	Wu, Buljic et al. 2015
Nematocida sp. 1 ERTm2	25237020	GCA_000250695.1	944018	1155007	Microsporidia	Bakowski, Priest et al. 2014
Nematocida parisii ERTm1	22813931	GCA_000250985.1	881290	586133	Microsporidia	Cuomo, Desjardins et al. 2012
Brettanomyces bruxellensis AWRI1499	22663979	GCA_000259595.1	1124627	5007	Ascomycota	Piskur, Ling et al. 2012
Fusarium oxysporum f. sp. lycopersici MN25	20237561	GCA_000259975.2	1080343	5507	Ascomycota	Ma, van der Does et al. 2010
Fusarium oxysporum f. sp. pisi HDV247	20237561	GCA_000260075.2	1080344	5507	Ascomycota	Ma, van der Does et al. 2010
Fusarium oxysporum f. sp. radicis-lycopersici 26381	20237561	GCA_000260155.3	1089448	5507	Ascomycota	Ma, van der Does et al. 2010
Fusarium oxysporum f. sp. vasinfectum 25433	20237561	GCA_000260175.2	1089449	5507	Ascomycota	Ma, van der Does et al. 2010
Fusarium oxysporum f. sp. cubense tropical race 4 54006	20237561	GCA_000260195.2	1089451	5507	Ascomycota	Ma, van der Does et al. 2010
Fusarium oxysporum f. sp. conglutinans race 2 54008	20237561	GCA_000260215.2	1089457	5507	Ascomycota	Ma, van der Does et al. 2010
Fusarium oxysporum f. sp. raphani 54005	20237561	GCA_000260235.2	1089458	5507	Ascomycota	Ma, van der Does et al. 2010
Fusarium oxysporum f. sp. melonis 26406	20237561	GCA_000260495.2	1089452	5507	Ascomycota	Ma, van der Does et al. 2010
Saccharomyces cerevisiae Kyokai no. 7	8849441	GCA_000260735.1	721032	4932	Ascomycota	Goffeau, Barrell et al. 1996
Wallemia mellicola CBS 633.66	22326418	GCA_000263375.1	671144	1708541	Basidiomycota	Padamsee, Kumar et al. 2012
Stereum hirsutum FP-91666 SS1	22745431	GCA_000264905.1	721885	40492	Basidiomycota	Floudas, Binder et al. 2012
Punctularia strigosozonata HHB-11173 SS5	22745431	GCA_000264995.1	741275	202698	Basidiomycota	Floudas, Binder et al. 2012
Auricularia subglabra TFB-10046 SS5	22745431	GCA_000265015.1	717982	1331295	Basidiomycota	Floudas, Binder et al. 2012
Aspergillus oryzae 3.042	16372000	GCA_000269785.2	1160506	5062	Ascomycota	Galagan, Calvo et al. 2005
Saccharomyces cerevisiae CEN.PK113-7D	8849441	GCA_000269885.1	889517	4932	Ascomycota	Goffeau, Barrell et al. 1996
Trametes versicolor FP-101664 SS1	22745431	GCA_000271585.1	717944	5325	Basidiomycota	Floudas, Binder et al. 2012
Fomitiporia mediterranea MF3/22	22745431	GCA_000271605.1	694068	208960	Basidiomycota	Floudas, Binder et al. 2012
Coniophora puteana RWD-64-598 SS2	22745431	GCA_000271625.1	741705	80637	Basidiomycota	Floudas, Binder et al. 2012
Tremella mesenterica DSM 1558	22745431	GCA_000271645.1	578456	5217	Basidiomycota	Floudas, Binder et al. 2012
Fusarium oxysporum Fo47	20237561	GCA_000271705.2	660027	5507	Ascomycota	Ma, van der Does et al. 2010
Fusarium oxysporum FOSC 3-a	20237561	GCA_000271745.2	909455	5507	Ascomycota	Ma, van der Does et al. 2010
Dichomitus squalens LYAD-421 SS1	22745431	GCA_000275845.1	732165	114155	Basidiomycota	Floudas, Binder et al. 2012
Encephalitozoon hellem ATCC 50504	22802648	GCA_000277815.3	907965	27973	Microsporidia	Pombert, Selman et al. 2012
Encephalitozoon romaleae SJ-2008	22802648	GCA_000280035.2	1178016	571949	Microsporidia	Pombert, Selman et al. 2012
Beauveria bassiana ARSEF 2860	22761991	GCA_000280675.1	655819	176275	Ascomycota	Xiao, Ying et al. 2012
Coniosporium apollinis CBS 100218	28348446	GCA_000281105.1	1168221	61459	Ascomycota	Teixeira, Moreno et al. 2017
Ustilago hordei	22623492	GCA_000286035.1	120017	120017	Basidiomycota	Laurie, Ali et al. 2012
Magnaporthe oryzae Y34	15846337	GCA_000292585.1	1143189	318829	Ascomycota	Dean, Talbot et al. 2005
Magnaporthe oryzae P131	15846337	GCA_000292605.1	1143193	318829	Ascomycota	Dean, Talbot et al. 2005
Dacryopinax primogenitus	27127213	GCA_000292625.1	1858805	1858805	Basidiomycota	McLaughlin, Healy et al. 2016
Saccharomyces arboricola H-6	23368932	GCA_000292725.1	1160507	706196	Ascomycota	Liti, Nguyen Ba et al. 2013
Trichosporon asahii var. asahii CBS 2479	23104369	GCA_000293215.1	1186058	82508	Basidiomycota	Yang, Li et al. 2012
Marssonina brunnea f. sp. 'multigermtubi' MB_m1	22876864	GCA_000298775.1	1072389	698440	Ascomycota	Zhu, Cao et al. 2012
Trichosporon asahii var. asahii CBS 8904	23104369	GCA_000299215.2	1220162	82508	Basidiomycota	Yang, Li et al. 2012
Agaricus bisporus var. burnettii JB137-S8	23354075	GCA_000300555.1	597362	5341	Basidiomycota	Eastwood, Herman et al. 2013
Agaricus bisporus var. bisporus H97	23354075	GCA_000300575.1	936046	5341	Basidiomycota	Eastwood, Herman et al. 2013
Phanerochaete carnosa HHB-10118-sp	22937793	GCA_000300595.1	650164	231932	Basidiomycota	Suzuki, MacDonald et al. 2012
Macrophomina phaseolina MS6	22992219	GCA_000302655.1	1126212	35725	Ascomycota	Islam, Haque et al. 2012
Fusarium pseudograminearum CS3096	23028337	GCA_000303195.2	1028729	101028	Ascomycota	Gardiner, McDonald et al. 2012
Kazachstania africana CBS 2517	26066552	GCA_000304475.1	1071382	432096	Ascomycota	Wolfe, Armisen et al. 2015
Taphrina deformans PYCC 5710	24682155	GCA_000312925.2	1097556	5011	Ascomycota	Tsai, Tanaka et al. 2014
Wickerhamomyces ciferrii	23193139	GCA_000313485.1	1041607	1041607	Ascomycota	Schneider, Andrea et al. 2012
Fibroporia radiculosa	22247176	GCA_000313525.1	599839	599839	Basidiomycota	Tang, Perkins et al. 2012
Serendipita indica DSM 11827	22022265	GCA_000313545.1	1109443	65672	Basidiomycota	Zuccaro, Lahrmann et al. 2011
Colletotrichum higginsianum	22885923	GCA_000313795.2	80884	80884	Ascomycota	O'Connell, Thon et al. 2012
Penicillium digitatum Pd1	23952944	GCA_000315645.2	1170230	36651	Ascomycota	Sun, Ruan et al. 2013
Penicillium digitatum PHI26	23952944	GCA_000315665.1	1170229	36651	Ascomycota	Sun, Ruan et al. 2013
Candida orthopsilosis		GCA_000315875.1	273371	273371	Ascomycota
Millerozyma farinosa CBS 7064	22384408	GCA_000315895.1	559304	4920	Ascomycota	Louis, Despons et al. 2012
Tetrapisispora blattae CBS 6284	22123960	GCA_000315915.1	1071380	1071379	Ascomycota	Gordon, Armisen et al. 2011
Trachipleistophora hominis	23133373	GCA_000316135.1	72359	72359	Microsporidia	Heinz, Williams et al. 2012
Colletotrichum gloeosporioides Nara gc5	28201983	GCA_000319635.1	1213859	474922	Ascomycota	Liang, Tian et al. 2017
Sphaerulina musiva SO2202	23236275	GCA_000320565.2	692275	85929	Ascomycota	Ohm, Feau et al. 2012
Heterobasidion irregulare TC 32-1	22463738	GCA_000320585.2	747525	984962	Basidiomycota	Olson, Aerts et al. 2012
Gelatoporia subvermispora B	22434909	GCA_000320605.2	914234	42742	Basidiomycota	Fernandez-Fueyo, Ruiz-Duenas et al. 2012
Rhodotorula toruloides NP11	26966203	GCA_000320785.2	1130832	5286	Basidiomycota	Hu and Ji 2016
Saccharomyces cerevisiae Lalvin QA23	8849441	GCA_000325965.1	764098	4932	Ascomycota	Goffeau, Barrell et al. 1996
Saccharomyces cerevisiae FostersO	8849441	GCA_000326005.1	764101	4932	Ascomycota	Goffeau, Barrell et al. 1996
Saccharomyces cerevisiae x Saccharomyces kudriavzevii VIN7	22136070	GCA_000326105.1	1095631	332112	Ascomycota	Borneman, Desany et al. 2012
Ustilago maydis 521	17080091	GCA_000328475.2	237631	5270	Basidiomycota	Kamper, Kahmann et al. 2006
Pneumocystis jirovecii	23392351	GCA_000333975.2	42068	42068	Ascomycota	Ma, Huang et al. 2013
Rhizoctonia solani AG-1 IA	24810276	GCA_000334115.1	983506	456999	Basidiomycota	Hane, Anderson et al. 2014
Moesziomyces antarcticus T-34	24586250	GCA_000334475.1	1151754	84753	Basidiomycota	Morita, Koike et al. 2014
Baudoinia panamericana UAMH 10762	23236275	GCA_000338955.1	717646	1709381	Ascomycota	Ohm, Feau et al. 2012
Bipolaris maydis C5	23236275	GCA_000338975.1	701091	5016	Ascomycota	Ohm, Feau et al. 2012
Bipolaris sorokiniana ND90Pr	23357949	GCA_000338995.1	665912	45130	Ascomycota	Condon, Leng et al. 2013
Dothistroma septosporum NZE10	23209441	GCA_000340195.1	675120	64363	Ascomycota	de Wit, van der Burgt et al. 2012
Cercospora fijiensis CIRAD86	23236275	GCA_000340215.1	383855	1873960	Ascomycota	Ohm, Feau et al. 2012
Fomitopsis pinicola FP-58527 SS1	22745431	GCA_000344655.2	743788	40483	Basidiomycota	Floudas, Binder et al. 2012
Gloeophyllum trabeum ATCC 11539	22745431	GCA_000344685.1	670483	104355	Basidiomycota	Floudas, Binder et al. 2012
Candida maltosa Xu316	20668703	GCA_000344705.1	1245528	5479	Ascomycota	Lin, He et al. 2010
Penicillium oxalicum 114-2	23383313	GCA_000346795.1	933388	69781	Ascomycota	Liu, Zhang et al. 2013
Claviceps purpurea 20.1	23468653	GCA_000347355.1	1111077	5111	Ascomycota	Schardl, Young et al. 2013
Kazachstania naganishii CBS 8797	26066552	GCA_000348985.1	1071383	588726	Ascomycota	Wolfe, Armisen et al. 2015
Pneumocystis murina B123	23392351	GCA_000349005.2	1069680	263815	Ascomycota	Ma, Huang et al. 2013
Malassezia sympodialis ATCC 42132	28100699	GCA_000349305.2	1230383	76777	Basidiomycota	Zhu, Engstrom et al. 2017
Eutypa lata UCREL1	23723393	GCA_000349385.1	1287681	97096	Ascomycota	Blanco-Ulate, Rolshausen et al. 2013
Botrytis cinerea BcDW1	21876677	GCA_000349525.1	1290391	40559	Ascomycota	Amselem, Cuomo et al. 2011
Colletotrichum orbiculare MAFF 240422	23252678	GCA_000350065.1	1213857	5465	Ascomycota	Gan, Ikeda et al. 2013
Rhizoctonia solani AG-1 IB	24810276	GCA_000350255.1	1108050	456999	Basidiomycota	Hane, Anderson et al. 2014
Fusarium oxysporum f. sp. cubense race 1	20237561	GCA_000350345.1	1229664	5507	Ascomycota	Ma, van der Does et al. 2010
Fusarium oxysporum f. sp. cubense race 4	20237561	GCA_000350365.1	1229665	5507	Ascomycota	Ma, van der Does et al. 2010
Bipolaris maydis ATCC 48331	23236275	GCA_000354255.1	665024	5016	Ascomycota	Ohm, Feau et al. 2012
Setosphaeria turcica Et28A	23357949	GCA_000359705.1	671987	93612	Ascomycota	Condon, Leng et al. 2013
Cyphellophora europaea CBS 101466	28348446	GCA_000365145.2	1220924	293227	Ascomycota	Teixeira, Moreno et al. 2017
Cladophialophora carrionii CBS 160.54	28348446	GCA_000365165.2	1279043	86049	Ascomycota	Teixeira, Moreno et al. 2017
Nosema bombycis CQ1	23496955	GCA_000383075.1	578461	27978	Microsporidia	Pan, Xu et al. 2013
Neofusicoccum parvum UCRNP2	23766404	GCA_000385595.1	1287680	310453	Ascomycota	Blanco-Ulate, Rolshausen et al. 2013
Anncaliia algerae PRA109	24967735	GCA_000385855.2	1240240	723287	Microsporidia	Panek, El Alaoui et al. 2014
Anncaliia algerae PRA339	24967735	GCA_000385875.2	1288291	723287	Microsporidia	Panek, El Alaoui et al. 2014
Phaeoacremonium minimum UCRPA7	23814032	GCA_000392275.1	1286976	223192	Ascomycota	Blanco-Ulate, Rolshausen et al. 2013
Wallemia ichthyophaga EXF-994	24034603	GCA_000400465.1	1299270	245174	Basidiomycota	Zajc, Liu et al. 2013
Mucor circinelloides f. circinelloides 1006PhL	26352831	GCA_000401635.1	1220926	36080	Mucoromycota	Tang, Zhao et al. 2015
Pseudozyma hubeiensis SY62	23814110	GCA_000403515.1	1305764	327079	Basidiomycota	Konishi, Hatada et al. 2013
Glarea lozoyensis ATCC 20868	22302591, 23688303	GCA_000409485.1	1116229	101852	Ascomycota	Youssar, Gruning et al. 2012; Chen, Yue et al. 2013
Ophiostoma piceae UAMH 11346	23725015	GCA_000410735.1	1262450	61273	Ascomycota	Haridas, Wang et al. 2013
Saccharomycetaceae sp. 'Ashbya aceri'	23749448	GCA_000412225.2	566037	566037	Ascomycota	Dietrich, Voegeli et al. 2013
Anthracocystis flocculosa PF-1	23800965	GCA_000417875.1	1277687	84751	Basidiomycota	Lefebvre, Joly et al. 2013
Blumeria graminis f. sp. tritici 96224	21148392	GCA_000418435.1	1268274	34373	Ascomycota	Spanu, Abbott et al. 2010
Metarhizium anisopliae BRIP 53293	25102932	GCA_000426965.1	1291518	5530	Ascomycota	Pattemore, Hane et al. 2014
Metarhizium anisopliae BRIP 53284	25102932	GCA_000426985.1	1291519	5530	Ascomycota	Pattemore, Hane et al. 2014
Spraguea lophii 42_110	23990793	GCA_000430065.1	1358809	51541	Microsporidia	Campbell, Williams et al. 2013
Rhizophagus irregularis DAOM 181602	24277808	GCA_000439145.2	747089	588596	Mucoromycota	Tisserant, Malbreil et al. 2013
Dactylellina haptotyla CBS 200.50	24244185	GCA_000441935.1	1284197	430498	Ascomycota	Meerupati, Andersson et al. 2013
Rozella allomycis CSF55	23932404	GCA_000442015.1	988480	281847	Cryptomycota	James, Pelin et al. 2013
Zygosaccharomyces bailii CLIB 213	23969048	GCA_000442885.1	1333698	4954	Ascomycota	Galeote, Bigey et al. 2013
Colletotrichum gloeosporioides Cg-14	28201983	GCA_000446055.1	1237896	474922	Ascomycota	Liang, Tian et al. 2017
Nosema apis BRL 01	23829473	GCA_000447185.1	1037528	35231	Microsporidia	Chen, Pettis et al. 2013
Ophiocordyceps sinensis CO18	27343682	GCA_000448365.1	911162	72228	Ascomycota	Li, Hsiang et al. 2016
Endocarpon pusillum Z07020	24855301, 24438332	GCA_000464535.1	1263415	364733	Ascomycota	Park, Choi et al. 2014; Wang, Liu et al. 2014
Sporothrix schenckii ATCC 58251	25351875	GCA_000474925.1	1391915	29908	Ascomycota	Teixeira, de Almeida et al. 2014
Moniliophthora roreri MCA 2997	24571091	GCA_000488995.1	1381753	221103	Basidiomycota	Meinhardt, Costa et al. 2014
Kalmanozyma brasiliensis GHG001	24356824	GCA_000497045.1	1365824	1392244	Basidiomycota	Oliveira, Dos Santos et al. 2013
Byssochlamys spectabilis No. 5	24407650	GCA_000497085.1	1356009	264951	Ascomycota	Oka, Ekino et al. 2014
Sclerotinia borealis F-4157	24459262	GCA_000503235.1	1432307	77105	Ascomycota	Mardanov, Beletsky et al. 2014
Kwoniella heveanensis BCC8398	20502678	GCA_000507405.3	1296120	89924	Basidiomycota	Metin, Findley et al. 2010
Kwoniella heveanensis CBS 569	20502678	GCA_000507425.3	1296119	89924	Basidiomycota	Metin, Findley et al. 2010
Kwoniella mangroviensis CBS 8507	23524993	GCA_000507465.3	1296122	463800	Basidiomycota	Guerreiro, Springer et al. 2013
Kwoniella mangroviensis CBS 8886	23524993	GCA_000507485.3	1296123	463800	Basidiomycota	Guerreiro, Springer et al. 2013
Kwoniella mangroviensis CBS 10435	23524993	GCA_000507885.2	1331196	463800	Basidiomycota	Guerreiro, Springer et al. 2013
Kwoniella dejecticola CBS 10117	16487351	GCA_000512565.2	1296121	324770	Basidiomycota	Thanh, Hai et al. 2006
Kwoniella bestiolae CBS 10118	16487351	GCA_000512585.2	1296100	324769	Basidiomycota	Thanh, Hai et al. 2006
Kwoniella pini CBS 10737	18676488	GCA_000512605.2	1296096	453459	Basidiomycota	Golubev, Pfeiffer et al. 2008
Penicillium roqueforti FM164	26412136	GCA_000513255.1	1365484	5082	Ascomycota	Ropars, Rodriguez de la Vega et al. 2015
Penicillium camemberti FM 013	26412136	GCA_000513335.1	1429867	5075	Ascomycota	Ropars, Rodriguez de la Vega et al. 2015
Trichoderma reesei RUT C-30	18454138	GCA_000513815.1	1344414	51453	Ascomycota	Martinez, Berka et al. 2008
Pestalotiopsis fici W106-1	25623211	GCA_000516985.1	1229662	393283	Ascomycota	Wang, Zhang et al. 2015
Moesziomyces aphidis DSM 70725	24526638	GCA_000517465.1	1391700	84754	Basidiomycota	Lorenz, Guenther et al. 2014
Bipolaris zeicola 26-R-13	23357949	GCA_000523435.1	930089	5017	Ascomycota	Condon, Leng et al. 2013
Bipolaris oryzae ATCC 44560	23357949	GCA_000523455.1	930090	101162	Ascomycota	Condon, Leng et al. 2013
Rhizoctonia solani AG-3 Rhs1AP	24810276	GCA_000524645.1	1086054	456999	Basidiomycota	Hane, Anderson et al. 2014
Drechslerella stenobrocha 248	24507587	GCA_000525045.1	1043628	314127	Ascomycota	Liu, Zhang et al. 2014
Bipolaris victoriae FI3	23357949	GCA_000527765.1	930091	40125	Ascomycota	Condon, Leng et al. 2013
Zygosaccharomyces bailii ISA1307	23969048	GCA_000530735.1	1355161	4954	Ascomycota	Galeote, Bigey et al. 2013
Saccharomyces cerevisiae R008	8849441	GCA_000568005.1	1182966	4932	Ascomycota	Goffeau, Barrell et al. 1996
Saccharomyces cerevisiae P301	8849441	GCA_000568055.1	1182968	4932	Ascomycota	Goffeau, Barrell et al. 1996
Saccharomyces cerevisiae P283	8849441	GCA_000568295.1	1177187	4932	Ascomycota	Goffeau, Barrell et al. 1996
Saccharomyces cerevisiae R103	8849441	GCA_000568365.1	1182967	4932	Ascomycota	Goffeau, Barrell et al. 1996
Kuraishia capsulata CBS 1993	24317973	GCA_000576695.1	1382522	317047	Ascomycota	Morales, Noel et al. 2013
Colletotrichum fioriniae PJ7	24723700	GCA_000582985.1	1445577	710243	Ascomycota	Baroncelli, Sreenivasaprasad et al. 2014
Cladophialophora yegresii CBS 114405	28348446	GCA_000585515.1	1182544	470704	Ascomycota	Teixeira, Moreno et al. 2017
Cladophialophora psammophila CBS 110553	28348446	GCA_000585535.1	1182543	1182553	Ascomycota	Teixeira, Moreno et al. 2017
Capronia epimyces CBS 606.96	28348446	GCA_000585565.1	1182542	43228	Ascomycota	Teixeira, Moreno et al. 2017
Capronia coronata CBS 617.96	28348446	GCA_000585585.1	1182541	43229	Ascomycota	Teixeira, Moreno et al. 2017
Metarhizium robertsii	21253567, 25102933	GCA_000591435.1	568076	568076	Ascomycota	Gao, Jin et al. 2011; Rube, Fernandez-Gutierrez et al. 2015
Rhizophagus irregularis DAOM 197198w	24277808	GCA_000597685.1	1432141	588596	Mucoromycota	Tisserant, Malbreil et al. 2013
Fusarium graminearum	20237561	GCA_000599445.1	5518	5518	Ascomycota	Ma, van der Does et al. 2010
Aspergillus ruber CBS 135680	24811710	GCA_000600275.1	1388766	396024	Ascomycota	Kis-Papo, Weig et al. 2014
Trichophyton rubrum MR850	22951933	GCA_000616765.1	1215337	5551	Ascomycota	Martinez, Oliver et al. 2012
Trichophyton interdigitale H6		GCA_000616785.1	1215336	101480	Ascomycota
Trichophyton rubrum CBS 100081	22951933	GCA_000616805.1	1215328	5551	Ascomycota	Martinez, Oliver et al. 2012
Trichophyton rubrum CBS 288.86	22951933	GCA_000616825.1	1215330	5551	Ascomycota	Martinez, Oliver et al. 2012
Trichophyton rubrum CBS 289.86	22951933	GCA_000616845.1	1215329	5551	Ascomycota	Martinez, Oliver et al. 2012
Trichophyton soudanense CBS 452.61		GCA_000616865.1	1215331	69891	Ascomycota
Trichophyton rubrum MR1448	22951933	GCA_000616905.1	1215339	5551	Ascomycota	Martinez, Oliver et al. 2012
Trichophyton rubrum MR1459	22951933	GCA_000616945.1	1215341	5551	Ascomycota	Martinez, Oliver et al. 2012
Trichophyton rubrum CBS 735.88	22951933	GCA_000616965.1	1215332	5551	Ascomycota	Martinez, Oliver et al. 2012
Trichophyton rubrum CBS 202.88	22951933	GCA_000616985.1	1215334	5551	Ascomycota	Martinez, Oliver et al. 2012
Trichophyton interdigitale MR816		GCA_000622975.1	1215338	101480	Ascomycota
Trichophyton rubrum D6	22951933	GCA_000622995.1	1215335	5551	Ascomycota	Martinez, Oliver et al. 2012
Ustilaginoidea virens	27151791	GCA_000687475.1	1159556	1159556	Ascomycota	Kumagai, Ishii et al. 2016
Aspergillus oryzae 100-8	16372000	GCA_000691885.1	1197718	5062	Ascomycota	Galagan, Calvo et al. 2005
Rhizoctonia solani AG-8 WAC10335	24810276	GCA_000695385.1	1287689	456999	Basidiomycota	Hane, Anderson et al. 2014
Colletotrichum sublineola	28073340	GCA_000696135.1	1173701	1173701	Ascomycota	Buiate, Xavier et al. 2017
Galerina marginata CBS 339.88	24958869	GCA_000697645.1	685588	109633	Basidiomycota	Riley, Salamov et al. 2014
Jaapia argillacea MUCL 33604	24958869	GCA_000697665.1	933084	202697	Basidiomycota	Riley, Salamov et al. 2014
Pleurotus ostreatus PC15	24958869	GCA_000697685.1	1137138	5322	Basidiomycota	Riley, Salamov et al. 2014
Botryobasidium botryosum FD-172 SS1	24958869	GCA_000697705.1	930990	264124	Basidiomycota	Riley, Salamov et al. 2014
Mixia osmundae IAM 14324	24372469	GCA_000708205.1	764103	34349	Basidiomycota	Toome, Ohm et al. 2014
Exophiala aquamarina CBS 119918	28348446	GCA_000709125.1	1182545	1033840	Ascomycota	Teixeira, Moreno et al. 2017
Penicillium chrysogenum	24564352	GCA_000710275.1	5076	5076	Ascomycota	Wang, Zhong et al. 2014
Tilletiaria anomala UBC 951	24926052	GCA_000711695.1	1037660	5281	Basidiomycota	Toome, Kuo et al. 2014
Rhizoctonia solani 123E	24810276	GCA_000715385.1	1423351	456999	Basidiomycota	Hane, Anderson et al. 2014
Aureobasidium subglaciale EXF-2481	24984952	GCA_000721755.1	1043005	1042127	Ascomycota	Gostincar, Ohm et al. 2014
Aureobasidium namibiae CBS 147.97	24984952	GCA_000721765.1	1043004	559561	Ascomycota	Gostincar, Ohm et al. 2014
Aureobasidium melanogenum CBS 110374	24984952	GCA_000721775.1	1043003	46634	Ascomycota	Gostincar, Ohm et al. 2014
Aureobasidium pullulans EXF-150	24984952	GCA_000721785.1	1043002	5580	Ascomycota	Gostincar, Ohm et al. 2014
Lichtheimia corymbifera JMRC:FSU:9682	27918580	GCA_000723665.1	1263082	42458	Mucoromycota	Schwartze, Winter et al. 2016
Stachybotrys chartarum IBT 7711	26430036	GCA_000730325.1	1280523	74722	Ascomycota	Betancourt, Dean et al. 2015
Aspergillus fumigatus var. RP-2014	22080559	GCA_000731615.1	1476192	746128	Ascomycota	Arnaud, Cerqueira et al. 2012
Scedosporium apiospermum	25278533	GCA_000732125.1	563466	563466	Ascomycota	Vandeputte, Ghamrawi et al. 2014
Stachybotrys chartarum IBT 40293	26430036	GCA_000732565.1	1280524	74722	Ascomycota	Betancourt, Dean et al. 2015
Stachybotrys chartarum IBT 40288	26430036	GCA_000732765.1	1283842	74722	Ascomycota	Betancourt, Dean et al. 2015
Stachybotrys chlorohalonata IBT 40285	25015739	GCA_000732775.1	1283841	388913	Ascomycota	Semeiks, Borek et al. 2014
Penicillium nordicum	26734552	GCA_000733025.2	229535	229535	Ascomycota	Wingfield, Barnes et al. 2015
Fusarium oxysporum	20237561	GCA_000733055.2	5507	5507	Ascomycota	Ma, van der Does et al. 2010
Trichoderma asperellum		GCA_000733085.2	101201	101201	Ascomycota
Penicillium roqueforti	26412136	GCA_000737485.2	5082	5082	Ascomycota	Ropars, Rodriguez de la Vega et al. 2015
Nematocida sp. 1 ERTm6	25237020	GCA_000738915.1	1138374	1155007	Microsporidia	Bakowski, Priest et al. 2014
Metarhizium anisopliae	25102932	GCA_000739145.1	5530	5530	Ascomycota	Pattemore, Hane et al. 2014
Mortierella verticillata NRRL 6337	15689432	GCA_000739165.1	1069443	78898	Mucoromycota	Seif, Leigh et al. 2005
Moesziomyces antarcticus	24586250	GCA_000747765.1	84753	84753	Basidiomycota	Morita, Koike et al. 2014
Talaromyces marneffei PM1	25676766	GCA_000750115.1	1077442	37727	Ascomycota	Nierman, Fedorova-Abrams et al. 2015
Pseudogymnoascus sp. VKM F-3557	25994131	GCA_000750665.1	1437433	1437433	Ascomycota	Leushkin, Logacheva et al. 2015
Pseudogymnoascus sp. VKM F-3808	25994131	GCA_000750675.1	1391699	1391699	Ascomycota	Leushkin, Logacheva et al. 2015
Pseudogymnoascus sp. VKM F-3775	25994131	GCA_000750715.1	1420901	1420901	Ascomycota	Leushkin, Logacheva et al. 2015
Pseudogymnoascus sp. VKM F-4246	25994131	GCA_000750735.1	1420902	1420902	Ascomycota	Leushkin, Logacheva et al. 2015
Pseudogymnoascus sp. VKM F-4281 (FW-2241)	25994131	GCA_000750745.1	1420906	1420906	Ascomycota	Leushkin, Logacheva et al. 2015
Pseudogymnoascus sp. VKM F-4513 (FW-928)	25994131	GCA_000750755.1	1420907	1420907	Ascomycota	Leushkin, Logacheva et al. 2015
Pseudogymnoascus sp. VKM F-4514 (FW-929)	25994131	GCA_000750795.1	1420908	1420908	Ascomycota	Leushkin, Logacheva et al. 2015
Pseudogymnoascus sp. VKM F-4515 (FW-2607)	25994131	GCA_000750805.1	1420909	1420909	Ascomycota	Leushkin, Logacheva et al. 2015
Pseudogymnoascus sp. VKM F-4516 (FW-969)	25994131	GCA_000750815.1	1420910	1420910	Ascomycota	Leushkin, Logacheva et al. 2015
Pseudogymnoascus sp. VKM F-4517 (FW-2822)	25994131	GCA_000750875.1	1420911	1420911	Ascomycota	Leushkin, Logacheva et al. 2015
Pseudogymnoascus sp. VKM F-103	25994131	GCA_000750895.1	1420912	1420912	Ascomycota	Leushkin, Logacheva et al. 2015
Pseudogymnoascus sp. VKM F-4518 (FW-2643)	25994131	GCA_000750925.1	1420913	1420913	Ascomycota	Leushkin, Logacheva et al. 2015
Pseudogymnoascus sp. VKM F-4519 (FW-2642)	25994131	GCA_000750935.1	1420914	1420914	Ascomycota	Leushkin, Logacheva et al. 2015
Pseudogymnoascus sp. VKM F-4520 (FW-2644)	25994131	GCA_000750995.1	1420915	1420915	Ascomycota	Leushkin, Logacheva et al. 2015
Mitosporidium daphniae	25313038	GCA_000760515.1	1485682	1485682	Microsporidia	Haag, James et al. 2014
Pichia kudriavzevii	23027839	GCA_000764455.1	4909	4909	Ascomycota	Chan, Gan et al. 2012
Trametes cinnabarina	25461894	GCA_000765035.1	5643	5643	Basidiomycota	Busk, Lange et al. 2014
Fusarium avenaceum	25409087	GCA_000769215.1	40199	40199	Ascomycota	Lysoe, Harris et al. 2014
Acremonium chrysogenum ATCC 11550	25291769	GCA_000769265.1	857340	5044	Ascomycota	Terfehr, Dahlmann et al. 2014
Penicillium expansum	25338147	GCA_000769735.1	27334	27334	Ascomycota	Ballester, Marcet-Houben et al. 2015
Penicillium expansum	25338147	GCA_000769745.1	27334	27334	Ascomycota	Ballester, Marcet-Houben et al. 2015
Penicillium expansum	25338147	GCA_000769755.1	27334	27334	Ascomycota	Ballester, Marcet-Houben et al. 2015
Penicillium italicum	25338147	GCA_000769765.1	40296	40296	Ascomycota	Ballester, Marcet-Houben et al. 2015
Beauveria bassiana D1-5	22761991	GCA_000770705.1	1245745	176275	Ascomycota	Xiao, Ying et al. 2012
Candida albicans P78048	19465905	GCA_000773725.1	1094989	5476	Ascomycota	Butler, Rasmussen et al. 2009
Candida albicans GC75	19465905	GCA_000773735.1	1094988	5476	Ascomycota	Butler, Rasmussen et al. 2009
Candida albicans P37005	19465905	GCA_000773745.1	1094985	5476	Ascomycota	Butler, Rasmussen et al. 2009
Candida albicans P94015	19465905	GCA_000773755.1	1094983	5476	Ascomycota	Butler, Rasmussen et al. 2009
Candida albicans P57072	19465905	GCA_000773805.1	1094990	5476	Ascomycota	Butler, Rasmussen et al. 2009
Candida albicans P37037	19465905	GCA_000773825.1	1094992	5476	Ascomycota	Butler, Rasmussen et al. 2009
Candida albicans 12C	19465905	GCA_000773845.1	1094981	5476	Ascomycota	Butler, Rasmussen et al. 2009
Candida albicans P87	19465905	GCA_000774085.1	1094984	5476	Ascomycota	Butler, Rasmussen et al. 2009
Candida albicans 19F	19465905	GCA_000775445.1	1094987	5476	Ascomycota	Butler, Rasmussen et al. 2009
Candida albicans L26	19465905	GCA_000775455.1	1094982	5476	Ascomycota	Butler, Rasmussen et al. 2009
Candida albicans P34048	19465905	GCA_000775465.1	1094991	5476	Ascomycota	Butler, Rasmussen et al. 2009
Candida albicans P57055	19465905	GCA_000775505.1	1094996	5476	Ascomycota	Butler, Rasmussen et al. 2009
Candida albicans P75063	19465905	GCA_000775525.1	1094997	5476	Ascomycota	Butler, Rasmussen et al. 2009
Candida albicans P76067	19465905	GCA_000784495.1	1094999	5476	Ascomycota	Butler, Rasmussen et al. 2009
Candida albicans P76055	19465905	GCA_000784505.1	1094998	5476	Ascomycota	Butler, Rasmussen et al. 2009
Candida albicans P37039	19465905	GCA_000784515.1	1094993	5476	Ascomycota	Butler, Rasmussen et al. 2009
Candida albicans P60002	19465905	GCA_000784525.1	1094986	5476	Ascomycota	Butler, Rasmussen et al. 2009
Candida albicans P75010	19465905	GCA_000784575.1	1094994	5476	Ascomycota	Butler, Rasmussen et al. 2009
Candida albicans P75016	19465905	GCA_000784595.1	1094995	5476	Ascomycota	Butler, Rasmussen et al. 2009
Candida albicans P78042	19465905	GCA_000784615.1	1095000	5476	Ascomycota	Butler, Rasmussen et al. 2009
Candida albicans SC5314	19465905	GCA_000784635.1	237561	5476	Ascomycota	Butler, Rasmussen et al. 2009
Candida albicans SC5314	19465905	GCA_000784655.1	237561	5476	Ascomycota	Butler, Rasmussen et al. 2009
Candida albicans Ca6	19465905	GCA_000784695.1	1165368	5476	Ascomycota	Butler, Rasmussen et al. 2009
Neurospora crassa	12712197	GCA_000786625.1	5141	5141	Ascomycota	Galagan, Calvo et al. 2003
Erysiphe necator	25487071	GCA_000798715.1	52586	52586	Ascomycota	Jones, Riaz et al. 2014
Ordospora colligata OC4	25587016	GCA_000803265.1	1354746	174685	Microsporidia	Pombert, Haag et al. 2015
Metarhizium album ARSEF 1941	25368161	GCA_000804445.1	1081103	92629	Ascomycota	Hu, Xiao et al. 2014
Trichophyton rubrum	22951933	GCA_000812105.1	5551	5551	Ascomycota	Martinez, Oliver et al. 2012
Aspergillus ustus	25706180	GCA_000812125.1	40382	40382	Ascomycota	Pi, Yu et al. 2015
Valsa mali var. pyri	26137988	GCA_000813385.1	694573	105487	Ascomycota	Yin, Liu et al. 2015
Metarhizium majus ARSEF 297	25368161	GCA_000814945.1	1276143	1650735	Ascomycota	Hu, Xiao et al. 2014
Metarhizium guizhouense ARSEF 977	25368161	GCA_000814955.1	1276136	169041	Ascomycota	Hu, Xiao et al. 2014
Metarhizium brunneum ARSEF 3297	25368161	GCA_000814965.1	1276141	500148	Ascomycota	Hu, Xiao et al. 2014
Metarhizium anisopliae ARSEF 549	25102932	GCA_000814975.1	1276135	5530	Ascomycota	Pattemore, Hane et al. 2014
Valsa mali	26137988	GCA_000818155.1	105487	105487	Ascomycota	Yin, Liu et al. 2015
Sporothrix brasiliensis 5110	25351875	GCA_000820605.1	1398154	545650	Ascomycota	Teixeira, de Almeida et al. 2014
Kluyveromyces dobzhanskii CBS 2104	10826829	GCA_000820885.1	1427455	51656	Ascomycota	Belloch, Querol et al. 2000
Torrubiella hemipterigena	25614560	GCA_000825705.1	1531966	1531966	Ascomycota	Horn, Habel et al. 2015
Rhizopus microsporus	25614557	GCA_000825725.1	58291	58291	Mucoromycota	Horn, Uzum et al. 2015
Hydnomerulius pinastri MD-312	25706625	GCA_000827185.1	994086	388859	Basidiomycota	Kohler, Kuo et al. 2015
Laccaria amethystina LaAM-08-1	25706625	GCA_000827195.1	1095629	89243	Basidiomycota	Kohler, Kuo et al. 2015
Plicaturopsis crispa FD-325 SS-3	25706625	GCA_000827205.1	944288	139390	Basidiomycota	Kohler, Kuo et al. 2015
Sphaerobolus stellatus SS14	25706625	GCA_000827215.1	990650	68786	Basidiomycota	Kohler, Kuo et al. 2015
Suillus luteus UH-Slu-Lm8-n1	25706625	GCA_000827255.1	930992	5384	Basidiomycota	Kohler, Kuo et al. 2015
Gymnopus luxurians FD-317 M1	25706625	GCA_000827265.1	944289	206324	Basidiomycota	Kohler, Kuo et al. 2015
Pisolithus microcarpus 441	25706625	GCA_000827275.1	765257	178872	Basidiomycota	Kohler, Kuo et al. 2015
Piloderma croceum F 1598	25706625	GCA_000827315.1	765440	80663	Basidiomycota	Kohler, Kuo et al. 2015
Oidiodendron maius Zn	25706625	GCA_000827325.1	913774	78148	Ascomycota	Kohler, Kuo et al. 2015
Pisolithus tinctorius Marx 270	25706625	GCA_000827335.1	870435	37468	Basidiomycota	Kohler, Kuo et al. 2015
Hebeloma cylindrosporum h7	25706625	GCA_000827355.1	686832	76867	Basidiomycota	Kohler, Kuo et al. 2015
Paxillus rubicundulus Ve08.2h10	25706625	GCA_000827395.1	930991	463315	Basidiomycota	Kohler, Kuo et al. 2015
Serendipita vermifera MAFF 305830	22022265	GCA_000827415.1	933852	109899	Basidiomycota	Zuccaro, Lahrmann et al. 2011
Scleroderma citrinum Foug A	25706625	GCA_000827425.1	1036808	68788	Basidiomycota	Kohler, Kuo et al. 2015
Tulasnella calospora MUT 4182	25706625	GCA_000827465.1	1051891	156515	Basidiomycota	Kohler, Kuo et al. 2015
Paxillus involutus ATCC 200175	23902518	GCA_000827475.1	664439	71150	Basidiomycota	Shah, Rineau et al. 2013
Amanita muscaria Koide BX008	24923322	GCA_000827485.1	946122	41956	Basidiomycota	Hess, Skrede et al. 2014
Hypholoma sublateritium FD-334 SS-4	25706625	GCA_000827495.1	945553	71945	Basidiomycota	Kohler, Kuo et al. 2015
Talaromyces cellulolyticus	25720677	GCA_000829775.1	1472165	1472165	Ascomycota	Fujii, Koike et al. 2015
Phlebiopsis gigantea 11061_1 CR5-6	25474575	GCA_000832265.1	745531	82310	Basidiomycota	Hori, Ishida et al. 2014
Exophiala sideris	28348446	GCA_000835395.1	1016849	1016849	Ascomycota	Teixeira, Moreno et al. 2017
Capronia semi-immersa	28348446	GCA_000835435.1	5601	5601	Ascomycota	Teixeira, Moreno et al. 2017
Fonsecaea pedrosoi CBS 271.37	28348446	GCA_000835455.1	1442368	40355	Ascomycota	Teixeira, Moreno et al. 2017
Cladophialophora bantiana CBS 173.52	28348446	GCA_000835475.1	1442370	89940	Ascomycota	Teixeira, Moreno et al. 2017
Cladophialophora immunda	28348446	GCA_000835495.1	569365	569365	Ascomycota	Teixeira, Moreno et al. 2017
Exophiala xenobiotica	28348446	GCA_000835505.1	348802	348802	Ascomycota	Teixeira, Moreno et al. 2017
Exophiala oligosperma	28348446	GCA_000835515.1	215243	215243	Ascomycota	Teixeira, Moreno et al. 2017
Rhinocladiella mackenziei CBS 650.93	28348446	GCA_000835555.1	1442369	86056	Ascomycota	Teixeira, Moreno et al. 2017
Cryptococcus gattii EJB2	21304167	GCA_000835745.1	1296103	37769	Basidiomycota	D'Souza, Kronstad et al. 2011
Cryptococcus gattii VGIV IND107		GCA_000835755.1	1296105	1859121	Basidiomycota
Cryptococcus gattii VGII CBS 10090		GCA_000835765.1	1296101	1859096	Basidiomycota
Cryptococcus gattii VGII 2001/935-1		GCA_000835815.1	1334442	1859096	Basidiomycota
Exophiala spinifera		GCA_000836115.1	91928	91928	Ascomycota
fungal sp. No.11243	25838475	GCA_000836255.1	1603295	1603295	N/A	Matsui, Yokoyama et al. 2015
Exophiala mesophila	28348446	GCA_000836275.1	212818	212818	Ascomycota	Teixeira, Moreno et al. 2017
Verruconis gallopava	28348446	GCA_000836295.1	253628	253628	Ascomycota	Teixeira, Moreno et al. 2017
Cryptococcus gattii VGII LA55		GCA_000836315.1	1296106	1859096	Basidiomycota
Cryptococcus gattii CA1280		GCA_000836335.1	1296109	552467	Basidiomycota
Cryptococcus gattii Ru294	21304167	GCA_000836355.1	1296112	37769	Basidiomycota	D'Souza, Kronstad et al. 2011
Cryptococcus gattii VGII Ram5		GCA_000836375.1	1296110	1859096	Basidiomycota
Fonsecaea multimorphosa CBS 102226	28209838	GCA_000836435.1	1442371	979981	Ascomycota	Leao, Weiss et al. 2017
Cryptococcus gattii VGII 99/473		GCA_000836455.1	1296104	1859096	Basidiomycota
Cryptococcus gattii CA1873		GCA_000855695.1	1296111	552467	Basidiomycota
Cryptococcus gattii VGII CA1014		GCA_000875795.1	1296107	1859096	Basidiomycota
Cryptococcus gattii E566	21304167	GCA_000875815.1	1296102	37769	Basidiomycota	D'Souza, Kronstad et al. 2011
Cryptococcus gattii VGII MMRL2647		GCA_000875855.1	1296117	1859096	Basidiomycota
Cylindrobasidium torrendii FP15055 ss-10	25683379	GCA_000934385.1	1314674	394432	Basidiomycota	Floudas, Held et al. 2015
Fistulina hepatica ATCC 64428	25683379	GCA_000934395.1	1128425	40457	Basidiomycota	Floudas, Held et al. 2015
Cryptococcus gattii NT-10	21304167	GCA_000935105.1	1296108	37769	Basidiomycota	D'Souza, Kronstad et al. 2011
Lachancea lanzarotensis	25883293	GCA_000938715.1	1245769	1245769	Ascomycota	Sarilar, Devillers et al. 2015
Parasitella parasitica	25395626	GCA_000938895.1	35722	35722	Mucoromycota	Ellenberger, Burmester et al. 2014
Absidia idahoensis var. thermophila	25212617	GCA_000945115.1	572092	572091	Mucoromycota	Linde, Schwartze et al. 2014
Mucor ambiguus		GCA_000950595.1	91626	91626	Mucoromycota
Aspergillus flavus AF70	25883274	GCA_000952835.1	1392242	5059	Ascomycota	Nierman, Yu et al. 2015
Hirsutella minnesotensis 3608	25359922	GCA_000956045.1	1043627	332947	Ascomycota	Lai, Liu et al. 2014
Aspergillus parasiticus SU-1	24951444	GCA_000956085.1	1403190	5067	Ascomycota	Linz, Wee et al. 2014
Sporothrix schenckii 1099-18	25351875	GCA_000961545.1	1397361	29908	Ascomycota	Teixeira, de Almeida et al. 2014
Ustilaginoidea virens	27151791	GCA_000965225.2	1159556	1159556	Ascomycota	Kumagai, Ishii et al. 2016
Zymoseptoria brevis	25917918	GCA_000966595.1	1047168	1047168	Ascomycota	Grandaubert, Bhattacharyya et al. 2015
Hanseniaspora uvarum DSM 2768	16423073	GCA_000968475.1	1246595	29833	Ascomycota	Pramateftaki, Kouvelis et al. 2006
Rasamsonia emersonii CBS 393.64		GCA_000968595.1	1408163	68825	Ascomycota
Thielaviopsis punctulata	26203426	GCA_000968615.1	72032	72032	Ascomycota	Wingfield, Ades et al. 2015
Eremothecium gossypii FDAG1	15001715	GCA_000968835.1	1034331	33169	Ascomycota	Dietrich, Voegeli et al. 2004
Ceratocystis platani		GCA_000978885.1	88771	88771	Ascomycota
Talaromyces islandicus	26197417	GCA_000985935.1	28573	28573	Ascomycota	Schafhauser, Wibberg et al. 2015
Aspergillus rambellii	26637470	GCA_000986645.1	308745	308745	Ascomycota	Moore, Mack et al. 2015
Aspergillus ochraceoroseus	26637470	GCA_000986665.1	138278	138278	Ascomycota	Moore, Mack et al. 2015
Nosema ceranae	25914091	GCA_000988165.1	40302	40302	Microsporidia	Pelin, Selman et al. 2015
Trichoderma harzianum	26067977	GCA_000988865.1	5544	5544	Ascomycota	Baroncelli, Piaggeschi et al. 2015
Phaeomoniella chlamydospora	26084502	GCA_001006345.1	158046	158046	Ascomycota	Morales-Cruz, Amrine et al. 2015
Diplodia seriata	26084502	GCA_001006355.1	420778	420778	Ascomycota	Morales-Cruz, Amrine et al. 2015
Diaporthe ampelina	27257198	GCA_001006365.1	1214573	1214573	Ascomycota	Savitha, Bhargavi et al. 2016
Xanthophyllomyces dendrorhous	25887949	GCA_001007165.2	5421	5421	Basidiomycota	Sharma, Gassel et al. 2015
Emmonsia crescens UAMH 3008	26584311	GCA_001008285.1	1247875	73230	Ascomycota	Schwartz, Kenyon et al. 2015
Emmonsia parva UAMH 139	26584311	GCA_001014755.1	1246674	73231	Ascomycota	Schwartz, Kenyon et al. 2015
Schizopora paradoxa	26188242	GCA_001020605.1	27342	27342	Basidiomycota	Min, Park et al. 2015
Fusarium fujikuroi	23825955	GCA_001023035.1	5127	5127	Ascomycota	Wiemann, Sieber et al. 2013
Fusarium fujikuroi	23825955	GCA_001023045.1	5127	5127	Ascomycota	Wiemann, Sieber et al. 2013
Fusarium fujikuroi	23825955	GCA_001023065.1	5127	5127	Ascomycota	Wiemann, Sieber et al. 2013
Trichosporon oleaginosus	26199329	GCA_001027345.1	879819	879819	Basidiomycota	Kourist, Bracharz et al. 2015
Aspergillus fumigatus Z5	22080559	GCA_001029325.1	1437362	746128	Ascomycota	Arnaud, Cerqueira et al. 2012
Penicillium brasilianum	26337871	GCA_001048715.1	104259	104259	Ascomycota	Horn, Linde et al. 2015
Encephalitozoon cuniculi EcunIII-L	11719806	GCA_001078035.1	1355160	6035	Microsporidia	Katinka, Duprat et al. 2001
Aspergillus udagawae	26251487	GCA_001078395.1	91492	91492	Ascomycota	Kusuya, Takahashi-Nakaguchi et al. 2015
Tolypocladium ophioglossoides CBS 100239	26215153	GCA_001189435.1	1163406	71617	Ascomycota	Quandt, Bushley et al. 2015
Candida auris	27989986, 26346253	GCA_001189475.1	498019	498019	Ascomycota	Chatterjee, Alampalli et al. 2015; Clancy and Nguyen 2017
Stemphylium lycopersici	26404600	GCA_001191545.1	183478	183478	Ascomycota	Franco, Lopez et al. 2015
Puccinia striiformis f. sp. tritici PST-78	23607900	GCA_001191645.1	1165861	27350	Basidiomycota	Cantu, Segovia et al. 2013
Aspergillus nomius NRRL 13137	26216546	GCA_001204775.1	1509407	41061	Ascomycota	Moore, Mack et al. 2015
Cyberlindnera jadinii	27535936	GCA_001245095.1	4903	4903	Ascomycota	Riley, Haridas et al. 2016
Termitomyces sp. J132		GCA_001263195.1	1306850	1306850	Basidiomycota
Puccinia sorghi	27746189	GCA_001263375.1	27349	27349	Basidiomycota	Rochi, Dieguez et al. 2016
Verticillium longisporum	26663851	GCA_001268145.1	100787	100787	Ascomycota	Depotter, Deketelaere et al. 2016
Verticillium longisporum	26663851	GCA_001268165.1	100787	100787	Ascomycota	Depotter, Deketelaere et al. 2016
Ophiocordyceps unilateralis	26285697	GCA_001272575.1	268505	268505	Ascomycota	de Bekker, Ohm et al. 2015
Madurella mycetomatis	27231361, 24675533	GCA_001275765.2	100816	100816	Ascomycota	van de Sande, Maghoub el et al. 2014; Smit, Derks et al. 2016
Malassezia pachydermatis	26472839	GCA_001278385.1	77020	77020	Basidiomycota	Triana, Gonzalez et al. 2015
Escovopsis weberi	26976598	GCA_001278495.1	150374	150374	Ascomycota	de Man, Stajich et al. 2016
Penicillium nordicum	26734552	GCA_001278595.1	229535	229535	Ascomycota	Wingfield, Barnes et al. 2015
Rhizoctonia solani	24810276	GCA_001286725.1	456999	456999	Basidiomycota	Hane, Anderson et al. 2014
Fusarium langsethiae	26803271, 25645251	GCA_001292635.1	179993	179993	Ascomycota	Vasantha Ruban, Geraldine et al. 2015; Lysoe, Frandsen et al. 2016
Saccharomyces sp. 'boulardii'	25523784	GCA_001298375.2	252598	252598	Ascomycota	Batista, Marques et al. 2014
Saccharomyces eubayanus	26732986	GCA_001298625.1	1080349	1080349	Ascomycota	Okuno, Kajitani et al. 2016
Phialophora attae	26586868	GCA_001299255.1	1664694	1664694	Ascomycota	Moreno, Stielow et al. 2015
Talaromyces verruculosus	26707807	GCA_001305275.1	198730	198730	Ascomycota	Hu, Taujale et al. 2016
Neonectria ditissima	26586869	GCA_001306435.1	78410	78410	Ascomycota	Gomez-Cortecero, Harrison et al. 2015
Rhodotorula graminis WP1	26441909	GCA_001329695.1	578459	29898	Basidiomycota	Firrincieli, Otillar et al. 2015
Saccharomyces sp. 'boulardii'	25523784	GCA_001413975.1	252598	252598	Ascomycota	Batista, Marques et al. 2014
Kluyveromyces marxianus	25834639	GCA_001417835.1	4911	4911	Ascomycota	Lertwattanasakul, Kosaka et al. 2015
Kluyveromyces marxianus DMKU3-1042	25834639	GCA_001417885.1	1003335	4911	Ascomycota	Lertwattanasakul, Kosaka et al. 2015
Pseudoloma neurophilia	27230544	GCA_001432165.1	146866	146866	Microsporidia	Ndikumana, Pelin et al. 2017
Rosellinia necatrix		GCA_001445595.1	77044	77044	Ascomycota
Aspergillus lentulus	26769945	GCA_001445615.1	293939	293939	Ascomycota	Kusuya, Sakai et al. 2016
Debaryomyces fabryi	26847909	GCA_001447935.1	58627	58627	Ascomycota	Tafer, Sterflinger et al. 2016
Candida glabrata	15229592	GCA_001466525.1	5478	5478	Ascomycota	Dujon, Sherman et al. 2004
Candida glabrata	15229592	GCA_001466535.1	5478	5478	Ascomycota	Dujon, Sherman et al. 2004
Candida glabrata	15229592	GCA_001466565.1	5478	5478	Ascomycota	Dujon, Sherman et al. 2004
Candida glabrata	15229592	GCA_001466575.1	5478	5478	Ascomycota	Dujon, Sherman et al. 2004
Candida glabrata	15229592	GCA_001466635.1	5478	5478	Ascomycota	Dujon, Sherman et al. 2004
Candida glabrata	15229592	GCA_001466685.1	5478	5478	Ascomycota	Dujon, Sherman et al. 2004
Moniliophthora roreri	24571091	GCA_001466705.1	221103	221103	Basidiomycota	Meinhardt, Costa et al. 2014
Pneumocystis jirovecii RU7	23392351	GCA_001477535.1	1408657	42068	Ascomycota	Ma, Huang et al. 2013
Pneumocystis carinii B80	23392351	GCA_001477545.1	1408658	4754	Ascomycota	Ma, Huang et al. 2013
Sanghuangporus baumii	26493632	GCA_001481415.2	108892	108892	Basidiomycota	Zou, Sun et al. 2016
Trichoderma gamsii	26893428	GCA_001481775.1	398673	398673	Ascomycota	Baroncelli, Zapparata et al. 2016
Phialocephala scopiformis	26950333	GCA_001500285.1	149040	149040	Ascomycota	Walker, Frasz et al. 2016
Aspergillus calidoustus	26966204	GCA_001511075.1	454130	454130	Ascomycota	Horn, Linde et al. 2016
Penicillium freii	27433447	GCA_001513925.1	48697	48697	Ascomycota	Wingfield, Ambler et al. 2016
Aspergillus niger	19193216	GCA_001515345.1	5061	5061	Ascomycota	Wright, Sugden et al. 2009
Rhodotorula sp. JG-1b	26988035	GCA_001541205.1	1305733	1305733	Basidiomycota	Goordial, Raymond-Bouchard et al. 2016
Penicillium griseofulvum	26729047	GCA_001561935.1	5078	5078	Ascomycota	Banani, Marcet-Houben et al. 2016
Colletotrichum nymphaeae SA-01	23734881	GCA_001563115.1	1460502	306554	Ascomycota	Mikulic-Petkovsek, Schmitzer et al. 2013
Colletotrichum salicis	23136458	GCA_001563125.1	1209931	1209931	Ascomycota	Damm, Cannon et al. 2012
Colletotrichum simmondsii	22957821	GCA_001563135.1	703756	703756	Ascomycota	Moral, Jurado-Bello et al. 2012
Leucoagaricus sp. SymC.cos		GCA_001563735.1	1714833	1714833	Basidiomycota
Microdochium bolleyi	27125481	GCA_001566295.1	196109	196109	Ascomycota	David, Haridas et al. 2016
Conidiobolus coronatus NRRL 28638	25977457	GCA_001566745.1	796925	34488	Zoopagomycota	Chang, Wang et al. 2015
Acidomyces richmondensis	26973616	GCA_001572075.1	245562	245562	Ascomycota	Mosier, Miller et al. 2016
Gonapodya prolifera JEL478		GCA_001574975.1	1344416	1123529	Chytridiomycota
Pseudocercospora musae	27513322	GCA_001578225.1	113226	113226	Ascomycota	Chang, Salvucci et al. 2016
Mycosphaerella eumusae	27513322	GCA_001578235.1	321146	321146	Ascomycota	Chang, Salvucci et al. 2016
Acidomyces richmondensis BFW	26973616	GCA_001592465.1	766039	245562	Ascomycota	Mosier, Miller et al. 2016
Aspergillus luchuensis	27651094	GCA_001602395.1	1069201	1069201	Ascomycota	Yamada, Machida et al. 2016
Hypsizygus marmoreus		GCA_001605315.1	39966	39966	Basidiomycota
Drechmeria coniospora	27153332	GCA_001618945.1	98403	98403	Ascomycota	Lebrigand, He et al. 2016
Xylona heveae TC161	26693682	GCA_001619985.1	1328760	1217826	Ascomycota	Gazis, Kuo et al. 2016
Drechmeria coniospora	27153332	GCA_001625195.1	98403	98403	Ascomycota	Lebrigand, He et al. 2016
Colletotrichum tofieldiae	26997485	GCA_001625265.1	708197	708197	Ascomycota	Hiruma, Gerlach et al. 2016
Colletotrichum incanum	27189990	GCA_001625285.1	1573173	1573173	Ascomycota	Gan, Narusaka et al. 2016
Fibulorhizoctonia sp. CBS 109695	26659563	GCA_001630335.1	436010	436010	Basidiomycota	Nagy, Riley et al. 2016
Calocera viscosa TUFC12733	26659563	GCA_001630345.1	1330018	63146	Basidiomycota	Nagy, Riley et al. 2016
Ascochyta rabiei	27091329	GCA_001630375.1	5454	5454	Ascomycota	Verma, Gazara et al. 2016
Sistotremastrum niveocremeum HHB9708	26659563	GCA_001630475.1	1314777	139134	Basidiomycota	Nagy, Riley et al. 2016
Daedalea quercina L-15889	26659563	GCA_001632345.1	1314783	40437	Basidiomycota	Nagy, Riley et al. 2016
Sistotremastrum suecicum HHB10207 ss-3	26659563	GCA_001632355.1	1314776	467971	Basidiomycota	Nagy, Riley et al. 2016
Laetiporus sulphureus 93-53	26659563	GCA_001632365.1	1314785	5630	Basidiomycota	Nagy, Riley et al. 2016
Exidia glandulosa HHB12029	26659563	GCA_001632375.1	1314781	5219	Basidiomycota	Nagy, Riley et al. 2016
Neolentinus lepideus HHB14362 ss-1	26659563	GCA_001632425.1	1314782	38799	Basidiomycota	Nagy, Riley et al. 2016
Calocera cornea HHB12733	26659563	GCA_001632435.1	1353952	29889	Basidiomycota	Nagy, Riley et al. 2016
Peniophora sp. CONT	26659563	GCA_001632445.1	1314672	1314672	Basidiomycota	Nagy, Riley et al. 2016
Saccharomyces cerevisiae	8849441	GCA_001634645.1	4932	4932	Ascomycota	Goffeau, Barrell et al. 1996
Aschersonia aleyrodis RCEF 2490	27071652	GCA_001636675.1	1081109	324773	Ascomycota	Shang, Xiao et al. 2016
Ascosphaera apis ARSEF 7405	27071652	GCA_001636715.1	392613	5105	Ascomycota	Shang, Xiao et al. 2016
Isaria fumosorosea ARSEF 2679	27071652	GCA_001636725.1	1081104	114497	Ascomycota	Shang, Xiao et al. 2016
Cordyceps brongniartii RCEF 3172	27071652	GCA_001636735.1	1081107	118266	Ascomycota	Shang, Xiao et al. 2016
Metarhizium rileyi RCEF 4871	27071652	GCA_001636745.1	1081105	1649241	Ascomycota	Shang, Xiao et al. 2016
Cordyceps confragosa RCEF 1005	27071652	GCA_001636795.1	1081108	1105325	Ascomycota	Shang, Xiao et al. 2016
Sporothrix insectorum RCEF 264	27071652	GCA_001636815.1	1081102	150359	Ascomycota	Shang, Xiao et al. 2016
Mucor circinelloides f. lusitanicus CBS 277.49	26352831	GCA_001638945.1	747725	36080	Mucoromycota	Tang, Zhao et al. 2015
Phycomyces blakesleeanus NRRL 1555(-)	23516579	GCA_001638985.2	763407	4837	Mucoromycota	Chaudhary, Polaino et al. 2013
Pseudogymnoascus destructans	24356829	GCA_001641265.1	655981	655981	Ascomycota	Chibucos, Crabtree et al. 2013
Paraphaeosphaeria sporulosa	27434633	GCA_001642045.1	1460663	1460663	Ascomycota	Zeiner, Purvine et al. 2016
Alternaria alternata	26769939	GCA_001642055.1	5599	5599	Ascomycota	Nguyen, Lewis et al. 2016
Nematocida sp. JUm2807		GCA_001642395.1	1805483	1805483	Microsporidia
Nematocida sp. ERTm5		GCA_001642415.1	1805481	1805481	Microsporidia
Fonsecaea monophora	27469960	GCA_001642475.1	254056	254056	Ascomycota	Bombassaro, de Hoog et al. 2016
Stagonospora sp. SRC1lsM3a	27434633	GCA_001644525.1	765868	765868	Ascomycota	Zeiner, Purvine et al. 2016
Pyrenochaeta sp. DS3sAY3a	27434633	GCA_001644535.1	765867	765867	Ascomycota	Zeiner, Purvine et al. 2016
Tilletia caries		GCA_001645005.1	13290	13290	Basidiomycota
Tilletia indica	27634992	GCA_001645015.1	43049	43049	Basidiomycota	Sharma, Tiwari et al. 2016
Tilletia controversa		GCA_001645045.1	13291	13291	Basidiomycota
Tilletia walkeri		GCA_001645055.1	117179	117179	Basidiomycota
Fonsecaea nubica	27491988	GCA_001646965.1	856822	856822	Ascomycota	Costa, de Hoog et al. 2016
Fonsecaea multimorphosa	28209838	GCA_001646985.1	979981	979981	Ascomycota	Leao, Weiss et al. 2017
Mortierella elongata AG-77	28076891	GCA_001651415.1	1314771	310910	Mucoromycota	Uehling, Gryganskyi et al. 2017
Trichophyton violaceum		GCA_001651435.1	34388	34388	Ascomycota
Trichophyton rubrum	22951933	GCA_001651445.1	5551	5551	Ascomycota	Martinez, Oliver et al. 2012
Fonsecaea erecta		GCA_001651985.1	1367422	1367422	Ascomycota
Purpureocillium lilacinum	26607873	GCA_001653205.1	33203	33203	Ascomycota	Prasad, Varshney et al. 2015
Cordyceps confragosa	27071652	GCA_001653215.1	1105325	1105325	Ascomycota	Shang, Xiao et al. 2016
Pochonia chlamydosporia 170	27416025	GCA_001653235.1	1380566	280754	Ascomycota	Wang, Liu et al. 2016
Purpureocillium lilacinum	26607873	GCA_001653265.1	33203	33203	Ascomycota	Prasad, Varshney et al. 2015
Rhizopogon vinicolor AM-OR11-026		GCA_001658105.1	1314800	80600	Basidiomycota
Emmonsia sp. CAC-2015a	26584311	GCA_001660665.1	1658172	1658172	Ascomycota	Schwartz, Kenyon et al. 2015
Pseudogymnoascus sp. 23342-1-I1		GCA_001662575.1	1524831	1524831	Ascomycota
Pseudogymnoascus sp. WSF 3629		GCA_001662585.1	1622147	1622147	Ascomycota
Pseudogymnoascus sp. 24MN13		GCA_001662595.1	1622150	1622150	Ascomycota
Pseudogymnoascus sp. 05NY08		GCA_001662605.1	1622149	1622149	Ascomycota
Pseudogymnoascus sp. 03VT05		GCA_001662645.1	1622148	1622148	Ascomycota
Pseudogymnoascus verrucosus		GCA_001662655.1	342668	342668	Ascomycota
Hanseniaspora valbyensis NRRL Y-1626	27535936	GCA_001664025.1	766949	53685	Ascomycota	Riley, Haridas et al. 2016
Metschnikowia bicuspidata var. bicuspidata NRRL YB-4993	27535936	GCA_001664035.1	869754	27322	Ascomycota	Riley, Haridas et al. 2016
Ogataea polymorpha	27535936	GCA_001664045.1	460523	460523	Ascomycota	Riley, Haridas et al. 2016
Colletotrichum higginsianum IMI 349063	22885923	GCA_001672515.1	759273	80884	Ascomycota	O'Connell, Thon et al. 2012
Fusarium poae		GCA_001675295.1	36050	36050	Ascomycota
Aureobasidium pullulans	24984952	GCA_001678115.1	5580	5580	Ascomycota	Gostincar, Ohm et al. 2014
Choanephora cucurbitarum	28091548	GCA_001683725.1	101091	101091	Mucoromycota	Min, Park et al. 2017
Grifola frondosa	23935031, http://ci.nii.ac.jp/els/110009555387.pdf?id=ART0010001063	GCA_001683735.1	5627	5627	Basidiomycota	Binder, Justo et al. 2013; Sato, Kurahashi et al. 2013
Obba rivulosa	27634999	GCA_001687445.1	1052685	1052685	Basidiomycota	Miettinen, Riley et al. 2016
Lepidopterella palustris CBS 459.81	27601008	GCA_001692735.1	1314670	741139	Ascomycota	Peter, Kohler et al. 2016
Cenococcum geophilum 1.58	27601008	GCA_001692895.1	794803	5570	Ascomycota	Peter, Kohler et al. 2016
Glonium stellatum	27601008	GCA_001692915.1	574774	574774	Ascomycota	Peter, Kohler et al. 2016
Cladophialophora carrionii	28348446	GCA_001700775.1	86049	86049	Ascomycota	Teixeira, Moreno et al. 2017
Diaporthe helianthi	27872817	GCA_001702395.1	158607	158607	Ascomycota	Baroncelli, Scala et al. 2016
Rhizopus microsporus	25614557	GCA_900000135.1	58291	58291	Mucoromycota	Horn, Uzum et al. 2015
Ceraceosorus bombacis	26314305	GCA_900000165.1	401625	401625	Basidiomycota	Sharma, Xia et al. 2015
Absidia glauca	27013042	GCA_900079185.1	4829	4829	Mucoromycota	Ellenberger, Burmester et al. 2016
Fusarium fujikuroi IMI 58289	23825955	GCA_900079805.1	1279085	5127	Ascomycota	Wiemann, Sieber et al. 2013
Supplementary References
Akiyoshi, D. E., H. G. Morrison, et al. (2009). "Genomic survey of the non-cultivatable opportunistic human pathogen, Enterocytozoon bieneusi." PLoS Pathog 5(1): e1000261.
Amlacher, S., P. Sarges, et al. (2011). "Insight into structure and assembly of the nuclear pore complex by utilizing the genome of a eukaryotic thermophile." Cell 146(2): 277-289.
Amselem, J., C. A. Cuomo, et al. (2011). "Genomic analysis of the necrotrophic fungal pathogens Sclerotinia sclerotiorum and Botrytis cinerea." PLoS Genet 7(8): e1002230.
Arnaud, M. B., G. C. Cerqueira, et al. (2012). "The Aspergillus Genome Database (AspGD): recent developments in comprehensive multispecies curation, comparative genomics and community resources." Nucleic Acids Res 40(Database issue): D653-659.
Bakowski, M. A., M. Priest, et al. (2014). "Genome Sequence of the Microsporidian Species Nematocida sp1 Strain ERTm6 (ATCC PRA-372)." Genome Announc 2(5).
Ballester, A. R., M. Marcet-Houben, et al. (2015). "Genome, Transcriptome, and Functional Analyses of Penicillium expansum Provide New Insights Into Secondary Metabolism and Pathogenicity." Mol Plant Microbe Interact 28(3): 232-248.
Banani, H., M. Marcet-Houben, et al. (2016). "Genome sequencing and secondary metabolism of the postharvest pathogen Penicillium griseofulvum." BMC Genomics 17: 19.
Baroncelli, R., G. Piaggeschi, et al. (2015). "Draft Whole-Genome Sequence of the Biocontrol Agent Trichoderma harzianum T6776." Genome Announc 3(3).
Baroncelli, R., F. Scala, et al. (2016). "Draft whole-genome sequence of the Diaporthe helianthi 7/96 strain, causal agent of sunflower stem canker." Genom Data 10: 151-152.
Baroncelli, R., S. Sreenivasaprasad, et al. (2014). "Draft Genome Sequence of Colletotrichum acutatum Sensu Lato (Colletotrichum fioriniae)." Genome Announc 2(2).
Baroncelli, R., A. Zapparata, et al. (2016). "Draft Whole-Genome Sequence of Trichoderma gamsii T6085, a Promising Biocontrol Agent of Fusarium Head Blight on Wheat." Genome Announc 4(1).
Batista, T. M., E. T. Marques, Jr., et al. (2014). "Draft Genome Sequence of the Probiotic Yeast Saccharomyces cerevisiae var. boulardii Strain ATCC MYA-796." Genome Announc 2(6).
Belloch, C., A. Querol, et al. (2000). "Phylogeny of the genus Kluyveromyces inferred from the mitochondrial cytochrome-c oxidase II gene." Int J Syst Evol Microbiol 50 Pt 1: 405-416.
Berka, R. M., I. V. Grigoriev, et al. (2011). "Comparative genomic analysis of the thermophilic biomass-degrading fungi Myceliophthora thermophila and Thielavia terrestris." Nat Biotechnol 29(10): 922-927.
Betancourt, D. A., T. R. Dean, et al. (2015). "Genome Sequence of Stachybotrys chartarum Strain 51-11." Genome Announc 3(5).
Binder, M., A. Justo, et al. (2013). "Phylogenetic and phylogenomic overview of the Polyporales." Mycologia 105(6): 1350-1373.
Blanco-Ulate, B., P. Rolshausen, et al. (2013). "Draft Genome Sequence of Neofusicoccum parvum Isolate UCR-NP2, a Fungal Vascular Pathogen Associated with Grapevine Cankers." Genome Announc 1(3).
Blanco-Ulate, B., P. Rolshausen, et al. (2013). "Draft Genome Sequence of the Ascomycete Phaeoacremonium aleophilum Strain UCR-PA7, a Causal Agent of the Esca Disease Complex in Grapevines." Genome Announc 1(3).
Blanco-Ulate, B., P. E. Rolshausen, et al. (2013). "Draft Genome Sequence of the Grapevine Dieback Fungus Eutypa lata UCR-EL1." Genome Announc 1(3).
Bombassaro, A., S. de Hoog, et al. (2016). "Draft Genome Sequence of Fonsecaea monophora Strain CBS 269.37, an Agent of Human Chromoblastomycosis." Genome Announc 4(4).
Borneman, A. R., B. A. Desany, et al. (2012). "The genome sequence of the wine yeast VIN7 reveals an allotriploid hybrid genome with Saccharomyces cerevisiae and Saccharomyces kudriavzevii origins." FEMS Yeast Res 12(1): 88-96.
Buiate, E. A., K. V. Xavier, et al. (2017). "A comparative genomic analysis of putative pathogenicity genes in the host-specific sibling species Colletotrichum graminicola and Colletotrichum sublineola." BMC Genomics 18(1): 67.
Burmester, A., E. Shelest, et al. (2011). "Comparative and functional genomics provide insights into the pathogenicity of dermatophytic fungi." Genome Biol 12(1): R7.
Busk, P. K., M. Lange, et al. (2014). "Several genes encoding enzymes with the same activity are necessary for aerobic fungal degradation of cellulose in nature." PLoS One 9(12): e114138.
Butler, G., M. D. Rasmussen, et al. (2009). "Evolution of pathogenicity and sexual reproduction in eight Candida genomes." Nature 459(7247): 657-662.
Campbell, S. E., T. A. Williams, et al. (2013). "The genome of Spraguea lophii and the basis of host-microsporidian interactions." PLoS Genet 9(8): e1003676.
Cantu, D., V. Segovia, et al. (2013). "Genome analyses of the wheat yellow (stripe) rust pathogen Puccinia striiformis f. sp. tritici reveal polymorphic and haustorial expressed secreted proteins as candidate effectors." BMC Genomics 14: 270.
Chan, G. F., H. M. Gan, et al. (2012). "Genome sequence of Pichia kudriavzevii M12, a potential producer of bioethanol and phytase." Eukaryot Cell 11(10): 1300-1301.
Chang, T. C., A. Salvucci, et al. (2016). "Comparative Genomics of the Sigatoka Disease Complex on Banana Suggests a Link between Parallel Evolutionary Changes in Pseudocercospora fijiensis and Pseudocercospora eumusae and Increased Virulence on the Banana Host." PLoS Genet 12(8): e1005904.
Chang, Y., S. Wang, et al. (2015). "Phylogenomic Analyses Indicate that Early Fungi Evolved Digesting Cell Walls of Algal Ancestors of Land Plants." Genome Biol Evol 7(6): 1590-1601.
Chatterjee, S., S. V. Alampalli, et al. (2015). "Draft genome of a commonly misdiagnosed multidrug resistant pathogen Candida auris." BMC Genomics 16: 686.
Chaudhary, S., S. Polaino, et al. (2013). "A new genetic linkage map of the zygomycete fungus Phycomyces blakesleeanus." PLoS One 8(3): e58931.
Chen, L., Q. Yue, et al. (2013). "Genomics-driven discovery of the pneumocandin biosynthetic gene cluster in the fungus Glarea lozoyensis." BMC Genomics 14: 339.
Chen, Y., J. S. Pettis, et al. (2013). "Genome sequencing and comparative genomics of honey bee microsporidia, Nosema apis reveal novel insights into host-parasite interactions." BMC Genomics 14: 451.
Chibucos, M. C., J. Crabtree, et al. (2013). "Draft Genome Sequences of Human Pathogenic Fungus Geomyces pannorum Sensu Lato and Bat White Nose Syndrome Pathogen Geomyces (Pseudogymnoascus) destructans." Genome Announc 1(6).
Clancy, C. J. and M. H. Nguyen (2017). "Emergence of Candida auris: An International Call to Arms." Clin Infect Dis 64(2): 141-143.
Coleman, J. J., S. D. Rounsley, et al. (2009). "The genome of Nectria haematococca: contribution of supernumerary chromosomes to gene expansion." PLoS Genet 5(8): e1000618.
Condon, B. J., Y. Leng, et al. (2013). "Comparative genome structure, secondary metabolite, and effector coding capacity across Cochliobolus pathogens." PLoS Genet 9(1): e1003233.
Costa, F. F., S. de Hoog, et al. (2016). "Draft Genome Sequence of Fonsecaea nubica Strain CBS 269.64, Causative Agent of Human Chromoblastomycosis." Genome Announc 4(4).
Cuomo, C. A., C. A. Desjardins, et al. (2012). "Microsporidian genome analysis reveals evolutionary strategies for obligate intracellular growth." Genome Res 22(12): 2478-2488.
D'Souza, C. A., J. W. Kronstad, et al. (2011). "Genome variation in Cryptococcus gattii, an emerging pathogen of immunocompetent hosts." MBio 2(1): e00342-00310.
Damm, U., P. F. Cannon, et al. (2012). "The Colletotrichum acutatum species complex." Stud Mycol 73(1): 37-113.
David, A. S., S. Haridas, et al. (2016). "Draft Genome Sequence of Microdochium bolleyi, a Dark Septate Fungal Endophyte of Beach Grass." Genome Announc 4(2).
de Bekker, C., R. A. Ohm, et al. (2015). "Gene expression during zombie ant biting behavior reflects the complexity underlying fungal parasitic behavioral manipulation." BMC Genomics 16: 620.
de Man, T. J., J. E. Stajich, et al. (2016). "Small genome of the fungus Escovopsis weberi, a specialized disease agent of ant agriculture." Proc Natl Acad Sci U S A 113(13): 3567-3572.
de Wit, P. J., A. van der Burgt, et al. (2012). "The genomes of the fungal plant pathogens Cladosporium fulvum and Dothistroma septosporum reveal adaptation to different hosts and lifestyles but also signatures of common ancestry." PLoS Genet 8(11): e1003088.
Dean, R. A., N. J. Talbot, et al. (2005). "The genome sequence of the rice blast fungus Magnaporthe grisea." Nature 434(7036): 980-986.
Depotter, J. R., S. Deketelaere, et al. (2016). "Verticillium longisporum, the invisible threat to oilseed rape and other brassicaceous plant hosts." Mol Plant Pathol 17(7): 1004-1016.
Desjardins, C. A., M. D. Champion, et al. (2011). "Comparative genomic analysis of human fungal pathogens causing paracoccidioidomycosis." PLoS Genet 7(10): e1002345.
Dietrich, F. S., S. Voegeli, et al. (2004). "The Ashbya gossypii genome as a tool for mapping the ancient Saccharomyces cerevisiae genome." Science 304(5668): 304-307.
Dietrich, F. S., S. Voegeli, et al. (2013). "Genomes of Ashbya fungi isolated from insects reveal four mating-type loci, numerous translocations, lack of transposons, and distinct gene duplications." G3 (Bethesda) 3(8): 1225-1239.
Diguistini, S., N. Y. Liao, et al. (2009). "De novo genome sequence assembly of a filamentous fungus using Sanger, 454 and Illumina sequence data." Genome Biol 10(9): R94.
Dujon, B., D. Sherman, et al. (2004). "Genome evolution in yeasts." Nature 430(6995): 35-44.
Duplessis, S., C. A. Cuomo, et al. (2011). "Obligate biotrophy features unraveled by the genomic analysis of rust fungi." Proc Natl Acad Sci U S A 108(22): 9166-9171.
Eastwood, D. C., D. Floudas, et al. (2011). "The plant cell wall-decomposing machinery underlies the functional diversity of forest fungi." Science 333(6043): 762-765.
Eastwood, D. C., B. Herman, et al. (2013). "Environmental regulation of reproductive phase change in Agaricus bisporus by 1-octen-3-ol, temperature and CO(2)." Fungal Genet Biol 55: 54-66.
Ellenberger, S., A. Burmester, et al. (2014). "Complete Mitochondrial DNA Sequence of the Mucoralean Fusion Parasite Parasitella parasitica." Genome Announc 2(6).
Ellenberger, S., A. Burmester, et al. (2016). "Complete Mitochondrial DNA Sequence of the Mucoralean Fungus Absidia glauca, a Model for Studying Host-Parasite Interactions." Genome Announc 4(2).
Ellison, C. E., J. E. Stajich, et al. (2011). "Massive changes in genome architecture accompany the transition to self-fertility in the filamentous fungus Neurospora tetrasperma." Genetics 189(1): 55-69.
Ellwood, S. R., Z. Liu, et al. (2010). "A first genome assembly of the barley fungal pathogen Pyrenophora teres f. teres." Genome Biol 11(11): R109.
Espagne, E., O. Lespinet, et al. (2008). "The genome sequence of the model ascomycete fungus Podospora anserina." Genome Biol 9(5): R77.
Fedorova, N. D., N. Khaldi, et al. (2008). "Genomic islands in the pathogenic filamentous fungus Aspergillus fumigatus." PLoS Genet 4(4): e1000046.
Fellers, J. P., B. M. Soltani, et al. (2013). "Conserved loci of leaf and stem rust fungi of wheat share synteny interrupted by lineage-specific influx of repeat elements." BMC Genomics 14: 60.
Fernandez-Fueyo, E., F. J. Ruiz-Duenas, et al. (2012). "Comparative genomics of Ceriporiopsis subvermispora and Phanerochaete chrysosporium provide insight into selective ligninolysis." Proc Natl Acad Sci U S A 109(14): 5458-5463.
Firrincieli, A., R. Otillar, et al. (2015). "Genome sequence of the plant growth promoting endophytic yeast Rhodotorula graminis WP1." Front Microbiol 6: 978.
Floudas, D., M. Binder, et al. (2012). "The Paleozoic origin of enzymatic lignin decomposition reconstructed from 31 fungal genomes." Science 336(6089): 1715-1719.
Floudas, D., B. W. Held, et al. (2015). "Evolution of novel wood decay mechanisms in Agaricales revealed by the genome sequences of Fistulina hepatica and Cylindrobasidium torrendii." Fungal Genet Biol 76: 78-92.
Forget, L., J. Ustinova, et al. (2002). "Hyaloraphidium curvatum: a linear mitochondrial genome, tRNA editing, and an evolutionary link to lower fungi." Mol Biol Evol 19(3): 310-319.
Franco, M. E., S. Lopez, et al. (2015). "Draft Genome Sequence and Gene Annotation of Stemphylium lycopersici Strain CIDEFI-216." Genome Announc 3(5).
Fujii, T., H. Koike, et al. (2015). "Draft Genome Sequence of Talaromyces cellulolyticus Strain Y-94, a Source of Lignocellulosic Biomass-Degrading Enzymes." Genome Announc 3(1).
Futagami, T., K. Mori, et al. (2011). "Genome sequence of the white koji mold Aspergillus kawachii IFO 4308, used for brewing the Japanese distilled spirit shochu." Eukaryot Cell 10(11): 1586-1587.
Galagan, J. E., S. E. Calvo, et al. (2003). "The genome sequence of the filamentous fungus Neurospora crassa." Nature 422(6934): 859-868.
Galagan, J. E., S. E. Calvo, et al. (2005). "Sequencing of Aspergillus nidulans and comparative analysis with A. fumigatus and A. oryzae." Nature 438(7071): 1105-1115.
Galeote, V., F. Bigey, et al. (2013). "Genome Sequence of the Food Spoilage Yeast Zygosaccharomyces bailii CLIB 213T." Genome Announc 1(4).
Gan, P., K. Ikeda, et al. (2013). "Comparative genomic and transcriptomic analyses reveal the hemibiotrophic stage shift of Colletotrichum fungi." New Phytol 197(4): 1236-1249.
Gan, P., M. Narusaka, et al. (2016). "Genus-Wide Comparative Genome Analyses of Colletotrichum Species Reveal Specific Gene Family Losses and Gains during Adaptation to Specific Infection Lifestyles." Genome Biol Evol 8(5): 1467-1481.
Gao, Q., K. Jin, et al. (2011). "Genome sequencing and comparative transcriptomics of the model entomopathogenic fungi Metarhizium anisopliae and M. acridum." PLoS Genet 7(1): e1001264.
Gardiner, D. M., M. C. McDonald, et al. (2012). "Comparative pathogenomics reveals horizontally acquired novel virulence genes in fungi infecting cereal hosts." PLoS Pathog 8(9): e1002952.
Gazis, R., A. Kuo, et al. (2016). "The genome of Xylona heveae provides a window into fungal endophytism." Fungal Biol 120(1): 26-42.
Goffeau, A., B. G. Barrell, et al. (1996). "Life with 6000 genes." Science 274(5287): 546, 563-547.
Golubev, W. I., I. Pfeiffer, et al. (2008). "Cryptococcus pinus sp. nov., an anamorphic basidiomycetous yeast isolated from pine litter." Int J Syst Evol Microbiol 58(Pt 8): 1968-1971.
Gomez-Cortecero, A., R. J. Harrison, et al. (2015). "Draft Genome Sequence of a European Isolate of the Apple Canker Pathogen Neonectria ditissima." Genome Announc 3(6).
Goordial, J., I. Raymond-Bouchard, et al. (2016). "Improved High-Quality Draft Genome Sequence of the Eurypsychrophile Rhodotorula sp. JG1b, Isolated from Permafrost in the Hyperarid Upper-Elevation McMurdo Dry Valleys, Antarctica." Genome Announc 4(2).
Gordon, J. L., D. Armisen, et al. (2011). "Evolutionary erosion of yeast sex chromosomes by mating-type switching accidents." Proc Natl Acad Sci U S A 108(50): 20024-20029.
Gostincar, C., R. A. Ohm, et al. (2014). "Genome sequencing of four Aureobasidium pullulans varieties: biotechnological potential, stress tolerance, and description of new species." BMC Genomics 15: 549.
Grandaubert, J., A. Bhattacharyya, et al. (2015). "RNA-seq-Based Gene Annotation and Comparative Genomics of Four Fungal Grass Pathogens in the Genus Zymoseptoria Identify Novel Orphan Genes and Species-Specific Invasions of Transposable Elements." G3 (Bethesda) 5(7): 1323-1333.
Guerreiro, M. A., D. J. Springer, et al. (2013). "Molecular and genetic evidence for a tetrapolar mating system in the basidiomycetous yeast Kwoniella mangrovensis and two novel sibling species." Eukaryot Cell 12(5): 746-760.
Haag, K. L., T. Y. James, et al. (2014). "Evolution of a morphological novelty occurred before genome compaction in a lineage of extreme parasites." Proc Natl Acad Sci U S A 111(43): 15480-15485.
Hane, J. K., J. P. Anderson, et al. (2014). "Genome sequencing and comparative genomics of the broad host-range pathogen Rhizoctonia solani AG8." PLoS Genet 10(5): e1004281.
Hane, J. K., R. G. Lowe, et al. (2007). "Dothideomycete plant interactions illuminated by genome sequencing and EST analysis of the wheat pathogen Stagonospora nodorum." Plant Cell 19(11): 3347-3368.
Haridas, S., Y. Wang, et al. (2013). "The genome and transcriptome of the pine saprophyte Ophiostoma piceae, and a comparison with the bark beetle-associated pine pathogen Grosmannia clavigera." BMC Genomics 14: 373.
Heinz, E., T. A. Williams, et al. (2012). "The genome of the obligate intracellular parasite Trachipleistophora hominis: new insights into microsporidian genome dynamics and reductive evolution." PLoS Pathog 8(10): e1002979.
Hess, J., I. Skrede, et al. (2014). "Transposable element dynamics among asymbiotic and ectomycorrhizal Amanita fungi." Genome Biol Evol 6(7): 1564-1578.
Hiruma, K., N. Gerlach, et al. (2016). "Root Endophyte Colletotrichum tofieldiae Confers Plant Fitness Benefits that Are Phosphate Status Dependent." Cell 165(2): 464-474.
Hittinger, C. T., P. Goncalves, et al. (2010). "Remarkably ancient balanced polymorphisms in a multi-locus gene network." Nature 464(7285): 54-58.
Hori, C., T. Ishida, et al. (2014). "Analysis of the Phlebiopsis gigantea genome, transcriptome and secretome provides insight into its pioneer colonization strategies of wood." PLoS Genet 10(12): e1004759.
Horn, F., A. Habel, et al. (2015). "Draft Genome Sequence and Gene Annotation of the Entomopathogenic Fungus Verticillium hemipterigenum." Genome Announc 3(1).
Horn, F., J. Linde, et al. (2015). "Draft Genome Sequence of the Fungus Penicillium brasilianum MG11." Genome Announc 3(5).
Horn, F., J. Linde, et al. (2016). "Draft Genome Sequences of Fungus Aspergillus calidoustus." Genome Announc 4(2).
Horn, F., Z. Uzum, et al. (2015). "Draft Genome Sequences of Symbiotic and Nonsymbiotic Rhizopus microsporus Strains CBS 344.29 and ATCC 62417." Genome Announc 3(1).
Hu, J. and L. Ji (2016). "Draft Genome Sequences of Rhodosporidium toruloides Strains ATCC 10788 and ATCC 10657 with Compatible Mating Types." Genome Announc 4(2).
Hu, L., R. Taujale, et al. (2016). "Draft genome sequence of Talaromyces verruculosus ("Penicillium verruculosum") strain TS63-9, a fungus with great potential for industrial production of polysaccharide-degrading enzymes." J Biotechnol 219: 5-6.
Hu, X., G. Xiao, et al. (2014). "Trajectory and genomic determinants of fungal-pathogen speciation and host adaptation." Proc Natl Acad Sci U S A 111(47): 16796-16801.
Islam, M. S., M. S. Haque, et al. (2012). "Tools to kill: genome of one of the most destructive plant pathogenic fungi Macrophomina phaseolina." BMC Genomics 13: 493.
Jackson, A. P., J. A. Gamble, et al. (2009). "Comparative genomics of the fungal pathogens Candida dubliniensis and Candida albicans." Genome Res 19(12): 2231-2244.
James, T. Y., A. Pelin, et al. (2013). "Shared signatures of parasitism and phylogenomics unite Cryptomycota and microsporidia." Curr. Biol. 23(16): 1548-1553.
Jeffries, T. W., I. V. Grigoriev, et al. (2007). "Genome sequence of the lignocellulose-bioconverting and xylose-fermenting yeast Pichia stipitis." Nat Biotechnol 25(3): 319-326.
Jones, L., S. Riaz, et al. (2014). "Adaptive genomic structural variation in the grape powdery mildew pathogen, Erysiphe necator." BMC Genomics 15: 1081.
Joneson, S., J. E. Stajich, et al. (2011). "Genomic transition to pathogenicity in chytrid fungi." PLoS Pathog 7(11): e1002338.
Kamper, J., R. Kahmann, et al. (2006). "Insights from the genome of the biotrophic fungal plant pathogen Ustilago maydis." Nature 444(7115): 97-101.
Katinka, M. D., S. Duprat, et al. (2001). "Genome sequence and gene compaction of the eukaryote parasite Encephalitozoon cuniculi." Nature 414(6862): 450-453.
Kis-Papo, T., A. R. Weig, et al. (2014). "Genomic adaptations of the halophilic Dead Sea filamentous fungus Eurotium rubrum." Nat Commun 5: 3745.
Klosterman, S. J., K. V. Subbarao, et al. (2011). "Comparative genomics yields insights into niche adaptation of plant vascular wilt pathogens." PLoS Pathog 7(7): e1002137.
Kohler, A., A. Kuo, et al. (2015). "Convergent losses of decay mechanisms and rapid turnover of symbiosis genes in mycorrhizal mutualists." Nat. Genet. 47(4): 410-415.
Kohler, A., A. Kuo, et al. (2015). "Convergent losses of decay mechanisms and rapid turnover of symbiosis genes in mycorrhizal mutualists." Nat Genet 47(4): 410-415.
Konishi, M., Y. Hatada, et al. (2013). "Draft Genome Sequence of the Basidiomycetous Yeast-Like Fungus Pseudozyma hubeiensis SY62, Which Produces an Abundant Amount of the Biosurfactant Mannosylerythritol Lipids." Genome Announc 1(4).
Kourist, R., F. Bracharz, et al. (2015). "Genomics and Transcriptomics Analyses of the Oil-Accumulating Basidiomycete Yeast Trichosporon oleaginosus: Insights into Substrate Utilization and Alternative Evolutionary Trajectories of Fungal Mating Systems." MBio 6(4): e00918.
Kubicek, C. P., A. Herrera-Estrella, et al. (2011). "Comparative genome sequence analysis underscores mycoparasitism as the ancestral life style of Trichoderma." Genome Biol 12(4): R40.
Kumagai, T., T. Ishii, et al. (2016). "Genome Sequence of Ustilaginoidea virens IPU010, a Rice Pathogenic Fungus Causing False Smut." Genome Announc 4(3).
Kusuya, Y., K. Sakai, et al. (2016). "Draft Genome Sequence of the Pathogenic Filamentous Fungus Aspergillus lentulus IFM 54703T." Genome Announc 4(1).
Kusuya, Y., A. Takahashi-Nakaguchi, et al. (2015). "Draft Genome Sequence of the Pathogenic Filamentous Fungus Aspergillus udagawae Strain IFM 46973T." Genome Announc 3(4).
Lai, Y., K. Liu, et al. (2014). "Comparative genomics and transcriptomics analyses reveal divergent lifestyle features of nematode endoparasitic fungus Hirsutella minnesotensis." Genome Biol Evol 6(11): 3077-3093.
Laurie, J. D., S. Ali, et al. (2012). "Genome comparison of barley and maize smut fungi reveals targeted loss of RNA silencing components and species-specific presence of transposable elements." Plant Cell 24(5): 1733-1745.
Leao, A. C., V. A. Weiss, et al. (2017). "Genome Sequence of Type Strain Fonsecaea multimorphosa CBS 980.96T, a Causal Agent of Feline Cerebral Phaeohyphomycosis." Genome Announc 5(7).
Lebrigand, K., L. D. He, et al. (2016). "Comparative Genomic Analysis of Drechmeria coniospora Reveals Core and Specific Genetic Requirements for Fungal Endoparasitism of Nematodes." PLoS Genet 12(5): e1006017.
Lefebvre, F., D. L. Joly, et al. (2013). "The transition from a phytopathogenic smut ancestor to an anamorphic biocontrol agent deciphered by comparative whole-genome analysis." Plant Cell 25(6): 1946-1959.
Lertwattanasakul, N., T. Kosaka, et al. (2015). "Genetic basis of the highly efficient yeast Kluyveromyces marxianus: complete genome sequence and transcriptome analyses." Biotechnol Biofuels 8: 47.
Leushkin, E. V., M. D. Logacheva, et al. (2015). "Comparative genome analysis of Pseudogymnoascus spp. reveals primarily clonal evolution with small genome fragments exchanged between lineages." BMC Genomics 16: 400.
Li, W., Y. Feng, et al. (2014). "Analysis of simple sequence repeats in the Gaeumannomyces graminis var. tritici genome and the development of microsatellite markers." Curr Genet 60(4): 237-245.
Li, Y., T. Hsiang, et al. (2016). "Comparison of different sequencing and assembly strategies for a repeat-rich fungal genome, Ophiocordyceps sinensis." J Microbiol Methods 128: 1-6.
Liang, X., X. Tian, et al. (2017). "Comparative analysis of the mitochondrial genomes of Colletotrichum gloeosporioides sensu lato: insights into the evolution of a fungal species complex interacting with diverse plants." BMC Genomics 18(1): 171.
Lin, Y., P. He, et al. (2010). "The alcohol dehydrogenase system in the xylose-fermenting yeast Candida maltosa." PLoS One 5(7): e11752.
Linde, J., V. Schwartze, et al. (2014). "De Novo Whole-Genome Sequence and Genome Annotation of Lichtheimia ramosa." Genome Announc 2(5).
Linz, J. E., J. Wee, et al. (2014). "Aspergillus parasiticus SU-1 genome sequence, predicted chromosome structure, and comparative gene expression under aflatoxin-inducing conditions: evidence that differential expression contributes to species phenotype." Eukaryot Cell 13(8): 1113-1123.
Liti, G., A. N. Nguyen Ba, et al. (2013). "High quality de novo sequencing and assembly of the Saccharomyces arboricolus genome." BMC Genomics 14: 69.
Liu, G., L. Zhang, et al. (2013). "Genomic and secretomic analyses reveal unique features of the lignocellulolytic enzyme system of Penicillium decumbens." PLoS One 8(2): e55185.
Liu, K., W. Zhang, et al. (2014). "Drechslerella stenobrocha genome illustrates the mechanism of constricting rings and the origin of nematode predation in fungi." BMC Genomics 15: 114.
Loftus, B. J., E. Fung, et al. (2005). "The genome of the basidiomycetous yeast and human pathogen Cryptococcus neoformans." Science 307(5713): 1321-1324.
Lorenz, S., M. Guenther, et al. (2014). "Genome Sequence of the Basidiomycetous Fungus Pseudozyma aphidis DSM70725, an Efficient Producer of Biosurfactant Mannosylerythritol Lipids." Genome Announc 2(1).
Louis, V. L., L. Despons, et al. (2012). "Pichia sorbitophila, an Interspecies Yeast Hybrid, Reveals Early Steps of Genome Resolution After Polyploidization." G3 (Bethesda) 2(2): 299-311.
Lysoe, E., R. J. Frandsen, et al. (2016). "Draft genome sequence and chemical profiling of Fusarium langsethiae, an emerging producer of type A trichothecenes." Int J Food Microbiol 221: 29-36.
Lysoe, E., L. J. Harris, et al. (2014). "The genome of the generalist plant pathogen Fusarium avenaceum is enriched with genes involved in redox, signaling and secondary metabolism." PLoS One 9(11): e112703.
Ma, L., D. W. Huang, et al. (2013). "Sequencing and characterization of the complete mitochondrial genomes of three Pneumocystis species provide new insights into divergence between human and rodent Pneumocystis." FASEB J 27(5): 1962-1972.
Ma, L. J., A. S. Ibrahim, et al. (2009). "Genomic analysis of the basal lineage fungus Rhizopus oryzae reveals a whole-genome duplication." PLoS Genet 5(7): e1000549.
Ma, L. J., H. C. van der Does, et al. (2010). "Comparative genomics reveals mobile pathogenicity chromosomes in Fusarium." Nature 464(7287): 367-373.
Manning, V. A., I. Pandelova, et al. (2013). "Comparative genomics of a plant-pathogenic fungus, Pyrenophora tritici-repentis, reveals transduplication and the impact of repeat elements on pathogenicity and population divergence." G3 (Bethesda) 3(1): 41-63.
Mardanov, A. V., A. V. Beletsky, et al. (2014). "Draft Genome Sequence of Sclerotinia borealis, a Psychrophilic Plant Pathogenic Fungus." Genome Announc 2(1).
Martin, F., A. Aerts, et al. (2008). "The genome of Laccaria bicolor provides insights into mycorrhizal symbiosis." Nature 452(7183): 88-92.
Martin, F., A. Kohler, et al. (2010). "Perigord black truffle genome uncovers evolutionary origins and mechanisms of symbiosis." Nature 464(7291): 1033-1038.
Martinez, D., R. M. Berka, et al. (2008). "Genome sequencing and analysis of the biomass-degrading fungus Trichoderma reesei (syn. Hypocrea jecorina)." Nat Biotechnol 26(5): 553-560.
Martinez, D., J. Challacombe, et al. (2009). "Genome, transcriptome, and secretome analysis of wood decay fungus Postia placenta supports unique mechanisms of lignocellulose conversion." Proc Natl Acad Sci U S A 106(6): 1954-1959.
Martinez, D. A., B. G. Oliver, et al. (2012). "Comparative genome analysis of Trichophyton rubrum and related dermatophytes reveals candidate genes involved in infection." MBio 3(5): e00259-00212.
Marty, A. J., M. Wuthrich, et al. (2013). "Isolation of Blastomyces dermatitidis yeast from lung tissue during murine infection for in vivo transcriptional profiling." Fungal Genet Biol 56: 1-8.
Matsui, M., T. Yokoyama, et al. (2015). "Genome Sequence of Fungal Species No.11243, Which Produces the Antifungal Antibiotic FR901469." Genome Announc 3(2).
McLaughlin, D. J., R. A. Healy, et al. (2016). "Cultural and cytological characterization of Dacryopinax primogenitus, a new species in the Dacrymycetes with a fully sequenced genome." Mycologia 108(2): 457-468.
Meerupati, T., K. M. Andersson, et al. (2013). "Genomic mechanisms accounting for the adaptation to parasitism in nematode-trapping fungi." PLoS Genet 9(11): e1003909.
Meinhardt, L. W., G. G. Costa, et al. (2014). "Genome and secretome analysis of the hemibiotrophic fungal pathogen, Moniliophthora roreri, which causes frosty pod rot disease of cacao: mechanisms of the biotrophic and necrotrophic phases." BMC Genomics 15: 164.
Metin, B., K. Findley, et al. (2010). "The mating type locus (MAT) and sexual reproduction of Cryptococcus heveanensis: insights into the evolution of sex and sex-determining chromosomal regions in fungi." PLoS Genet 6(5): e1000961.
Miettinen, O., R. Riley, et al. (2016). "Draft Genome Sequence of the White-Rot Fungus Obba rivulosa 3A-2." Genome Announc 4(5).
Mikulic-Petkovsek, M., V. Schmitzer, et al. (2013). "Alteration of the content of primary and secondary metabolites in strawberry fruit by Colletotrichum nymphaeae infection." J Agric Food Chem 61(25): 5987-5995.
Min, B., H. Park, et al. (2015). "Genome sequence of a white rot fungus Schizopora paradoxa KUC8140 for wood decay and mycoremediation." J Biotechnol 211: 42-43.
Min, B., J. H. Park, et al. (2017). "Genome Analysis of a Zygomycete Fungus Choanephora cucurbitarum Elucidates Necrotrophic Features Including Bacterial Genes Related to Plant Colonization." Sci Rep 7: 40432.
Mittleider, D., L. C. Green, et al. (2002). "Sequence survey of the genome of the opportunistic microsporidian pathogen, Vittaforma corneae." J Eukaryot Microbiol 49(5): 393-401.
Mondego, J. M., M. F. Carazzolle, et al. (2008). "A genome survey of Moniliophthora perniciosa gives new insights into Witches' Broom Disease of cacao." BMC Genomics 9: 548.
Moore, G. G., B. M. Mack, et al. (2015). "Draft Genome Sequences of Two Closely Related Aflatoxigenic Aspergillus Species Obtained from the Ivory Coast." Genome Biol Evol 8(3): 729-732.
Moore, G. G., B. M. Mack, et al. (2015). "Genomic sequence of the aflatoxigenic filamentous fungus Aspergillus nomius." BMC Genomics 16: 551.
Moral, J., J. Jurado-Bello, et al. (2012). "Effect of temperature, wetness duration, and planting density on olive anthracnose caused by Colletotrichum spp." Phytopathology 102(10): 974-981.
Morales-Cruz, A., K. C. Amrine, et al. (2015). "Distinctive expansion of gene families associated with plant cell wall degradation, secondary metabolism, and nutrient uptake in the genomes of grapevine trunk pathogens." BMC Genomics 16: 469.
Morales, L., B. Noel, et al. (2013). "Complete DNA sequence of Kuraishia capsulata illustrates novel genomic features among budding yeasts (Saccharomycotina)." Genome Biol Evol 5(12): 2524-2539.
Moreno, L. F., J. B. Stielow, et al. (2015). "Draft Genome Sequence of the Ant-Associated Fungus Phialophora attae (CBS 131958)." Genome Announc 3(6).
Morita, T., H. Koike, et al. (2014). "Genome and transcriptome analysis of the basidiomycetous yeast Pseudozyma antarctica producing extracellular glycolipids, mannosylerythritol lipids." PLoS One 9(2): e86490.
Mosier, A. C., C. S. Miller, et al. (2016). "Fungi Contribute Critical but Spatially Varying Roles in Nitrogen and Carbon Cycling in Acid Mine Drainage." Front Microbiol 7: 238.
Nagy, L. G., R. Riley, et al. (2016). "Comparative Genomics of Early-Diverging Mushroom-Forming Fungi Provides Insights into the Origins of Lignocellulose Decay Capabilities." Mol Biol Evol 33(4): 959-970.
Ndikumana, S., A. Pelin, et al. (2017). "Genome Analysis of Pseudoloma neurophilia: A Microsporidian Parasite of Zebrafish (Danio rerio)." J Eukaryot Microbiol 64(1): 18-30.
Nguyen, H. D., C. T. Lewis, et al. (2016). "Draft Genome Sequence of Alternaria alternata ATCC 34957." Genome Announc 4(1).
Nierman, W. C., N. D. Fedorova-Abrams, et al. (2015). "Genome Sequence of the AIDS-Associated Pathogen Penicillium marneffei (ATCC18224) and Its Near Taxonomic Relative Talaromyces stipitatus (ATCC10500)." Genome Announc 3(1).
Nierman, W. C., J. Yu, et al. (2015). "Genome Sequence of Aspergillus flavus NRRL 3357, a Strain That Causes Aflatoxin Contamination of Food and Feed." Genome Announc 3(2).
Nosek, J., A. Rycovska, et al. (2005). "Amplification of telomeric arrays via rolling-circle mechanism." J Biol Chem 280(11): 10840-10845.
Nowrousian, M., J. E. Stajich, et al. (2010). "De novo assembly of a 40 Mb eukaryotic genome from short sequence reads: Sordaria macrospora, a model organism for fungal morphogenesis." PLoS Genet 6(4): e1000891.
O'Connell, R. J., M. R. Thon, et al. (2012). "Lifestyle transitions in plant pathogenic Colletotrichum fungi deciphered by genome and transcriptome analyses." Nat Genet 44(9): 1060-1065.
Ohm, R. A., J. F. de Jong, et al. (2010). "Genome sequence of the model mushroom Schizophyllum commune." Nat Biotechnol 28(9): 957-963.
Ohm, R. A., N. Feau, et al. (2012). "Diverse lifestyles and strategies of plant pathogenesis encoded in the genomes of eighteen Dothideomycetes fungi." PLoS Pathog 8(12): e1003037.
Oka, T., K. Ekino, et al. (2014). "Draft Genome Sequence of the Formaldehyde-Resistant Fungus Byssochlamys spectabilis No. 5 (Anamorph Paecilomyces variotii No. 5) (NBRC109023)." Genome Announc 2(1).
Okuno, M., R. Kajitani, et al. (2016). "Next-generation sequencing analysis of lager brewing yeast strains reveals the evolutionary history of interspecies hybridization." DNA Res 23(1): 67-80.
Oliveira, J. V., R. A. Dos Santos, et al. (2013). "Draft Genome Sequence of Pseudozyma brasiliensis sp. nov. Strain GHG001, a High Producer of Endo-1,4-Xylanase Isolated from an Insect Pest of Sugarcane." Genome Announc 1(6).
Olson, A., A. Aerts, et al. (2012). "Insight into trade-off between wood decay and parasitism from the genome of a fungal forest pathogen." New Phytol 194(4): 1001-1013.
Padamsee, M., T. K. Kumar, et al. (2012). "The genome of the xerotolerant mold Wallemia sebi reveals adaptations to osmotic stress and suggests cryptic sexual reproduction." Fungal Genet Biol 49(3): 217-226.
Pan, G., J. Xu, et al. (2013). "Comparative genomics of parasitic silkworm microsporidia reveal an association between genome expansion and host adaptation." BMC Genomics 14: 186.
Panek, J., H. El Alaoui, et al. (2014). "Hijacking of host cellular functions by an intracellular parasite, the microsporidian Anncaliia algerae." PLoS One 9(6): e100791.
Park, S. Y., J. Choi, et al. (2014). "Draft Genome Sequence of Endocarpon pusillum Strain KoLRILF000583." Genome Announc 2(3).
Pattemore, J. A., J. K. Hane, et al. (2014). "The genome sequence of the biocontrol fungus Metarhizium anisopliae and comparative genomics of Metarhizium species." BMC Genomics 15: 660.
Pelin, A., M. Selman, et al. (2015). "Genome analyses suggest the presence of polyploidy and recent human-driven expansions in eight global populations of the honeybee pathogen Nosema ceranae." Environ Microbiol 17(11): 4443-4458.
Perlin, M. H., J. Amselem, et al. (2015). "Sex and parasites: genomic and transcriptomic analysis of Microbotryum lychnidis-dioicae, the biotrophic and plant-castrating anther smut fungus." BMC Genomics 16: 461.
Peter, M., A. Kohler, et al. (2016). "Ectomycorrhizal ecology is imprinted in the genome of the dominant symbiotic fungus Cenococcum geophilum." Nat Commun 7: 12662.
Pi, B., D. Yu, et al. (2015). "A genomics based discovery of secondary metabolite biosynthetic gene clusters in Aspergillus ustus." PLoS One 10(2): e0116089.
Piskur, J., Z. Ling, et al. (2012). "The genome of wine yeast Dekkera bruxellensis provides a tool to explore its food-related properties." Int J Food Microbiol 157(2): 202-209.
Pombert, J. F., K. L. Haag, et al. (2015). "The Ordospora colligata genome: Evolution of extreme reduction in microsporidia and host-to-parasite horizontal gene transfer." MBio 6(1).
Pombert, J. F., M. Selman, et al. (2012). "Gain and loss of multiple functionally related, horizontally transferred genes in the reduced genomes of two microsporidian parasites." Proc Natl Acad Sci U S A 109(31): 12638-12643.
Pramateftaki, P. V., V. N. Kouvelis, et al. (2006). "The mitochondrial genome of the wine yeast Hanseniaspora uvarum: a unique genome organization among yeast/fungal counterparts." FEMS Yeast Res 6(1): 77-90.
Prasad, P., D. Varshney, et al. (2015). "Whole genome annotation and comparative genomic analyses of bio-control fungus Purpureocillium lilacinum." BMC Genomics 16: 1004.
Quandt, C. A., K. E. Bushley, et al. (2015). "The genome of the truffle-parasite Tolypocladium ophioglossoides and the evolution of antifungal peptaibiotics." BMC Genomics 16: 553.
Ravin, N. V., M. A. Eldarov, et al. (2013). "Genome sequence and analysis of methylotrophic yeast Hansenula polymorpha DL1." BMC Genomics 14: 837.
Rhind, N., Z. Chen, et al. (2011). "Comparative functional genomics of the fission yeasts." Science 332(6032): 930-936.
Riley, R., S. Haridas, et al. (2016). "Comparative genomics of biotechnologically important yeasts." Proc Natl Acad Sci U S A 113(35): 9882-9887.
Riley, R., A. A. Salamov, et al. (2014). "Extensive sampling of basidiomycete genomes demonstrates inadequacy of the white-rot/brown-rot paradigm for wood decay fungi." Proc Natl Acad Sci U S A 111(27): 9923-9928.
Roach, D. J., J. N. Burton, et al. (2015). "A Year of Infection in the Intensive Care Unit: Prospective Whole Genome Sequencing of Bacterial Clinical Isolates Reveals Cryptic Transmissions and Novel Microbiota." PLoS Genet 11(7): e1005413.
Rochi, L., M. J. Dieguez, et al. (2016). "Characterization and comparative analysis of the genome of Puccinia sorghi Schwein, the causal agent of maize common rust." Fungal Genet Biol.
Ropars, J., R. C. Rodriguez de la Vega, et al. (2015). "Adaptive Horizontal Gene Transfers between Multiple Cheese-Associated Fungi." Curr Biol 25(19): 2562-2569.
Rouxel, T., J. Grandaubert, et al. (2011). "Effector diversification within compartments of the Leptosphaeria maculans genome affected by Repeat-Induced Point mutations." Nat Commun 2: 202.
Rube, M. A., F. Fernandez-Gutierrez, et al. (2015). "Preclinical feasibility of a technology framework for MRI-guided iliac angioplasty." Int J Comput Assist Radiol Surg 10(5): 637-650.
Sarilar, V., H. Devillers, et al. (2015). "Draft Genome Sequence of Lachancea lanzarotensis CBS 12615T, an Ascomycetous Yeast Isolated from Grapes." Genome Announc 3(2).
Sato, A., K. Matsushima, et al. (2017). "Draft Genome Sequencing of the Highly Halotolerant and Allopolyploid Yeast Zygosaccharomyces rouxii NBRC 1876." Genome Announc 5(7).
Savitha, J., S. D. Bhargavi, et al. (2016). "Complete Genome Sequence of the Endophytic Fungus Diaporthe (Phomopsis) ampelina." Genome Announc 4(3).
Scannell, D. R., A. C. Frank, et al. (2007). "Independent sorting-out of thousands of duplicated gene pairs in two yeast species descended from a whole-genome duplication." Proc Natl Acad Sci U S A 104(20): 8397-8402.
Schafhauser, T., D. Wibberg, et al. (2015). "Draft genome sequence of Talaromyces islandicus ("Penicillium islandicum") WF-38-12, a neglected mold with significant biotechnological potential." J Biotechnol 211: 101-102.
Schardl, C. L., C. A. Young, et al. (2013). "Plant-symbiotic fungi as chemical engineers: multi-genome analysis of the clavicipitaceae reveals dynamics of alkaloid loci." PLoS Genet 9(2): e1003323.
Schirawski, J., G. Mannhaupt, et al. (2010). "Pathogenicity determinants in smut fungi revealed by genome comparison." Science 330(6010): 1546-1548.
Schneider, J., H. Andrea, et al. (2012). "Draft genome sequence of Wickerhamomyces ciferrii NRRL Y-1031 F-60-10." Eukaryot Cell 11(12): 1582-1583.
Schwartz, I. S., C. Kenyon, et al. (2015). "50 Years of Emmonsia Disease in Humans: The Dramatic Emergence of a Cluster of Novel Fungal Pathogens." PLoS Pathog 11(11): e1005198.
Schwartze, V. U., S. Winter, et al. (2016). "Correction: Gene Expansion Shapes Genome Architecture in the Human Pathogen Lichtheimia corymbifera: An Evolutionary Genomics Analysis in the Ancient Terrestrial Mucorales (Mucoromycotina)." PLoS Genet 12(12): e1006491.
Seidl, V., L. Song, et al. (2009). "Transcriptomic response of the mycoparasitic fungus Trichoderma atroviride to the presence of a fungal prey." BMC Genomics 10: 567.
Seif, E., J. Leigh, et al. (2005). "Comparative mitochondrial genomics in zygomycetes: bacteria-like RNase P RNAs, mobile elements and a close source of the group I intron invasion in angiosperms." Nucleic Acids Res 33(2): 734-744.
Semeiks, J., D. Borek, et al. (2014). "Comparative genome sequencing reveals chemotype-specific gene clusters in the toxigenic black mold Stachybotrys." BMC Genomics 15: 590.
Shah, F., F. Rineau, et al. (2013). "The molecular components of the extracellular protein-degradation pathways of the ectomycorrhizal fungus Paxillus involutus." New Phytol 200(3): 875-887.
Shang, Y., G. Xiao, et al. (2016). "Divergent and Convergent Evolution of Fungal Pathogenicity." Genome Biol Evol 8(5): 1374-1387.
Sharma, P., R. Tiwari, et al. (2016). "Draft Genome Sequence of Two Monosporidial Lines of the Karnal Bunt Fungus Tilletia indica Mitra (PSWKBGH-1 and PSWKBGH-2)." Genome Announc 4(5).
Sharma, R., S. Gassel, et al. (2015). "The genome of the basal agaricomycete Xanthophyllomyces dendrorhous provides insights into the organization of its acetyl-CoA derived pathways and the evolution of Agaricomycotina." BMC Genomics 16: 233.
Sharma, R., X. Xia, et al. (2015). "Comparative Genomics Including the Early-Diverging Smut Fungus Ceraceosorus bombacis Reveals Signatures of Parallel Evolution within Plant and Animal Pathogens of Fungi and Oomycetes." Genome Biol Evol 7(9): 2781-2798.
Sharpton, T. J., J. E. Stajich, et al. (2009). "Comparative genomic analyses of the human fungal pathogens Coccidioides and their relatives." Genome Res 19(10): 1722-1731.
Smit, S., M. F. Derks, et al. (2016). "Genome Sequence of Madurella mycetomatis mm55, Isolated from a Human Mycetoma Case in Sudan." Genome Announc 4(3).
Souciet, J. L., B. Dujon, et al. (2009). "Comparative genomics of protoploid Saccharomycetaceae." Genome Res 19(10): 1696-1709.
Spanu, P. D., J. C. Abbott, et al. (2010). "Genome expansion and gene loss in powdery mildew fungi reveal tradeoffs in extreme parasitism." Science 330(6010): 1543-1546.
Stajich, J. E., S. K. Wilke, et al. (2010). "Insights into evolution of multicellular fungi from the assembled chromosomes of the mushroom Coprinopsis cinerea (Coprinus cinereus)." Proc Natl Acad Sci U S A 107(26): 11889-11894.
Stukenbrock, E. H., T. Bataillon, et al. (2011). "The making of a new pathogen: insights from comparative population genomics of the domesticated wheat pathogen Mycosphaerella graminicola and its wild sister species." Genome Res 21(12): 2157-2166.
Sun, X., R. Ruan, et al. (2013). "Genomewide investigation into DNA elements and ABC transporters involved in imazalil resistance in Penicillium digitatum." FEMS Microbiol Lett 348(1): 11-18.
Suzuki, H., J. MacDonald, et al. (2012). "Comparative genomics of the white-rot fungi, Phanerochaete carnosa and P. chrysosporium, to elucidate the genetic basis of the distinct wood types they colonize." BMC Genomics 13: 444.
Tafer, H., K. Sterflinger, et al. (2016). "Draft Genome of Debaryomyces fabryi CBS 789T, Isolated from a Human Interdigital Mycotic Lesion." Genome Announc 4(1).
Tang, J. D., A. D. Perkins, et al. (2012). "Short-read sequencing for genomic analysis of the brown rot fungus Fibroporia radiculosa." Appl Environ Microbiol 78(7): 2272-2281.
Tang, X., L. Zhao, et al. (2015). "Complete Genome Sequence of a High Lipid-Producing Strain of Mucor circinelloides WJ11 and Comparative Genome Analysis with a Low Lipid-Producing Strain CBS 277.49." PLoS One 10(9): e0137543.
Teixeira, M. M., L. G. de Almeida, et al. (2014). "Comparative genomics of the major fungal agents of human and animal Sporotrichosis: Sporothrix schenckii and Sporothrix brasiliensis." BMC Genomics 15: 943.
Teixeira, M. M., L. F. Moreno, et al. (2017). "Exploring the genomic diversity of black yeasts and relatives (Chaetothyriales, Ascomycota)." Stud Mycol 86: 1-28.
Terfehr, D., T. A. Dahlmann, et al. (2014). "Genome Sequence and Annotation of Acremonium chrysogenum, Producer of the beta-Lactam Antibiotic Cephalosporin C." Genome Announc 2(5).
Thanh, V. N., D. A. Hai, et al. (2006). "Cryptococcus bestiolae and Cryptococcus dejecticola, two new yeast species isolated from frass of the litchi fruit borer Conopomorpha sinensis Bradley." FEMS Yeast Res 6(2): 298-304.
Tisserant, E., M. Malbreil, et al. (2013). "Genome of an arbuscular mycorrhizal fungus provides insight into the oldest plant symbiosis." Proc Natl Acad Sci U S A 110(50): 20117-20122.
Toome, M., A. Kuo, et al. (2014). "Draft Genome Sequence of a Rare Smut Relative, Tilletiaria anomala UBC 951." Genome Announc 2(3).
Toome, M., R. A. Ohm, et al. (2014). "Genome sequencing provides insight into the reproductive biology, nutritional mode and ploidy of the fern pathogen Mixia osmundae." New Phytol 202(2): 554-564.
Torruella, G., A. de Mendoza, et al. (2015). "Phylogenomics Reveals Convergent Evolution of Lifestyles in Close Relatives of Animals and Fungi." Curr Biol 25(18): 2404-2410.
Triana, S., A. Gonzalez, et al. (2015). "Draft Genome Sequence of the Animal and Human Pathogen Malassezia pachydermatis Strain CBS 1879." Genome Announc 3(5).
Troemel, E. R. and J. J. Becnel (2015). "Genome analysis and polar tube firing dynamics of mosquito-infecting microsporidia." Fungal Genet Biol 83: 41-44.
Tsai, I. J., E. Tanaka, et al. (2014). "Comparative genomics of Taphrina fungi causing varying degrees of tumorous deformity in plants." Genome Biol Evol 6(4): 861-872.
Uehling, J., A. Gryganskyi, et al. (2017). "Comparative genomics of Mortierella elongata and its bacterial endosymbiont Mycoavidus cysteinexigens." Environ Microbiol.
Valli, M., N. E. Tatto, et al. (2016). "Curation of the genome annotation of Pichia pastoris (Komagataella phaffii) CBS7435 from gene level to protein function." FEMS Yeast Res 16(6).
van de Sande, W. W., S. Maghoub el, et al. (2014). "The mycetoma knowledge gap: identification of research priorities." PLoS Negl Trop Dis 8(3): e2667.
van den Berg, M. A., R. Albang, et al. (2008). "Genome sequencing and analysis of the filamentous fungus Penicillium chrysogenum." Nat Biotechnol 26(10): 1161-1168.
Vandeputte, P., S. Ghamrawi, et al. (2014). "Draft Genome Sequence of the Pathogenic Fungus Scedosporium apiospermum." Genome Announc 2(5).
Vasantha Ruban, V., P. Geraldine, et al. (2015). "Keratitis due to Fusarium langsethiae: clinical profile, molecular identification, and susceptibility to antifungals." Mycopathologia 179(5-6): 453-458.
Verma, S., R. K. Gazara, et al. (2016). "Draft genome sequencing and secretome analysis of fungal phytopathogen Ascochyta rabiei provides insight into the necrotrophic effector repertoire." Sci Rep 6: 24638.
Walker, A. K., S. L. Frasz, et al. (2016). "Full Genome of Phialocephala scopiformis DAOMC 229536, a Fungal Endophyte of Spruce Producing the Potent Anti-Insectan Compound Rugulosin." Genome Announc 4(1).
Wang, F. Q., J. Zhong, et al. (2014). "Genome sequencing of high-penicillin producing industrial strain of Penicillium chrysogenum." BMC Genomics 15 Suppl 1: S11.
Wang, G., Z. Liu, et al. (2016). "Biosynthesis of Antibiotic Leucinostatins in Bio-control Fungus Purpureocillium lilacinum and Their Inhibition on Phytophthora Revealed by Genome Mining." PLoS Pathog 12(7): e1005685.
Wang, X., X. Zhang, et al. (2015). "Genomic and transcriptomic analysis of the endophytic fungus Pestalotiopsis fici reveals its lifestyle and high potential for synthesis of natural products." BMC Genomics 16: 28.
Wang, Y. Y., B. Liu, et al. (2014). "Genome characteristics reveal the impact of lichenization on lichen-forming fungus Endocarpon pusillum Hedwig (Verrucariales, Ascomycota)." BMC Genomics 15: 34.
Wendland, J. and A. Walther (2011). "Genome evolution in the eremothecium clade of the Saccharomyces complex revealed by comparative genomics." G3 (Bethesda) 1(7): 539-548.
White, T. C., K. Findley, et al. (2014). "Fungi on the skin: dermatophytes and Malassezia." Cold Spring Harb Perspect Med 4(8).
Wiemann, P., C. M. Sieber, et al. (2013). "Deciphering the cryptic genome: genome-wide analyses of the rice pathogen Fusarium fujikuroi reveal complex regulation of secondary metabolism and novel metabolites." PLoS Pathog 9(6): e1003475.
Wingfield, B. D., P. K. Ades, et al. (2015). "IMA Genome-F 4: Draft genome sequences of Chrysoporthe austroafricana, Diplodia scrobiculata, Fusarium nygamai, Leptographium lundbergii, Limonomyces culmigenus, Stagonosporopsis tanaceti, and Thielaviopsis punctulata." IMA Fungus 6(1): 233-248.
Wingfield, B. D., J. M. Ambler, et al. (2016). "IMA Genome-F 6: Draft genome sequences of Armillaria fuscipes, Ceratocystiopsis minuta, Ceratocystis adiposa, Endoconidiophora laricicola, E. polonica and Penicillium freii DAOMC 242723." IMA Fungus 7(1): 217-227.
Wingfield, B. D., I. Barnes, et al. (2015). "IMA Genome-F 5: Draft genome sequences of Ceratocystis eucalypticola, Chrysoporthe cubensis, C. deuterocubensis, Davidsoniella virescens, Fusarium temperatum,Graphilbum fragrans, Penicillium nordicum, and Thielaviopsis musarum." IMA Fungus 6(2): 493-506.
Wohlbach, D. J., A. Kuo, et al. (2011). "Comparative genomics of xylose-fermenting fungi for enhanced biofuel production." Proc Natl Acad Sci U S A 108(32): 13212-13217.
Wolfe, K. H., D. Armisen, et al. (2015). "Clade- and species-specific features of genome evolution in the Saccharomycetaceae." FEMS Yeast Res 15(5): fov035.
Wood, V., R. Gwilliam, et al. (2002). "The genome sequence of Schizosaccharomyces pombe." Nature 415(6874): 871-880.
Wright, J. C., D. Sugden, et al. (2009). "Exploiting proteomic data for genome annotation and gene model validation in Aspergillus niger." BMC Genomics 10: 61.
Wu, B., A. Buljic, et al. (2015). "Extensive Horizontal Transfer and Homologous Recombination Generate Highly Chimeric Mitochondrial Genomes in Yeast." Mol Biol Evol 32(10): 2559-2570.
Xiao, G., S. H. Ying, et al. (2012). "Genomic perspectives on the evolution of fungal entomopathogenicity in Beauveria bassiana." Sci Rep 2: 483.
Yamada, O., M. Machida, et al. (2016). "Genome sequence of Aspergillus luchuensis NBRC 4314." DNA Res 23(6): 507-515.
Yang, J., L. Wang, et al. (2011). "Genomic and proteomic analyses of the fungus Arthrobotrys oligospora provide insights into nematode-trap formation." PLoS Pathog 7(9): e1002179.
Yang, R. Y., H. T. Li, et al. (2012). "Draft genome sequence of CBS 2479, the standard type strain of Trichosporon asahii." Eukaryot Cell 11(11): 1415-1416.
Yin, Z., H. Liu, et al. (2015). "Genome sequence of Valsa canker pathogens uncovers a potential adaptation of colonization of woody bark." New Phytol 208(4): 1202-1216.
Youssar, L., B. A. Gruning, et al. (2012). "Genome sequence of the fungus Glarea lozoyensis: the first genome sequence of a species from the Helotiaceae family." Eukaryot Cell 11(2): 250.
Zajc, J., Y. Liu, et al. (2013). "Genome and transcriptome sequencing of the halophilic fungus Wallemia ichthyophaga: haloadaptations present and absent." BMC Genomics 14: 617.
Zeiner, C. A., S. O. Purvine, et al. (2016). "Comparative Analysis of Secretome Profiles of Manganese(II)-Oxidizing Ascomycete Fungi." PLoS One 11(7): e0157844.
Zheng, P., Y. Xia, et al. (2011). "Genome sequence of the insect pathogenic fungus Cordyceps militaris, a valued traditional Chinese medicine." Genome Biol 12(11): R116.
Zhu, S., Y. Z. Cao, et al. (2012). "Sequencing the genome of Marssonina brunnea reveals fungus-poplar co-evolution." BMC Genomics 13: 382.
Zhu, Y., P. G. Engstrom, et al. (2017). "Proteogenomics produces comprehensive and highly accurate protein-coding gene annotation in a complete genome assembly of Malassezia sympodialis." Nucleic Acids Res 45(5): 2629-2643.
Zou, L., T. Sun, et al. (2016). "De novo transcriptome analysis of Inonotus baumii by RNA-seq." J Biosci Bioeng 121(4): 380-384.
Zuccaro, A., U. Lahrmann, et al. (2011). "Endophytic life strategies decoded by genome and transcriptome analyses of the mutualistic root symbiont Piriformospora indica." PLoS Pathog 7(10): e1002290.

## Sheet: 1b_MEROPS_in_taxa_7.10.2016
MEROPS id	Viruses	Archaea	Bacteria	Stramenopiles	Alveolates	Rhizaria	Amebozoa	Excavates	Animals	Fungi	Plants		Oomycota		Fonticula alba (Nucleariid)	Choanoflagellida		Basidiomycota	Ascomycota	Glomeromycotina	Mucoromycotina	Mortierellomycotina	Entomophthoromycotina	Chytrydiomycota	Rozella allomycis (Cryptomycota)
S1	+	+	+	+	+	+	+	+	+	+	+		+		+	+		+	+	+	+	-	+	+	+
S3	+	-	-	-	-	-	-	-	-	-	+		-		-	-		-	-	-	-	-	-	-	-
S6	+	-	+	-	-	-	-	-	-	-	+		-		-	-		-	-	-	-	-	-	-	-
S7	+	-	-	-	-	-	-	-	+	-	+		-		-	-		-	-	-	-	-	-	-	-
S8	+	+	+	+	+	+	+	+	+	+	+		+		+	+		+	+	+	+	+	+	+	+
S9	+	+	+	+	+	+	+	+	+	+	+		+		+	+		+	+	+	+	+	-	+	+
S10	-	+	+	+	+	+	+	+	+	+	-		+		-	+		+	+	+	+	+	-	+	-
S11	+	+	+	-	+	-	-	+	+	+	+		-		-	-		-	+	-	+	-	-	-	-
S12	+	+	+	+	+	+	+	+	+	+	+		+		+	+		+	+	+	+	+	-	+	-
S13	-	+	+	-	-	-	+	-	+	+	-		-		-	-		-	+	-	-	-	-	-	-
S14	+	+	+	+	+	-	-	-	+	+	+		+		+	+		+	+	+	+	-	-	+	+
S15	-	+	+	+	+	+	+	+	+	+	-		+		-	+		+	+	+	-	-	-	+	-
S16	+	+	+	+	+	+	+	-	+	+	+		+		+	+		+	+	+	+	-	-	+	+
S21	+	-	-	-	-	-	-	-	-	-	+		-		-	-		-	-	-	-	-	-	-	-
S24	+	+	+	-	-	-	+	-	+	+	+		-		-	-		-	+	-	-	-	-	-	-
S26	+	+	+	+	+	-	+	+	+	+	+		+		+	+		+	+	+	+	-	-	+	+
S28	+	-	+	+	+	+	+	+	+	+	+		+		-	+		+	+	+	+	-	-	-	-
S29	+	-	-	-	-	-	-	-	-	-	+		-		-	-		-	-	-	-	-	-	-	-
S30	+	-	-	-	-	-	-	-	-	-	+		-		-	-		-	-	-	-	-	-	-	-
S31	+	-	-	-	-	-	-	-	+	-	+		-		-	-		-	-	-	-	-	-	-	-
S32	+	-	-	-	-	-	-	-	-	-	+		-		-	-		-	-	-	-	-	-	-	-
S33	+	+	+	+	+	-	+	+	+	+	+		+		-	+		+	+	-	-	-	-	+	-
S37	-	-	+	-	-	-	-	-	-	-	-		-		-	-		-	-	-	-	-	-	-	-
S39	+	-	-	-	-	-	-	-	-	-	+		-		-	-		-	-	-	-	-	-	-	-
S41	-	+	+	+	+	-	-	-	+	+	-		+		-	-		+	+	-	-	-	-	-	-
S45	-	+	+	-	+	-	+	+	+	-	-		-		+	-		-	-	-	-	-	-	-	-
S46	-	-	+	+	-	-	-	-	-	-	-		-		-	-		-	-	-	-	-	-	-	-
S48	-	-	+	-	-	-	-	-	-	-	-		-		-	-		-	-	-	-	-	-	-	-
S49	+	+	+	+	+	+	+	-	+	+	+		-		-	+		+	+	-	-	-	-	-	-
S50	+	-	+	-	-	-	-	-	-	-	+		-		-	-		-	-	-	-	-	-	-	-
S51	-	+	+	+	+	-	+	+	+	+	-		+		-	+		-	+	-	-	-	-	-	-
S53	-	+	+	+	+	+	+	-	+	+	-		+		-	+		+	+	-	-	-	-	-	-
S54	+	+	+	+	+	+	+	+	+	+	+		+		+	+		+	+	+	+	-	-	+	+
S55	-	-	+	-	-	-	-	-	-	-	-		-		-	-		-	-	-	-	-	-	-	-
S59	-	+	+	+	+	+	+	+	+	+	-		+		+	+		+	+	-	+	-	-	+	+
S60	-	+	-	-	-	-	-	-	+	-	-		-		-	-		-	-	-	-	-	-	-	-
S62	+	-	+	-	-	-	-	-	+	-	+		-		-	-		-	-	-	-	-	-	-	-
S63	-	-	-	-	-	-	-	-	-	-	-		-		-	-		-	-	-	-	-	-	-	-
S64	-	-	-	-	-	-	-	-	-	+	-		-		-	-		-	+	-	-	-	-	-	-
S65	+	-	-	-	-	-	-	-	-	-	+		-		-	-		-	-	-	-	-	-	-	-
S66	-	+	+	-	-	-	+	-	+	+	-		+		-	-		+	+	-	-	-	-	-	-
S68	-	-	-	-	-	-	-	-	+	-	-		-		-	-		-	-	-	-	-	-	-	-
S69	+	-	-	-	-	-	-	-	-	-	+		-		-	-		-	-	-	-	-	-	-	-
S71	-	-	-	-	-	-	-	-	+	-	-		-		-	-		-	-	-	-	-	-	-	-
S72	-	-	+	-	-	-	-	-	+	-	-		-		-	-		-	-	-	-	-	-	-	-
S73	+	-	+	-	-	-	-	-	+	-	+		-		-	-		-	-	-	-	-	-	-	-
S74	+	-	+	-	-	-	-	-	+	-	+		-		-	-		-	-	-	-	-	-	-	-
S75	+	-	-	-	-	-	-	-	-	-	+		-		-	-		-	-	-	-	-	-	-	-
S77	+	-	-	-	-	-	-	-	+	-	+		-		-	-		-	-	-	-	-	-	-	-
S78	+	+	+	-	-	+	-	-	-	-	+		-		-	-		-	-	-	-	-	-	-	-
S79	-	-	-	-	-	-	-	-	+	-	-		-		-	-		-	-	-	-	-	-	-	-
S80	+	-	-	-	-	-	-	-	-	-	+		-		-	-		-	-	-	-	-	-	-	-
S81	+	-	+	-	-	+	-	-	+	-	+		-		-	-		-	-	-	-	-	-	-	-
sum	33	23	34	18	19	14	19	14	34	22	33		17		10	16		17	22	11	12	4	2	12	8

## Sheet: 1c_MEROPS_2_PFAM
PFAM	name	Clan or noclan	subfamily
PF00089	Trypsin	Peptidase_PA	S01A
PF13365	Trypsin_2	Peptidase_PA	S01B
PF13365	Trypsin_2	Peptidase_PA	S01C
PF13365	Trypsin_2	Peptidase_PA	S01D
PF00089	Trypsin	Peptidase_PA	S01E
PF13365	Trypsin_2	Peptidase_PA	S01F
PF13365	Trypsin_2	Peptidase_PA	S01X
PF00944	Peptidase_S3	Peptidase_PA	S03
PF02395	Peptidase_S6	Peptidase_PA	S06
PF00949	Peptidase_S7	Peptidase_PA	S07
PF00082	Peptidase_S8		S08A
PF00082	Peptidase_S8		S08B
PF00082	Peptidase_S8		S08X
PF00326	Peptidase_S9	AB_hydrolase	S09A
PF00326	Peptidase_S9	AB_hydrolase	S09B
PF00326	Peptidase_S9	AB_hydrolase	S09C
PF00326	Peptidase_S9	AB_hydrolase	S09D
PF00135	COesterase	AB_hydrolase	S09X
PF00450	Peptidase_S10	AB_hydrolase	S10
PF00768	Peptidase_S11	Beta-lactamase	S11
PF00144	Beta-lactamase	Beta-lactamase	S12
PF02113	Peptidase_S13	Beta-lactamase	S13
PF00574	CLP_protease	ClpP_crotonase	S14
PF02129	Peptidase_S15	AB_hydrolase	S15
PF05362	Lon_C	S5	S16
PF00716	Peptidase_S21	SH	S21
PF00717	Peptidase_S24	Peptidase_SF	S24
PF00717	Peptidase_S24	Peptidase_SF	S26A
PF00717	Peptidase_S24	Peptidase_SF	S26B
PF10502	Peptidase_S26	Peptidase_SF	S26C
PF00717	Peptidase_S24	Peptidase_SF	S26X
PF05577	Peptidase_S28	AB_hydrolase	S28
PF02907	Peptidase_S29	Peptidase_PA	S29
PF01577	Peptidase_S30	Peptidase_PA	S30
PF05578	Peptidase_S31	Peptidase_PA	S31
PF05579	Peptidase_S32	Peptidase_PA	S32
PF00561 PF12697 PF12146 PF03959 PF08386		AB_hydrolase	S33
PF05576	Peptidase_S37	AB_hydrolase	S37
PF02122	Peptidase_S39	Peptidase_PA	S39A
PF02122	Peptidase_S39	Peptidase_PA	S39B
PF03572	Peptidase_S41	ClpP_crotonase	S41A
PF03572	Peptidase_S41	ClpP_crotonase	S41B
PF03572	Peptidase_S41	ClpP_crotonase	S41X
PF01804	Penicil_amidase	NTN	S45
PF10459	Peptidase_S46	Peptidase_PA	S46
PF03574	Peptidase_S48		S48
PF01343	Peptidase_S49	ClpP_crotonase	S49A
PF01343	Peptidase_S49	ClpP_crotonase	S49B
PF00574	CLP_protease	ClpP_crotonase	S49C
PF01768	Birna_VP4		S50
PF03575	Peptidase_S51	BPL_N	S51
PF00082	Peptidase_S8		S53
PF01694	Rhomboid	Rhomboid-like	S54
PF05580	Peptidase_S55	Peptidase_PA	S55
PF04096	Nucleoporin2		S59
PF00405	Transferrin	PBP	S60
PF00603	Flu_PA	PDDEXK	S62
PF01825	GPS		S63	NOT a serine protease → moved to P2A
PF08192	Peptidase_S64		S64
PF00089	Trypsin	Peptidase_PA	S65
PF02016	Peptidase_S66		S66
no profile	no profile		S67
PF10461	Peptidase_S68		S68
no profile	no profile		S69
PF01390	SEA		S71
PF05454	DAG1		S72
PF05929	Phage_GPO		S73
PF13884	Peptidase_S74		S74
PF05579	Peptidase_S32	Peptidase_PA	S75
PF03420	Peptidase_S77	SH	S77
PF04586	Peptidase_S78	SH	S78
no profile	no profile		S79
no profile	no profile		S80
PF05497	Destabilase		S81

## Sheet: 1d_SPs_in_fungi_dataset
assembly_ID	organism_name	genus	family	order	class	subphylum	phylum	S1	S8	S9	S10	S11	S12	S13	S14	S15	S16	S24	S26	S28	S33	S41	S45	S49	S51	S53	S54	S59	S64	S66	sum	pathogen	saprotroph	symbiont	animal	fungus	plant	soil/dung	water	genome_size	proteome_size
GCA_000001985.1	Talaromyces_marneffei_ATCC_18224	Talaromyces	Trichocomaceae	Eurotiales	Eurotiomycetes	Pezizomycotina	Ascomycota	3	5	2	7	0	7	0	1	0	3	0	4	3	1	1	0	0	0	5	3	1	0	0	46	1	1	0	1	0	0	1	0	28643865	10638
GCA_000002495.2	Magnaporthe_oryzae_70_15	Magnaporthe	Magnaporthaceae	Magnaporthales	Sordariomycetes	Pezizomycotina	Ascomycota	3	24	6	5	0	8	0	1	0	2	0	4	5	0	3	0	0	0	5	4	1	0	0	71	1	0	0	0	0	1	0	0	40979121	12989
GCA_000002515.1	Kluyveromyces_lactis	Kluyveromyces	Saccharomycetaceae	Saccharomycetales	Saccharomycetes	Saccharomycotina	Ascomycota	1	3	2	4	0	0	0	0	0	2	0	3	0	0	0	0	0	0	0	2	1	1	0	19	0	1	0	0	0	1	1	0	10689156	5076
GCA_000002525.1	Yarrowia_lipolytica_CLIB122	Yarrowia	Dipodascaceae	Saccharomycetales	Saccharomycetes	Saccharomycotina	Ascomycota	3	16	1	10	0	3	0	0	0	2	0	3	0	0	0	0	0	0	0	3	1	1	0	43	0	1	0	N/A	N/A	N/A	N/A	N/A	20502981	6448
GCA_000002545.2	Candida_glabrata	Nakaseomyces	Saccharomycetaceae	Saccharomycetales	Saccharomycetes	Saccharomycotina	Ascomycota	1	5	2	2	0	0	0	0	0	1	0	3	0	0	0	0	0	0	0	2	1	1	0	18	1	0	0	1	0	0	0	0	12318245	5202
GCA_000002655.1	Aspergillus_fumigatus_Af293	Aspergillus	Aspergillaceae	Eurotiales	Eurotiomycetes	Pezizomycotina	Ascomycota	1	5	4	10	0	5	0	1	0	2	0	3	3	0	1	0	0	0	4	3	1	0	0	43	0	1	0	1	0	1	1	0	29384958	9630
GCA_000002715.1	Aspergillus_clavatus_NRRL_1	Aspergillus	Aspergillaceae	Eurotiales	Eurotiomycetes	Pezizomycotina	Ascomycota	2	4	4	10	0	7	0	1	0	2	0	3	3	0	2	0	0	0	2	3	1	0	0	44	0	1	0	0	0	1	1	0	27859441	9121
GCA_000002855.2	Aspergillus_niger_CBS_513.88	Aspergillus	Aspergillaceae	Eurotiales	Eurotiomycetes	Pezizomycotina	Ascomycota	1	8	6	12	0	11	0	1	1	2	0	3	3	1	0	0	0	0	5	2	1	0	0	57	1	1	0	1	0	1	1	0	33975768	14086
GCA_000002945.2	Schizosaccharomyces_pombe	Schizosaccharomyces	Schizosaccharomycetaceae	Schizosaccharomycetales	Schizosaccharomycetes	Taphrinomycotina	Ascomycota	2	4	3	3	0	0	0	0	0	1	0	3	0	0	0	0	0	0	0	4	1	0	0	21	0	1	0	N/A	N/A	N/A	N/A	N/A	12591251	5132
GCA_000003125.1	Talaromyces_stipitatus_ATCC_10500	Talaromyces	Trichocomaceae	Eurotiales	Eurotiomycetes	Pezizomycotina	Ascomycota	3	5	5	7	0	12	0	1	0	2	0	3	4	1	0	0	0	0	6	3	1	0	0	53	0	1	0	0	0	1	1	0	35685443	13252
GCA_000003515.2	Uncinocarpus_reesii_1704	Uncinocarpus	Onygenaceae	Onygenales	Eurotiomycetes	Pezizomycotina	Ascomycota	2	18	4	6	0	7	0	1	0	2	0	1	3	0	2	0	0	0	3	2	1	3	0	55	0	1		N/A	N/A	N/A	N/A	N/A	22349738	7760
GCA_000003525.2	Blastomyces_dermatitidis_ER_3	Blastomyces	Ajellomycetaceae	Onygenales	Eurotiomycetes	Pezizomycotina	Ascomycota	3	5	4	12	0	5	0	1	0	2	0	3	1	1	1	0	0	0	6	3	2	0	0	49	1	1	0	1	0	0	0	0	66608683	11539
GCA_000003835.1	Clavispora_lusitaniae_ATCC_42720	Clavispora	Metschnikowiaceae	Saccharomycetales	Saccharomycetes	Saccharomycotina	Ascomycota	2	4	2	3	0	1	0	0	0	2	0	3	0	0	0	0	0	0	0	3	1	1	0	22	1	1	0	1	0	0	0	0	12114892	5936
GCA_000003855.2	Blastomyces_gilchristii_SLH14081	Blastomyces	Ajellomycetaceae	Onygenales	Eurotiomycetes	Pezizomycotina	Ascomycota	3	5	4	14	0	6	0	1	0	2	0	3	1	1	1	0	0	0	5	3	2	0	0	51	1	1	0	1	0	0	0	0	75404732	11343
GCA_000004155.2	Schizosaccharomyces_cryophilus_OY26	Schizosaccharomyces	Schizosaccharomycetaceae	Schizosaccharomycetales	Schizosaccharomycetes	Taphrinomycotina	Ascomycota	2	4	3	4	0	0	0	0	0	1	0	3	0	0	0	0	0	0	0	4	1	0	0	22	0	1	0	N/A	N/A	N/A	N/A	N/A	11554764	5180
GCA_000006255.1	Postia_placenta_Mad_698_R	Postia	Coriolaceae	Polyporales	Agaricomycetes	Agaricomycotina	Basidiomycota	0	0	4	0	0	3	0	1	0	1	0	4	2	2	0	0	0	0	9	5	0	0	0	31	0	1	0	0	0	1	0	0	90891856	9083
GCA_000006275.2	Aspergillus_flavus_NRRL3357	Aspergillus	Aspergillaceae	Eurotiales	Eurotiomycetes	Pezizomycotina	Ascomycota	2	5	5	11	0	15	0	1	0	2	0	2	4	1	5	0	0	0	2	2	1	1	0	59	0	1	0	1	0	1	1	0	36892344	13485
GCA_000006335.2	Candida_tropicalis_MYA_3404	Candida	Debaryomycetaceae	Saccharomycetales	Saccharomycetes	Saccharomycotina	Ascomycota	2	5	2	4	0	1	0	0	0	2	0	3	0	0	0	0	0	0	0	3	1	1	0	24	1	0	0	1	0	0	0	0	14630139	6163
GCA_000006445.2	Debaryomyces_hansenii_CBS767	Debaryomyces	Debaryomycetaceae	Saccharomycetales	Saccharomycetes	Saccharomycotina	Ascomycota	2	4	2	3	0	4	0	0	0	2	0	3	0	0	0	0	0	0	0	3	1	1	0	25	1	1	0	1	0	0	0	0	12152486	6272
GCA_000011425.1	Aspergillus_nidulans_FGSC_A4	Aspergillus	Aspergillaceae	Eurotiales	Eurotiomycetes	Pezizomycotina	Ascomycota	3	4	5	5	0	7	0	1	0	2	0	3	2	0	0	0	0	0	3	3	1	0	0	39	0	1	0	0	0	1	1	0	29828291	10534
GCA_000026365.1	Zygosaccharomyces_rouxii	Zygosaccharomyces	Saccharomycetaceae	Saccharomycetales	Saccharomycetes	Saccharomycotina	Ascomycota	0	4	2	3	0	0	0	0	0	2	0	3	0	0	0	0	0	0	0	2	1	1	0	18	0	1	0	0	0	1	0	0	9764635	4991
GCA_000026945.1	Candida_dubliniensis_CD36	Candida	Debaryomycetaceae	Saccharomycetales	Saccharomycetes	Saccharomycotina	Ascomycota	1	5	2	4	0	1	0	0	0	2	0	3	0	0	0	0	0	0	0	3	1	1	0	23	1	0	0	1	0	0	0	0	14618422	5860
GCA_000027005.1	Komagataella_phaffii_GS115	Komagataella	Phaffomycetaceae	Saccharomycetales	Saccharomycetes	Saccharomycotina	Ascomycota	1	5	2	3	0	0	0	1	0	2	0	3	0	0	0	0	0	0	0	3	1	1	0	22	0	1	0	0	0	1	0	0	9216378	5040
GCA_000091025.4	Eremothecium_gossypii_ATCC_10895	Eremothecium	Saccharomycetaceae	Saccharomycetales	Saccharomycetes	Saccharomycotina	Ascomycota	1	3	2	3	0	0	0	0	0	2	0	3	0	0	0	0	0	0	0	2	1	1	0	18	1	0	0	0	0	1	0	0	150951268	4776
GCA_000091045.1	Cryptococcus_neoformans_var._neoformans_JEC21	Cryptococcus	Cryptococcaceae	Tremellales	Tremellomycetes	Agaricomycotina	Basidiomycota	0	3	4	7	0	0	0	1	0	1	0	3	1	0	0	0	0	0	0	3	1	0	0	24	1	1	0	1	0	0	0	0	19051922	6863
GCA_000091225.1	Encephalitozoon_cuniculi_GB_M1	Encephalitozoon	Unikaryonidae	Microsporidia	Microsporidia	Microsporidia	Microsporidia	0	2	0	0	0	0	0	0	0	0	0	1	0	0	0	0	0	0	0	0	1	0	0	4	1	0	0	1	0	0	0	0	2497519	2093
GCA_000142805.1	Lachancea_thermotolerans_CBS_6340	Lachancea	Saccharomycetaceae	Saccharomycetales	Saccharomycetes	Saccharomycotina	Ascomycota	1	4	2	3	0	0	0	0	0	2	0	3	0	0	0	0	0	0	0	2	1	1	0	19	0	1	0	0	0	1	0	0	10392862	5092
GCA_000143105.2	Grosmannia_clavigera_kw1407	Grosmannia	Ophiostomataceae	Ophiostomatales	Sordariomycetes	Pezizomycotina	Ascomycota	2	11	2	5	0	6	0	0	0	2	0	3	4	0	0	0	0	0	6	3	1	1	1	47	1	1	1	1	0	1	0	0	29794006	8312
GCA_000143185.1	Schizophyllum_commune_H4_8	Schizophyllum	Schizophyllaceae	Agaricales	Agaricomycetes	Agaricomycotina	Basidiomycota	1	2	6	10	0	3	0	1	0	2	0	2	5	5	2	0	0	0	5	3	1	0	0	48	0	1	0	0	0	1	0	0	38482026	13194
GCA_000143365.1	Chaetomium_globosum_CBS_148.51	Chaetomium	Chaetomiaceae	Sordariales	Sordariomycetes	Pezizomycotina	Ascomycota	3	11	3	4	0	8	0	1	0	2	0	2	3	0	1	0	0	0	4	2	1	0	0	45	0	1	0	0	0	1	0	0	34886939	11048
GCA_000143565.1	Laccaria_bicolor_S238N_H82	Laccaria	Tricholomataceae	Agaricales	Agaricomycetes	Agaricomycotina	Basidiomycota	1	5	5	5	0	1	0	1	0	4	0	4	2	1	0	0	0	0	6	4	1	1	0	41	0	0	1	0	0	1	0	0	64877444	18215
GCA_000145635.1	Gaeumannomyces_graminis_var_tritici_R3_111a_1	Gaeumannomyces	Magnaporthaceae	Magnaporthales	Sordariomycetes	Pezizomycotina	Ascomycota	6	31	5	7	0	8	0	1	0	2	0	3	5	0	3	0	0	0	3	4	1	0	0	79	1	0	0	0	0	1	0	0	43768664	14650
GCA_000146045.2	Saccharomyces_cerevisiae_S288c	Saccharomyces	Saccharomycetaceae	Saccharomycetales	Saccharomycetes	Saccharomycotina	Ascomycota	1	4	2	3	0	0	0	0	0	1	0	3	0	0	0	0	0	0	0	2	1	1	0	18	0	1	0	0	0	0	1	0	12071326	5888
GCA_000146465.1	Encephalitozoon_intestinalis_ATCC_50506	Encephalitozoon	Unikaryonidae	Microsporidia	Microsporidia	Microsporidia	Microsporidia	0	2	0	0	0	0	0	0	0	0	0	1	0	0	0	0	0	0	0	0	1	0	0	4	1	0	0	1	0	0	0	0	2216898	1939
GCA_000146915.2	Parastagonospora_nodorum_SN15	Parastagonospora	Phaeosphaeriaceae	Pleosporales	Dothideomycetes	Pezizomycotina	Ascomycota	4	10	7	8	0	12	0	1	1	2	0	3	3	2	6	0	0	1	5	4	1	0	0	70	1	0	0	0	0	1	0	0	37213987	16002
GCA_000146945.2	Sclerotinia_sclerotiorum_1980_UF_70	Sclerotinia	Sclerotiniaceae	Helotiales	Leotiomycetes	Pezizomycotina	Ascomycota	2	4	3	8	0	4	0	1	0	1	0	2	3	1	3	0	0	0	5	4	1	0	0	42	0	1	0	0	0	1	0	0	38459164	14491
GCA_000149035.1	Colletotrichum_graminicola_M1.001	Colletotrichum	Glomerellaceae	Glomerellales	Sordariomycetes	Pezizomycotina	Ascomycota	3	20	5	10	0	6	0	1	0	2	0	3	4	1	5	0	0	0	3	4	1	0	1	69	1	0	0	0	0	1	0	0	51644307	12020
GCA_000149205.2	Aspergillus_nidulans_FGSC_A4	Aspergillus	Aspergillaceae	Eurotiales	Eurotiomycetes	Pezizomycotina	Ascomycota	3	4	5	5	0	7	0	1	0	2	0	3	2	0	0	0	0	0	3	3	1	0	0	39	0	1	0	0	0	1	1	0	30275969	9561
GCA_000149245.3	Cryptococcus_neoformans_var._grubii_H99	Cryptococcus	Cryptococcaceae	Tremellales	Tremellomycetes	Agaricomycotina	Basidiomycota	0	3	5	7	0	0	0	1	0	1	0	3	0	0	0	0	0	0	0	3	1	0	0	24	1	1	0	1	0	0	0	0	18916112	7826
GCA_000149305.1	Rhizopus_delemar_RA_99_880	Rhizopus	Rhizopodaceae	Mucorales	Mucoromycetes	Mucoromycotina	Mucoromycota	5	21	3	4	0	0	0	1	0	6	0	1	0	0	1	0	0	0	0	2	0	0	0	44	0	1	0	0	0	0	1	0	46148878	17459
GCA_000149335.2	Coccidioides_immitis_RS	Coccidioides	Onygenaceae	Onygenales	Eurotiomycetes	Pezizomycotina	Ascomycota	2	17	4	9	0	5	0	1	0	2	0	4	3	1	1	0	0	0	3	3	1	1	0	57	1	0	0	1	0	0	0	0	29016019	9910
GCA_000149365.1	Saccharomyces_cerevisiae_RM11_1a	Saccharomyces	Saccharomycetaceae	Saccharomycetales	Saccharomycetes	Saccharomycotina	Ascomycota	1	4	2	2	0	0	0	0	0	1	0	3	0	0	0	0	0	0	0	2	1	0	0	16	0	1	0	0	0	0	1	0	11736985	5377
GCA_000149385.1	Cryptococcus_neoformans_var_neoformans_B_3501A	Cryptococcus	Cryptococcaceae	Tremellales	Tremellomycetes	Agaricomycotina	Basidiomycota	0	3	4	7	0	0	0	1	0	1	0	3	2	0	0	0	0	0	0	2	1	0	0	24	1	1	0	1	0	0	0	0	19699782	6578
GCA_000149425.1	Meyerozyma_guilliermondii_ATCC_6260	Meyerozyma	Debaryomycetaceae	Saccharomycetales	Saccharomycetes	Saccharomycotina	Ascomycota	2	4	2	3	0	1	0	0	1	2	0	3	0	0	0	0	0	0	0	3	1	1	0	23	1	1	0	1	0	0	1	0	10609954	5920
GCA_000149445.2	Candida_albicans_WO_1	Candida	Debaryomycetaceae	Saccharomycetales	Saccharomycetes	Saccharomycotina	Ascomycota	0	5	2	4	0	1	0	0	0	1	0	3	0	0	0	0	0	0	0	3	1	1	0	21	1	0	0	1	0	0	0	0	14472953	5752
GCA_000149475.3	Cryptococcus_gattii_VGII_R265	Cryptococcus	Cryptococcaceae	Tremellales	Tremellomycetes	Agaricomycotina	Basidiomycota	0	3	2	4	0	0	0	1	0	1	0	2	1	0	0	0	0	0	0	2	1	0	0	17	1	1	0	1	0	0	0	0	17475811	6472
GCA_000149555.1	Fusarium_verticillioides_7600	Fusarium	Nectriaceae	Hypocreales	Sordariomycetes	Pezizomycotina	Ascomycota	6	38	8	11	0	16	0	1	4	2	0	3	2	1	1	0	0	0	5	4	2	0	1	105	1	1	0	0	0	1	0	0	41885085	20553
GCA_000149585.1	Histoplasma_capsulatum_NAm1	Histoplasma	Ajellomycetaceae	Onygenales	Eurotiomycetes	Pezizomycotina	Ascomycota	3	6	5	5	0	3	0	1	0	2	0	2	1	0	1	0	0	0	3	1	1	0	0	34	1	1	0	1	0	0	0	0	33030326	9313
GCA_000149615.1	Aspergillus_terreus_NIH2624	Aspergillus	Aspergillaceae	Eurotiales	Eurotiomycetes	Pezizomycotina	Ascomycota	2	6	4	11	0	10	0	1	1	2	0	2	2	1	1	0	0	0	2	2	1	0	0	48	1	1	0	1	0	1	1	0	29364022	10401
GCA_000149645.2	Aspergillus_fischeri_NRRL_181	Aspergillus	Aspergillaceae	Eurotiales	Eurotiomycetes	Pezizomycotina	Ascomycota	2	6	4	10	0	10	0	1	0	2	0	4	3	0	2	0	0	0	4	3	1	0	0	52	1	1	0	1	0	1	0	0	31770017	10395
GCA_000149685.1	Lodderomyces_elongisporus_NRRL_YB_4239	Lodderomyces	Debaryomycetaceae	Saccharomycetales	Saccharomycetes	Saccharomycotina	Ascomycota	2	4	2	5	0	1	0	0	0	2	0	3	0	0	0	0	0	0	0	3	1	1	0	24	1	0	0	1	0	0	0	0	15547272	5799
GCA_000149815.1	Coccidioides_immitis_H538.4	Coccidioides	Onygenaceae	Onygenales	Eurotiomycetes	Pezizomycotina	Ascomycota	2	13	2	5	0	5	0	1	0	2	0	3	2	1	0	0	0	0	3	3	2	1	0	45	1	0	0	1	0	0	0	0	27781142	10593
GCA_000149845.2	Schizosaccharomyces_japonicus_yFS275	Schizosaccharomyces	Schizosaccharomycetaceae	Schizosaccharomycetales	Schizosaccharomycetes	Taphrinomycotina	Ascomycota	2	3	2	3	0	0	0	0	0	1	0	3	0	0	0	0	0	0	0	4	1	0	0	19	1	0	0	0	0	1	0	0	11733154	4878
GCA_000149865.1	Batrachochytrium_dendrobatidis_JEL423	Batrachochytrium	Rhizophydiales incertae sedis	Rhizophydiales	Chytridiomycetes	Chytridiomycotina	Chytridiomycota	5	3	5	4	0	1	0	1	0	2	0	3	0	1	34	0	0	0	0	5	2	0	0	66	1	0	0	1	0	0	0	1	23897668	9879
GCA_000149895.1	Coccidioides_immitis_RMSCC_2394	Coccidioides	Onygenaceae	Onygenales	Eurotiomycetes	Pezizomycotina	Ascomycota	3	16	3	9	0	5	0	1	0	2	0	3	3	1	1	0	0	0	3	3	1	1	0	55	1	0	0	1	0	0	0	0	28908395	10408
GCA_000149925.1	Puccinia_graminis_f_sp_tritici_CRL_75_36_700_3	Puccinia	Pucciniaceae	Pucciniales	Pucciniomycetes	Pucciniomycotina	Basidiomycota	1	14	3	9	0	0	0	1	0	3	0	3	0	2	0	0	1	0	4	2	1	0	0	44	1	0	0	0	0	1	0	0	88724376	15979
GCA_000149955.2	Fusarium_oxysporum_f._sp._lycopersici_4287	Fusarium	Nectriaceae	Hypocreales	Sordariomycetes	Pezizomycotina	Ascomycota	10	38	8	11	0	20	0	3	2	3	0	4	2	2	2	0	0	0	3	8	19	0	1	136	1	1	0	0	0	1	0	0	61471697	27347
GCA_000149985.1	Pyrenophora_tritici_repentis_Pt_1C_BFP	Pyrenophora	Pleosporaceae	Pleosporales	Dothideomycetes	Pezizomycotina	Ascomycota	2	8	5	9	0	6	0	1	0	2	0	2	4	1	6	0	0	1	4	4	1	0	0	56	1	1	0	0	0	1	1	0	37997465	12169
GCA_000150035.1	Vanderwaltozyma_polyspora_DSM_70294	Vanderwaltozyma	Saccharomycetaceae	Saccharomycetales	Saccharomycetes	Saccharomycotina	Ascomycota	1	6	2	3	0	0	0	0	0	1	0	2	0	0	0	0	0	0	0	3	1	0	0	19	0	1	0	0	0	1	1	0	14674591	5367
GCA_000150055.1	Coccidioides_posadasii_RMSCC_3488	Coccidioides	Onygenaceae	Onygenales	Eurotiomycetes	Pezizomycotina	Ascomycota	2	17	3	8	0	4	0	1	0	2	0	4	2	1	1	0	0	0	3	2	1	0	0	51	1	0	0	1	0	0	0	0	28211108	9964
GCA_000150085.1	Coccidioides_immitis_RMSCC_3703	Coccidioides	Onygenaceae	Onygenales	Eurotiomycetes	Pezizomycotina	Ascomycota	0	13	3	8	0	5	0	1	0	2	0	4	3	1	1	0	0	0	1	3	1	1	0	47	1	0	0	1	0	0	0	0	27708786	10463
GCA_000150115.1	Histoplasma_capsulatum_G186AR	Histoplasma	Ajellomycetaceae	Onygenales	Eurotiomycetes	Pezizomycotina	Ascomycota	5	7	5	5	0	3	0	1	0	2	0	3	1	1	1	0	0	0	3	3	2	3	0	45	1	1	0	1	0	0	0	0	30483324	9254
GCA_000150145.1	Aspergillus_fumigatus_A1163	Aspergillus	Aspergillaceae	Eurotiales	Eurotiomycetes	Pezizomycotina	Ascomycota	1	4	4	9	0	4	0	1	0	2	0	3	3	0	1	0	0	0	4	3	1	0	0	40	0	1	0	1	0	1	1	0	29205420	9929
GCA_000150475.2	Paracoccidioides_brasiliensis_Pb03	Paracoccidioides	Ajellomycetaceae	Onygenales	Eurotiomycetes	Pezizomycotina	Ascomycota	2	7	4	4	0	3	0	1	0	2	0	3	1	0	1	0	0	0	3	3	1	0	0	35	1	0	0	1	0	0	0	0	29062735	8427
GCA_000150505.2	Schizosaccharomyces_octosporus_yFS286	Schizosaccharomyces	Schizosaccharomycetaceae	Schizosaccharomycetales	Schizosaccharomycetes	Taphrinomycotina	Ascomycota	2	4	3	3	0	0	0	0	0	1	0	3	0	0	0	0	0	0	0	4	1	0	0	21	0	1	0	N/A	N/A	N/A	N/A	N/A	11634473	4986
GCA_000150675.2	Verticillium_dahliae_VdLs.17	Verticillium	Plectosphaerellaceae	Glomerellales	Sordariomycetes	Pezizomycotina	Ascomycota	4	14	3	5	0	6	0	1	0	2	0	3	2	0	3	0	0	0	1	2	1	0	0	47	1	1	0	0	0	1	1	0	33900324	10535
GCA_000150705.2	Paracoccidioides_lutzii_Pb01	Paracoccidioides	Ajellomycetaceae	Onygenales	Eurotiomycetes	Pezizomycotina	Ascomycota	3	6	4	5	0	4	0	1	0	2	0	3	1	0	1	0	0	0	3	3	1	0	0	37	1	0	0	1	0	0	0	0	32925248	8826
GCA_000150735.2	Paracoccidioides_brasiliensis_Pb18	Paracoccidioides	Ajellomycetaceae	Onygenales	Eurotiomycetes	Pezizomycotina	Ascomycota	2	6	4	4	0	3	0	1	0	2	0	3	1	0	1	0	0	0	3	3	1	0	0	34	1	0	0	1	0	0	0	0	29952540	8390
GCA_000150825.1	Verticillium_alfalfae_VaMs.102	Verticillium	Plectosphaerellaceae	Glomerellales	Sordariomycetes	Pezizomycotina	Ascomycota	3	17	3	5	0	4	0	1	0	1	0	3	2	0	2	0	0	0	1	3	1	0	0	46	1	1	0	0	0	1	1	0	32862988	10237
GCA_000150975.2	Microsporum_gypseum_CBS_118893	Nannizzia	Arthrodermataceae	Onygenales	Eurotiomycetes	Pezizomycotina	Ascomycota	6	13	4	10	0	7	0	1	0	2	0	3	2	1	3	0	0	0	2	3	1	4	0	62	1	0	0	1	0	0	0	0	23272942	8921
GCA_000151005.2	Histoplasma_capsulatum_H88	Histoplasma	Ajellomycetaceae	Onygenales	Eurotiomycetes	Pezizomycotina	Ascomycota	5	8	5	6	0	3	0	1	0	2	0	3	1	0	1	0	0	0	2	3	1	7	0	48	1	1	0	1	0	0	0	0	37943219	9445
GCA_000151035.1	Histoplasma_capsulatum_H143	Histoplasma	Ajellomycetaceae	Onygenales	Eurotiomycetes	Pezizomycotina	Ascomycota	5	8	5	4	0	3	0	1	0	2	0	3	1	0	1	0	0	0	3	1	1	5	0	43	1	1	0	1	0	0	0	0	38961716	9547
GCA_000151065.3	Blumeria_graminis_f._sp._hordei_DH14	Blumeria	Erysiphaceae	Erysiphales	Leotiomycetes	Pezizomycotina	Ascomycota	1	4	2	6	0	0	0	1	0	2	0	3	2	1	6	0	0	0	1	3	1	0	0	33	1	0	0	0	0	1	0	0	118726170	6495
GCA_000151125.2	Arthroderma_benhamiae_CBS_112371	Trichophyton	Arthrodermataceae	Onygenales	Eurotiomycetes	Pezizomycotina	Ascomycota	10	16	4	11	0	7	0	1	0	2	0	3	2	0	3	0	0	0	2	2	1	6	0	70	1	0	0	1	0	0	0	0	22224160	7980
GCA_000151145.1	Arthroderma_otae_CBS_113480	Microsporum	Arthrodermataceae	Onygenales	Eurotiomycetes	Pezizomycotina	Ascomycota	6	17	4	11	0	6	0	1	0	2	0	3	2	1	2	0	0	0	4	3	1	8	0	71	1	0	0	1	0	0	0	0	23263091	8765
GCA_000151175.1	Trichophyton_equinum_CBS_127.97	Trichophyton	Arthrodermataceae	Onygenales	Eurotiomycetes	Pezizomycotina	Ascomycota	9	15	3	9	0	7	0	1	0	2	0	3	2	1	2	0	0	0	3	3	1	5	0	66	1	0	0	1	0	0	0	0	24158205	8676
GCA_000151295.1	Allomyces_macrogynus_ATCC_38327	Allomyces	Blastocladiaceae	Blastocladiales	Blastocladiomycetes	Blastocladiomycotina	Blastocladiomycota	5	52	15	3	0	0	0	1	0	4	0	7	0	2	0	0	2	0	0	14	0	0	0	105	0	1	0	0	0	0	1	1	57060573	19447
GCA_000151335.1	Coccidioides_posadasii_C735_delta_SOWgp	Coccidioides	Onygenaceae	Onygenales	Eurotiomycetes	Pezizomycotina	Ascomycota	2	16	4	9	0	4	0	1	0	2	0	4	3	1	1	0	0	0	3	2	1	0	0	53	1	0	0	1	0	0	0	0	28491212	7229
GCA_000151355.1	Nectria_haematococca_mpVI_77_13_4	Fusarium	Nectriaceae	Hypocreales	Sordariomycetes	Pezizomycotina	Ascomycota	6	31	8	13	0	33	0	1	6	2	0	3	1	1	2	0	0	0	2	3	1	0	1	114	1	0	0	0	0	1	0	0	51286497	15708
GCA_000151425.1	Trichophyton_rubrum_CBS_118892	Trichophyton	Arthrodermataceae	Onygenales	Eurotiomycetes	Pezizomycotina	Ascomycota	6	14	2	9	0	4	0	1	0	4	0	3	2	1	2	0	0	0	3	6	1	5	0	63	1	0	0	1	0	0	0	0	22530013	10418
GCA_000151455.1	Trichophyton_tonsurans_CBS_112818	Trichophyton	Arthrodermataceae	Onygenales	Eurotiomycetes	Pezizomycotina	Ascomycota	10	17	4	10	0	6	0	1	0	2	0	3	2	1	3	0	0	0	3	3	1	4	0	70	1	0	0	1	0	0	0	0	22988586	8521
GCA_000151505.1	Trichophyton_verrucosum_HKI_0517	Trichophyton	Arthrodermataceae	Onygenales	Eurotiomycetes	Pezizomycotina	Ascomycota	8	14	4	10	0	6	0	1	0	2	0	3	2	0	3	0	0	0	2	2	1	7	0	65	1	0	0	1	0	0	0	0	22540967	8028
GCA_000151525.2	Puccinia_triticina_1_1_BBBD_Race_1	Puccinia	Pucciniaceae	Pucciniales	Pucciniomycetes	Pucciniomycotina	Basidiomycota	1	11	7	10	0	0	0	1	0	4	0	5	0	1	0	0	1	0	4	2	1	0	0	48	1	0	0	0	0	1	0	0	135343689	15685
GCA_000151595.1	Blastomyces_dermatitidis_ATCC_18188	Blastomyces	Ajellomycetaceae	Onygenales	Eurotiomycetes	Pezizomycotina	Ascomycota	3	5	4	10	0	5	0	1	0	2	0	3	1	1	1	0	0	0	5	3	1	0	0	45	1	1	0	1	0	0	0	0	73633833	11443
GCA_000151645.1	Tuber_melanosporum	Tuber	Tuberaceae	Pezizales	Pezizomycetes	Pezizomycotina	Ascomycota	2	5	3	3	0	0	0	1	0	2	0	3	2	0	0	0	0	0	0	4	1	0	0	26	0	0	1	0	0	1	0	0	124945702	7496
GCA_000166005.1	Pyrenophora_teres_f_teres_0_1	Pyrenophora	Pleosporaceae	Pleosporales	Dothideomycetes	Pezizomycotina	Ascomycota	2	9	5	10	0	5	0	1	0	2	0	2	4	1	6	0	0	1	5	5	1	0	0	59	1	1	0	0	0	1	1	0	33583335	11799
GCA_000166155.1	Blastomyces_dermatitidis_ATCC_26199	Blastomyces	Ajellomycetaceae	Onygenales	Eurotiomycetes	Pezizomycotina	Ascomycota	2	5	4	12	0	6	0	1	0	3	0	3	1	1	1	0	0	0	4	3	1	0	0	47	1	1	0	1	0	0	0	0	71515325	11211
GCA_000166175.1	Microbotryum_lychnidis_dioicae_p1A1_Lamole	Microbotryum	Microbotryaceae	Microbotryales	Microbotryomycetes	Pucciniomycotina	Basidiomycota	1	13	4	6	0	2	0	0	0	3	0	3	2	1	0	0	1	0	0	2	0	0	0	38	1	0	0	0	0	1	0	0	26138885	7819
GCA_000167075.2	Saccharomyces_kudriavzevii_IFO_1802	Saccharomyces	Saccharomycetaceae	Saccharomycetales	Saccharomycetes	Saccharomycotina	Ascomycota	1	2	0	0	0	0	0	0	0	0	0	2	0	0	0	0	0	0	0	1	0	0	0	6	0	1	0	0	0	1	0	0	11189057	3764
GCA_000167675.2	Trichoderma_reesei_QM6a	Trichoderma	Hypocreaceae	Hypocreales	Sordariomycetes	Pezizomycotina	Ascomycota	2	19	4	5	0	7	0	1	0	2	0	2	3	0	1	0	0	1	5	3	1	0	0	56	1	1	0	0	0	1	1	0	33395713	9115
GCA_000170175.2	Coccidioides_posadasii_str._Silveira	Coccidioides	Onygenaceae	Onygenales	Eurotiomycetes	Pezizomycotina	Ascomycota	2	16	3	8	0	4	0	1	0	2	0	4	3	1	1	0	0	0	3	3	1	0	0	52	1	0	0	1	0	0	0	0	27583241	10228
GCA_000170995.2	Trichoderma_virens_Gv29_8	Trichoderma	Hypocreaceae	Hypocreales	Sordariomycetes	Pezizomycotina	Ascomycota	4	34	5	5	0	17	0	1	1	2	0	3	2	2	1	0	0	1	5	3	1	0	0	87	1	0	0	0	1	0	1	0	39022666	12406
GCA_000171015.2	Trichoderma_atroviride_IMI_206040	Trichoderma	Hypocreaceae	Hypocreales	Sordariomycetes	Pezizomycotina	Ascomycota	2	39	2	6	0	17	0	1	0	2	0	3	2	3	2	0	0	1	11	3	1	0	0	95	1	1	0	0	1	0	1	0	36143664	11816
GCA_000181435.1	Saccharomyces_cerevisiae_YJM789	Saccharomyces	Saccharomycetaceae	Saccharomycetales	Saccharomycetes	Saccharomycotina	Ascomycota	1	4	2	3	0	0	0	0	0	1	0	3	0	0	0	0	0	0	0	2	1	1	0	18	0	1	0	0	0	0	1	0	11990995	5902
GCA_000181695.1	Malassezia_globosa_CBS_7966	Malassezia	Malasseziaceae	Malasseziales	Malasseziomycetes	Ustilaginomycotina	Basidiomycota	0	3	1	3	0	0	0	0	0	2	0	1	0	0	0	0	1	0	0	1	1	0	0	13	1	0	0	1	0	0	0	0	8958118	4286
GCA_000182175.1	Saccharomyces_cerevisiae_AWRI1631	Saccharomyces	Saccharomycetaceae	Saccharomycetales	Saccharomycetes	Saccharomycotina	Ascomycota	1	3	2	3	0	0	0	0	0	1	0	1	0	0	0	0	0	0	0	1	1	0	0	13	0	1	0	0	0	0	1	0	11176855	5451
GCA_000182315.2	Saccharomyces_cerevisiae_JAY291	Saccharomyces	Saccharomycetaceae	Saccharomycetales	Saccharomycetes	Saccharomycotina	Ascomycota	1	4	2	3	0	0	0	0	0	1	0	3	0	0	0	0	0	0	0	2	1	1	0	18	0	1	0	0	0	0	1	0	11538054	5197
GCA_000182565.2	Spizellomyces_punctatus_DAOM_BR117	Spizellomyces	Spizellomycetaceae	Spizellomycetales	Chytridiomycetes	Chytridiomycotina	Chytridiomycota	7	13	11	3	0	2	0	1	0	2	0	4	0	1	3	0	1	0	0	6	1	0	0	55	0	1	0	0	0	1	1	0	24131112	9422
GCA_000182765.2	Candida_parapsilosis	Candida	Debaryomycetaceae	Saccharomycetales	Saccharomycetes	Saccharomycotina	Ascomycota	2	6	2	7	0	1	0	0	0	2	0	3	0	0	0	0	0	0	0	3	1	1	0	28	1	0	0	1	0	0	0	0	13030174	5810
GCA_000182805.2	Sordaria_macrospora_k_hell	Sordaria	Sordariaceae	Sordariales	Sordariomycetes	Pezizomycotina	Ascomycota	2	11	3	4	0	6	0	1	0	2	0	3	3	0	3	0	0	0	3	4	1	0	0	46	0	1	0	0	0	0	1	0	38391383	9899
GCA_000182895.1	Coprinopsis_cinerea_okayama7_130	Coprinopsis	Psathyrellaceae	Agaricales	Agaricomycetes	Agaricomycotina	Basidiomycota	1	9	5	4	0	2	0	1	0	2	0	1	3	1	2	0	0	0	1	3	1	0	0	36	0	1	0	0	0	0	1	0	36192590	13356
GCA_000182925.2	Neurospora_crassa_OR74A	Neurospora	Sordariaceae	Sordariales	Sordariomycetes	Pezizomycotina	Ascomycota	3	10	3	4	0	5	0	1	0	2	0	3	3	0	2	0	0	0	2	4	1	0	0	43	0	1	0	0	0	1	0	0	41102378	10813
GCA_000182965.2	Candida_albicans_SC5314	Candida	Debaryomycetaceae	Saccharomycetales	Saccharomycetes	Saccharomycotina	Ascomycota	4	7	4	7	0	2	0	0	0	3	0	7	0	0	0	0	0	0	0	6	2	2	0	44	1	0	0	1	0	0	0	0	27558918	14217
GCA_000182985.1	Nosema_ceranae_BRL01	Nosema	Nosematidae	Microsporidia	Microsporidia	Microsporidia	Microsporidia	0	2	0	0	0	0	0	0	0	0	0	1	0	0	0	0	0	0	0	0	1	0	0	4	1	0	0	1	0	0	0	0	7860219	2060
GCA_000183025.1	Moniliophthora_perniciosa_FA553	Moniliophthora	Marasmiaceae	Agaricales	Agaricomycetes	Agaricomycotina	Basidiomycota	0	0	1	0	0	2	0	0	0	1	0	1	0	0	0	0	0	0	0	0	0	0	0	5	1	1	0	0	0	1	0	0	26663261	13560
GCA_000184105.1	Pseudogymnoascus_destructans_20631_21	Pseudogymnoascus	Pseudeurotiaceae	Pseudeurotiales	Leotiomycetes	Pezizomycotina	Ascomycota	5	5	2	4	0	2	0	1	0	2	0	3	1	0	1	0	0	0	1	3	1	5	0	36	1	1	0	1	0	0	1	0	30684937	9153
GCA_000184455.3	Aspergillus_oryzae_RIB40	Aspergillus	Aspergillaceae	Eurotiales	Eurotiomycetes	Pezizomycotina	Ascomycota	2	3	4	12	0	15	0	1	0	2	0	3	3	1	5	0	0	0	3	2	1	0	0	57	0	1	0	0	0	0	1	0	37912014	12074
GCA_000185945.1	Cryptococcus_gattii_WM276	Cryptococcus	Cryptococcaceae	Tremellales	Tremellomycetes	Agaricomycotina	Basidiomycota	0	3	3	5	0	0	0	1	0	1	0	3	1	0	0	0	0	0	0	2	1	0	0	20	1	1	0	1	0	0	0	0	18374760	6565
GCA_000187245.3	Ogataea_parapolymorpha_DL_1	Ogataea	Pichiaceae	Saccharomycetales	Saccharomycetes	Saccharomycotina	Ascomycota	1	4	2	3	0	0	0	0	1	2	0	2	0	1	0	0	0	0	0	3	1	1	0	21	0	1	0	0	0	1	1	0	8874589	5325
GCA_000187405.1	Metarhizium_acridum_CQMa_102	Metarhizium	Clavicipitaceae	Hypocreales	Sordariomycetes	Pezizomycotina	Ascomycota	9	26	3	11	0	13	0	1	0	2	0	3	3	1	1	0	0	0	4	2	1	0	0	80	1	1	0	1	0	0	1	0	39422329	9849
GCA_000187425.2	Metarhizium_robertsii_ARSEF_23	Metarhizium	Clavicipitaceae	Hypocreales	Sordariomycetes	Pezizomycotina	Ascomycota	30	43	5	11	0	17	0	1	0	2	0	3	5	1	3	0	0	0	6	2	1	0	0	130	1	1	0	1	0	0	1	0	41656800	11688
GCA_000190195.1	Saccharomyces_cerevisiae_AWRI796	Saccharomyces	Saccharomycetaceae	Saccharomycetales	Saccharomycetes	Saccharomycotina	Ascomycota	0	3	0	2	0	0	0	0	0	1	0	3	0	0	0	0	0	0	0	2	0	0	0	11	0	1	0	0	0	0	1	0	11741670	3786
GCA_000190215.1	Saccharomyces_cerevisiae_Vin13	Saccharomyces	Saccharomycetaceae	Saccharomycetales	Saccharomycetes	Saccharomycotina	Ascomycota	0	2	0	3	0	0	0	0	0	1	0	2	0	0	0	0	0	0	0	1	0	1	0	10	0	1	0	0	0	0	1	0	11667470	3930
GCA_000190235.1	Saccharomyces_cerevisiae_VL3	Saccharomyces	Saccharomycetaceae	Saccharomycetales	Saccharomycetes	Saccharomycotina	Ascomycota	0	3	0	1	0	0	0	0	0	1	0	2	0	0	0	0	0	0	0	2	0	1	0	10	0	1	0	0	0	0	1	0	11662230	4025
GCA_000190255.1	Saccharomyces_cerevisiae_FostersB	Saccharomyces	Saccharomycetaceae	Saccharomycetales	Saccharomycetes	Saccharomycotina	Ascomycota	0	1	0	1	0	0	0	0	0	0	0	3	0	0	0	0	0	0	0	1	0	0	0	6	0	1	0	0	0	0	1	0	11514552	3689
GCA_000190615.1	Nematocida_parisii_ERTm3	Nematocida	Nematocidaceae	Microsporidia	Microsporidia	Microsporidia	Microsporidia	0	2	0	0	0	0	0	0	0	0	0	1	0	0	0	0	0	0	0	0	0	0	0	3	1	0	0	1	0	0	0	0	4147597	2726
GCA_000192795.1	Vavraia_culicis_subsp._floridensis	Vavraia	Pleistophoridae	Microsporidia	Microsporidia	Microsporidia	Microsporidia	0	0	0	0	0	0	0	0	0	0	0	1	0	0	0	0	0	0	0	0	0	0	0	1	1	0	0	1	0	0	0	0	6118689	2773
GCA_000193285.1	Magnaporthiopsis_poae_ATCC_64411	Magnaporthiopsis	Magnaporthaceae	Magnaporthales	Sordariomycetes	Pezizomycotina	Ascomycota	4	33	4	5	0	5	0	1	0	2	0	3	3	0	1	0	0	0	1	3	1	0	0	66	1	0	0	0	0	1	0	0	39641827	12329
GCA_000203795.1	Batrachochytrium_dendrobatidis_JAM81	Batrachochytrium	Rhizophydiales incertae sedis	Rhizophydiales	Chytridiomycetes	Chytridiomycotina	Chytridiomycota	3	5	7	3	0	1	0	1	1	2	0	3	0	1	32	0	0	0	0	5	1	0	0	65	1	0	0	1	0	0	0	1	24315081	8700
GCA_000204055.1	Melampsora_larici_populina_98AG31	Melampsora	Melampsoraceae	Pucciniales	Pucciniomycetes	Pucciniomycotina	Basidiomycota	1	9	4	9	0	0	0	0	0	1	0	2	2	1	0	0	1	0	3	2	1	0	0	36	1	0	0	0	0	1	0	0	101129028	16372
GCA_000209165.1	Scheffersomyces_stipitis_CBS_6054	Scheffersomyces	Debaryomycetaceae	Saccharomycetales	Saccharomycetes	Saccharomycotina	Ascomycota	2	4	2	4	0	2	0	0	1	2	0	2	0	0	0	0	0	0	0	3	1	1	0	24	0	1	1	1	0	1	0	0	15441179	5818
GCA_000209485.1	Enterocytozoon_bieneusi_H348	Enterocytozoon	Enterocytozoonidae	Microsporidia	Microsporidia	Microsporidia	Microsporidia	0	1	0	0	0	0	0	0	0	0	1	1	0	0	0	0	0	0	0	1	9	0	0	13	1	0	0	1	0	0	0	0	3860738	3632
GCA_000213175.1	Neurospora_tetrasperma_FGSC_2508	Neurospora	Sordariaceae	Sordariales	Sordariomycetes	Pezizomycotina	Ascomycota	3	7	2	4	0	6	0	1	0	2	0	1	2	0	2	0	0	0	2	3	1	0	0	36	0	1	0	0	0	1	0	0	39146333	10380
GCA_000213195.1	Neurospora_tetrasperma_FGSC_2509	Neurospora	Sordariaceae	Sordariales	Sordariomycetes	Pezizomycotina	Ascomycota	3	7	2	4	0	6	0	1	0	2	0	1	2	0	2	0	0	0	2	3	1	0	0	36	0	1	0	0	0	1	0	0	39123460	11186
GCA_000218685.1	Serpula_lacrymans_var._lacrymans_S7.9	Serpula	Serpulaceae	Boletales	Agaricomycetes	Agaricomycotina	Basidiomycota	0	1	10	9	0	3	0	1	0	1	0	3	4	3	0	0	0	0	6	4	1	0	0	46	0	1	0	0	0	1	0	0	42797233	12925
GCA_000218725.1	Serpula_lacrymans_var._lacrymans_S7.3	Serpula	Serpulaceae	Boletales	Agaricomycetes	Agaricomycotina	Basidiomycota	0	1	9	9	0	3	0	1	0	2	0	3	4	3	0	0	0	0	5	3	1	0	0	44	0	1	0	0	0	1	0	0	46993781	14481
GCA_000218975.1	Saccharomyces_cerevisiae_EC1118	Saccharomyces	Saccharomycetaceae	Saccharomycetales	Saccharomycetes	Saccharomycotina	Ascomycota	1	4	2	3	0	0	0	0	0	1	0	3	0	0	0	0	0	0	0	2	1	1	0	18	0	1	0	0	0	0	1	0	11659512	6017
GCA_000219625.1	Zymoseptoria_tritici_IPO323	Zymoseptoria	Mycosphaerellaceae	Capnodiales	Dothideomycetes	Pezizomycotina	Ascomycota	2	8	4	13	0	9	0	1	0	2	0	3	9	2	6	0	0	1	7	3	1	0	0	71	1	0	0	0	0	1	0	0	39686251	10963
GCA_000221225.1	Chaetomium_thermophilum_var._thermophilum_DSM_1495	Chaetomium	Chaetomiaceae	Sordariales	Sordariomycetes	Pezizomycotina	Ascomycota	1	7	3	3	0	1	0	1	0	2	0	2	2	0	1	0	0	0	3	3	1	0	0	30	0	1	0	0	0	0	1	0	28322806	7165
GCA_000222205.2	Rhodotorula_toruloides_ATCC_204091	Rhodotorula	Sporidiobolaceae	Sporidiobolales	Microbotryomycetes	Pucciniomycotina	Basidiomycota	0	2	2	1	0	1	0	0	0	1	0	0	0	0	0	0	0	0	0	3	0	0	0	10	0	1	0	0	0	1	0	0	20478880	2817
GCA_000222805.1	Fusarium_oxysporum_Fo5176	Fusarium	Nectriaceae	Hypocreales	Sordariomycetes	Pezizomycotina	Ascomycota	8	32	6	12	0	22	0	1	4	2	0	2	2	2	2	0	0	0	3	3	1	0	1	103	1	1	0	0	0	1	0	0	54767602	17817
GCA_000223465.1	Candida_tenuis_ATCC_10573	Yamadazyma	Debaryomycetaceae	Saccharomycetales	Saccharomycetes	Saccharomycotina	Ascomycota	2	5	2	6	0	1	0	0	0	3	0	4	0	0	0	0	0	0	0	3	1	1	0	28	0	1	0	0	0	0	1	0	10747050	6985
GCA_000223485.1	Spathaspora_passalidarum_NRRL_Y_27907	Spathaspora	Debaryomycetaceae	Saccharomycetales	Saccharomycetes	Saccharomycotina	Ascomycota	2	11	2	3	0	1	0	0	0	2	0	3	0	0	0	0	0	0	0	3	1	1	0	29	0	1	0	0	0	1	0	0	13182099	5983
GCA_000223565.1	Komagataella_phaffii_CBS_7435	Komagataella	Phaffomycetaceae	Saccharomycetales	Saccharomycetes	Saccharomycotina	Ascomycota	1	6	2	3	0	0	0	1	0	2	0	2	0	0	0	0	0	0	0	3	1	1	0	22	0	1	0	0	0	1	0	0	9402723	5288
GCA_000225545.1	Arthrobotrys_oligospora_ATCC_24927	Orbilia	Orbiliaceae	Orbiliales	Orbiliomycetes	Pezizomycotina	Ascomycota	5	40	4	4	0	3	0	1	0	2	0	3	3	0	3	0	0	0	2	3	1	2	0	76	1	1	0	1	0	0	1	0	40072829	11479
GCA_000225605.1	Cordyceps_militaris_CM01	Cordyceps	Cordycipitaceae	Hypocreales	Sordariomycetes	Pezizomycotina	Ascomycota	10	17	7	10	0	19	0	1	0	2	0	3	4	0	1	0	0	0	12	3	1	0	0	90	1	0	0	1	0	0	0	0	32268578	9651
GCA_000226095.1	Myceliophthora_thermophila_ATCC_42464	Thermothelomyces	Chaetomiaceae	Sordariales	Sordariomycetes	Pezizomycotina	Ascomycota	2	8	3	4	0	4	0	1	0	2	0	3	3	0	0	0	0	0	1	3	1	0	0	35	0	1	0	0	0	1	0	0	38744216	9097
GCA_000226115.1	Thielavia_terrestris_NRRL_8126	Thielavia	Chaetomiaceae	Sordariales	Sordariomycetes	Pezizomycotina	Ascomycota	1	8	2	4	0	6	0	1	0	2	0	2	2	1	0	0	0	0	2	3	1	0	0	35	0	1	0	0	0	1	1	0	36912256	9802
GCA_000226395.1	Penicillium_rubens_Wisconsin_54_1255	Penicillium	Aspergillaceae	Eurotiales	Eurotiomycetes	Pezizomycotina	Ascomycota	2	3	3	10	0	10	0	1	0	2	0	5	1	2	2	0	0	0	3	2	1	2	0	49	0	1	0	0	0	1	1	0	32223735	12792
GCA_000226545.1	Podospora_anserina_S_mat+	Podospora	Lasiosphaeriaceae	Sordariales	Sordariomycetes	Pezizomycotina	Ascomycota	3	20	3	5	0	5	0	1	0	2	0	2	3	1	4	0	0	0	3	3	1	0	0	56	0	1	0	0	0	1	1	0	34718894	10548
GCA_000227075.1	Botrytis_cinerea_T4	Botrytis	Sclerotiniaceae	Helotiales	Leotiomycetes	Pezizomycotina	Ascomycota	3	5	3	9	0	3	0	1	0	2	0	2	3	0	3	0	0	0	5	4	1	0	0	44	0	1	0	0	0	1	0	0	39511426	16353
GCA_000227095.3	Saitoella_complicata_NRRL_Y_17804	Saitoella	Saitoellaceae	Saitoellales	Saitoellomycetes	Taphrinomycotina	Ascomycota	2	3	2	4	0	2	0	1	0	2	0	3	0	1	0	0	0	0	0	3	1	0	0	24	0	1	0	1	1	1	1	0	14130614	7119
GCA_000227115.2	Naumovozyma_dairenensis_CBS_421	Naumovozyma	Saccharomycetaceae	Saccharomycetales	Saccharomycetes	Saccharomycotina	Ascomycota	1	4	2	3	0	0	0	0	0	1	0	3	0	0	0	0	0	0	0	2	1	1	0	18	1	1	0	1	0	1	0	0	13527580	5548
GCA_000230245.1	Sporisorium_reilianum_SRZ2	Sporisorium	Ustilaginaceae	Ustilaginales	Ustilaginomycetes	Ustilaginomycotina	Basidiomycota	1	4	3	6	0	1	0	0	0	2	0	3	1	1	0	0	1	0	1	3	1	0	0	28	1	0	0	0	0	1	0	0	18476874	6673
GCA_000230375.1	Leptosphaeria_maculans_JN3	Leptosphaeria	Leptosphaeriaceae	Pleosporales	Dothideomycetes	Pezizomycotina	Ascomycota	3	10	5	6	0	5	0	1	0	2	0	3	2	0	6	0	0	0	1	5	1	0	0	50	1	0	0	0	0	1	0	0	45124619	12609
GCA_000230395.2	Aspergillus_niger_ATCC_1015	Aspergillus	Aspergillaceae	Eurotiales	Eurotiomycetes	Pezizomycotina	Ascomycota	1	7	7	12	0	9	0	1	1	2	0	3	3	1	0	0	0	0	5	3	1	0	1	57	1	1	0	1	0	1	1	0	34853277	10950
GCA_000230595.3	Edhazardia_aedis_USNM_41457	Edhazardia	Culicosporidae	Microsporidia	Microsporidia	Microsporidia	Microsporidia	0	1	0	0	0	0	0	0	0	0	0	1	0	0	0	0	0	0	0	0	0	0	0	2	1	0	0	1	0	0	0	0	51348006	4190
GCA_000230625.1	Exophiala_dermatitidis_NIH_UT8656	Exophiala	Herpotrichiellaceae	Chaetothyriales	Eurotiomycetes	Pezizomycotina	Ascomycota	1	2	3	8	0	6	0	1	1	2	0	3	2	2	1	0	0	0	1	3	1	0	0	37	1	1	0	1	0	0	0	0	26376767	9578
GCA_000231115.1	Vittaforma_corneae_ATCC_50505	Vittaforma	Nosematidae	Microsporidia	Microsporidia	Microsporidia	Microsporidia	0	1	0	0	0	0	0	0	0	0	0	1	0	0	0	0	0	0	0	0	1	0	0	3	1	0	0	1	0	0	0	0	3213516	2239
GCA_000235365.1	Eremothecium_cymbalariae_DBVPG_7215	Eremothecium	Saccharomycetaceae	Saccharomycetales	Saccharomycetes	Saccharomycotina	Ascomycota	1	3	2	3	0	0	0	0	0	2	0	3	0	0	0	0	0	0	0	2	1	1	0	18	N/A	N/A	N/A	N/A	N/A	N/A	N/A	N/A	9669424	4434
GCA_000236905.1	Tetrapisispora_phaffii_CBS_4417	Tetrapisispora	Saccharomycetaceae	Saccharomycetales	Saccharomycetes	Saccharomycotina	Ascomycota	1	4	2	2	0	0	0	0	0	1	0	3	0	0	0	0	0	0	0	3	1	0	0	17	0	1	0	0	0	1	0	0	12115070	5253
GCA_000237345.1	Naumovozyma_castellii_CBS_4309	Naumovozyma	Saccharomycetaceae	Saccharomycetales	Saccharomycetes	Saccharomycotina	Ascomycota	1	4	2	3	0	0	0	0	0	1	0	3	0	0	0	0	0	0	0	2	1	1	0	18	N/A	N/A	N/A	N/A	N/A	N/A	N/A	N/A	11219539	5592
GCA_000238015.2	Glarea_lozoyensis_74030	Glarea	Helotiaceae	Helotiales	Leotiomycetes	Pezizomycotina	Ascomycota	2	6	3	4	0	2	0	1	0	2	0	1	2	0	2	0	0	0	4	2	1	0	0	32	N/A	N/A	N/A	N/A	N/A	N/A	N/A	N/A	38718320	7926
GCA_000239835.2	Aspergillus_kawachii_IFO_4308	Aspergillus	Aspergillaceae	Eurotiales	Eurotiomycetes	Pezizomycotina	Ascomycota	2	6	5	10	0	6	0	1	1	2	0	2	2	1	0	0	0	0	5	3	1	0	0	47	0	1	0	0	0	0	1	0	37113202	11491
GCA_000240135.3	Fusarium_graminearum_PH_1	Fusarium	Nectriaceae	Hypocreales	Sordariomycetes	Pezizomycotina	Ascomycota	5	25	5	8	0	14	0	1	1	2	0	3	2	0	1	0	0	0	2	3	1	0	1	74	1	1	0	0	0	1	0	0	36565771	13313
GCA_000241205.2	Mixia_osmundae_IAM_14324	Mixia	Mixiaceae	Mixiales	Mixiomycetes	Pucciniomycotina	Basidiomycota	1	4	6	6	0	0	0	0	0	2	0	3	11	1	0	0	1	0	4	4	1	0	0	44	1	0	0	0	0	1	0	0	13393708	6726
GCA_000243375.1	Torulaspora_delbrueckii	Torulaspora	Saccharomycetaceae	Saccharomycetales	Saccharomycetes	Saccharomycotina	Ascomycota	1	4	2	2	0	0	0	0	0	2	0	3	0	0	0	0	0	0	0	2	1	1	0	18	0	1	0	0	0	1	0	0	9220678	4972
GCA_000250695.1	Nematocida_sp._1_ERTm2	Nematocida	Nematocidaceae	Microsporidia	Microsporidia	Microsporidia	Microsporidia	0	2	0	0	0	0	0	0	0	0	0	1	0	0	0	0	0	0	0	0	0	0	0	3	1	0	0	1	0	0	0	0	4700711	2770
GCA_000250985.1	Nematocida_parisii_ERTm1	Nematocida	Nematocidaceae	Microsporidia	Microsporidia	Microsporidia	Microsporidia	0	2	0	0	0	0	0	0	0	0	0	1	0	0	0	0	0	0	0	0	0	0	0	3	1	0	0	1	0	0	0	0	4071346	2661
GCA_000259595.1	Brettanomyces_bruxellensis_AWRI1499	Brettanomyces	Pichiaceae	Saccharomycetales	Saccharomycetes	Saccharomycotina	Ascomycota	1	2	1	1	0	0	0	0	1	1	0	0	0	0	0	0	0	0	0	1	1	0	0	9	0	1	0	0	0	1	0	0	12676548	4861
GCA_000259975.2	Fusarium_oxysporum_f._sp._lycopersici_MN25	Fusarium	Nectriaceae	Hypocreales	Sordariomycetes	Pezizomycotina	Ascomycota	9	41	7	13	0	17	0	3	2	3	0	4	2	2	2	0	0	0	4	8	2	1	1	121	1	1	0	0	0	1	0	0	48637398	24733
GCA_000260075.2	Fusarium_oxysporum_f._sp._pisi_HDV247	Fusarium	Nectriaceae	Hypocreales	Sordariomycetes	Pezizomycotina	Ascomycota	10	42	9	17	0	25	0	3	4	2	0	4	2	2	2	0	0	0	4	8	3	0	1	138	1	1	0	0	0	1	0	0	55188216	26378
GCA_000260155.3	Fusarium_oxysporum_f_sp_radicis_lycopersici_26381	Fusarium	Nectriaceae	Hypocreales	Sordariomycetes	Pezizomycotina	Ascomycota	9	42	7	12	0	21	0	3	2	3	0	2	2	2	3	0	0	0	4	8	2	1	1	124	1	1	0	0	0	1	0	0	49359289	24739
GCA_000260175.2	Fusarium_oxysporum_f._sp._vasinfectum_25433	Fusarium	Nectriaceae	Hypocreales	Sordariomycetes	Pezizomycotina	Ascomycota	17	30	8	16	0	22	0	3	3	2	0	4	2	1	2	0	0	0	4	8	3	1	1	127	1	1	0	0	0	1	0	0	52914414	25216
GCA_000260195.2	Fusarium_oxysporum_f._sp._cubense_tropical_race_4_54006	Fusarium	Nectriaceae	Hypocreales	Sordariomycetes	Pezizomycotina	Ascomycota	7	39	7	12	0	19	0	3	3	3	0	4	2	2	2	0	0	0	4	6	3	1	1	118	1	1	0	0	0	1	0	0	46553780	22487
GCA_000260215.2	Fusarium_oxysporum_f._sp._conglutinans_race_2_54008	Fusarium	Nectriaceae	Hypocreales	Sordariomycetes	Pezizomycotina	Ascomycota	11	36	7	13	0	24	0	3	5	2	0	4	2	2	4	0	0	0	4	7	3	0	1	128	1	1	0	0	0	1	0	0	53575352	26246
GCA_000260235.2	Fusarium_oxysporum_f._sp._raphani_54005	Fusarium	Nectriaceae	Hypocreales	Sordariomycetes	Pezizomycotina	Ascomycota	10	37	7	14	0	23	0	3	3	2	0	4	2	2	3	0	0	0	3	7	3	0	1	124	1	1	0	0	0	1	0	0	53499362	25666
GCA_000260495.2	Fusarium_oxysporum_f._sp._melonis_26406	Fusarium	Nectriaceae	Hypocreales	Sordariomycetes	Pezizomycotina	Ascomycota	11	40	8	14	0	19	0	3	2	3	0	4	2	2	3	0	0	0	3	8	7	1	1	131	1	1	0	0	0	1	0	0	54034280	26719
GCA_000260735.1	Saccharomyces_cerevisiae_Kyokai_no._7	Saccharomyces	Saccharomycetaceae	Saccharomycetales	Saccharomycetes	Saccharomycotina	Ascomycota	1	4	2	3	0	0	0	0	0	1	0	3	0	0	0	0	0	0	0	2	1	1	0	18	0	1	0	0	0	0	1	0	12389166	5795
GCA_000263375.1	Wallemia_mellicola_CBS_633.66	Wallemia	Wallemiaceae	Wallemiales	Wallemiomycetes	Agaricomycotina	Basidiomycota	0	5	3	2	0	0	0	0	0	1	0	2	0	0	0	0	0	0	0	3	0	0	0	16	0	1	0	0	0	0	1	0	9815586	5277
GCA_000264905.1	Stereum_hirsutum_FP_91666_SS1	Stereum	Stereaceae	Russulales	Agaricomycetes	Agaricomycotina	Basidiomycota	1	2	9	13	0	11	0	1	0	2	0	4	3	10	4	0	0	0	12	3	1	2	0	78	0	1	0	0	0	1	0	0	46511623	14066
GCA_000264995.1	Punctularia_strigosozonata_HHB_11173_SS5	Punctularia	Punctulariaceae	Corticiales	Agaricomycetes	Agaricomycotina	Basidiomycota	1	4	4	18	0	7	0	1	0	2	0	2	3	6	3	0	0	0	10	3	1	1	0	66	0	1	0	0	0	1	0	0	34171901	11540
GCA_000265015.1	Auricularia_subglabra_TFB_10046_SS5	Auricularia	Auriculariaceae	Auriculariales	Agaricomycetes	Agaricomycotina	Basidiomycota	0	40	7	27	0	21	0	1	0	1	0	1	3	12	4	0	0	0	20	8	1	0	0	146	0	1	0	0	0	1	1	0	74920202	23555
GCA_000269785.2	Aspergillus_oryzae_3.042	Aspergillus	Aspergillaceae	Eurotiales	Eurotiomycetes	Pezizomycotina	Ascomycota	2	3	4	12	0	17	0	1	0	2	0	4	3	1	5	0	0	0	3	2	1	0	0	60	0	1	0	0	0	0	1	0	36576471	11397
GCA_000269885.1	Saccharomyces_cerevisiae_CEN_PK113_7D	Saccharomyces	Saccharomycetaceae	Saccharomycetales	Saccharomycetes	Saccharomycotina	Ascomycota	1	4	2	3	0	0	0	0	0	1	0	3	0	0	0	0	0	0	0	2	1	1	0	18	0	1	0	0	0	0	1	0	11999059	5451
GCA_000271585.1	Trametes_versicolor_FP_101664_SS1	Trametes	Coriolaceae	Polyporales	Agaricomycetes	Agaricomycotina	Basidiomycota	2	3	4	21	0	6	0	1	0	2	0	3	5	7	2	0	0	0	17	3	0	1	0	77	0	1	0	0	0	1	0	0	44794008	14302
GCA_000271605.1	Fomitiporia_mediterranea_MF3_22	Fomitiporia	Hymenochaetaceae	Hymenochaetales	Agaricomycetes	Agaricomycotina	Basidiomycota	0	3	6	12	0	1	0	1	0	2	0	3	2	2	2	0	0	0	5	3	1	2	0	45	0	1	0	0	0	1	0	0	63354419	11338
GCA_000271625.1	Coniophora_puteana_RWD_64_598_SS2	Coniophora	Coniophoraceae	Boletales	Agaricomycetes	Agaricomycotina	Basidiomycota	2	1	9	12	0	4	0	1	0	2	0	3	5	6	0	0	0	0	16	3	1	2	0	67	0	1	0	0	0	1	0	0	42968544	13758
GCA_000271645.1	Tremella_mesenterica_DSM_1558	Tremella	Tremellaceae	Tremellales	Tremellomycetes	Agaricomycotina	Basidiomycota	0	3	2	3	0	2	0	1	0	2	0	3	1	1	0	0	0	0	0	3	1	0	0	22	1	1	0	0	1	1	0	0	28639919	8308
GCA_000271705.2	Fusarium_oxysporum_Fo47	Fusarium	Nectriaceae	Hypocreales	Sordariomycetes	Pezizomycotina	Ascomycota	9	48	7	14	0	25	0	3	2	3	0	4	2	2	2	0	0	0	3	8	3	1	1	137	1	1	0	0	0	1	0	0	49664628	24818
GCA_000271745.2	Fusarium_oxysporum_FOSC_3_a	Fusarium	Nectriaceae	Hypocreales	Sordariomycetes	Pezizomycotina	Ascomycota	11	47	8	11	0	22	0	3	3	3	0	4	2	2	2	0	0	0	4	8	2	1	1	134	1	1	0	0	0	1	0	0	47906303	23735
GCA_000275845.1	Dichomitus_squalens_LYAD_421_SS1	Dichomitus	Polyporaceae	Polyporales	Agaricomycetes	Agaricomycotina	Basidiomycota	1	5	4	18	0	5	0	1	0	2	0	2	6	3	2	0	0	0	21	3	1	0	0	74	0	1	0	0	0	1	0	0	42748430	12287
GCA_000277815.3	Encephalitozoon_hellem_ATCC_50504	Encephalitozoon	Unikaryonidae	Microsporidia	Microsporidia	Microsporidia	Microsporidia	0	2	0	0	0	0	0	0	0	0	0	1	0	0	0	0	0	0	0	0	1	0	0	4	1	0	0	1	0	0	0	0	2251784	1928
GCA_000280035.2	Encephalitozoon_romaleae_SJ_2008	Encephalitozoon	Unikaryonidae	Microsporidia	Microsporidia	Microsporidia	Microsporidia	0	2	0	0	0	0	0	0	0	0	0	1	0	0	0	0	0	0	0	0	1	0	0	4	1	0	0	1	0	0	0	0	2187595	1831
GCA_000280675.1	Beauveria_bassiana_ARSEF_2860	Beauveria	Cordycipitaceae	Hypocreales	Sordariomycetes	Pezizomycotina	Ascomycota	18	25	7	11	0	22	0	1	0	2	0	3	4	0	1	0	0	0	11	3	1	0	0	109	1	1	0	1	0	1	1	0	33697794	10364
GCA_000281105.1	Coniosporium_apollinis_CBS_100218	Coniosporium	Herpotrichiellaceae	Chaetothyriales	Eurotiomycetes	Pezizomycotina	Ascomycota	3	8	3	4	0	10	0	1	0	2	0	3	0	1	2	0	0	0	0	4	1	0	0	42	0	1	0	0	0	0	1	0	28645321	9308
GCA_000286035.1	Ustilago_hordei	Ustilago	Ustilaginaceae	Ustilaginales	Ustilaginomycetes	Ustilaginomycotina	Basidiomycota	0	4	3	6	0	0	0	0	0	2	0	3	1	1	0	0	1	0	1	3	1	0	0	26	1	0	0	0	0	1	0	0	21150702	7111
GCA_000292585.1	Magnaporthe_oryzae_Y34	Magnaporthe	Magnaporthaceae	Magnaporthales	Sordariomycetes	Pezizomycotina	Ascomycota	3	25	5	6	0	8	0	1	0	2	0	3	4	0	3	0	0	0	5	4	1	0	0	70	1	0	0	0	0	1	0	0	38872417	12860
GCA_000292605.1	Magnaporthe_oryzae_P131	Magnaporthe	Magnaporthaceae	Magnaporthales	Sordariomycetes	Pezizomycotina	Ascomycota	3	25	5	6	0	8	0	1	0	2	0	3	4	0	3	0	0	0	5	4	1	0	0	70	1	0	0	0	0	1	0	0	37955031	12713
GCA_000292625.1	Dacryopinax_primogenitus	Dacryopinax	Dacrymycetaceae	Dacrymycetales	Dacrymycetes	Agaricomycotina	Basidiomycota	1	3	8	12	0	11	0	1	0	2	0	4	3	5	0	0	0	0	8	2	1	1	0	62	0	1	0	0	0	1	0	0	29503487	10240
GCA_000292725.1	Saccharomyces_arboricola_H_6	Saccharomyces	Saccharomycetaceae	Saccharomycetales	Saccharomycetes	Saccharomycotina	Ascomycota	1	3	1	2	0	0	0	0	0	1	0	3	0	0	0	0	0	0	0	2	0	0	0	13	0	1	0	0	0	1	0	0	11619520	3659
GCA_000293215.1	Trichosporon_asahii_var._asahii_CBS_2479	Trichosporon	Trichosporonaceae	Trichosporonales	Tremellomycetes	Agaricomycotina	Basidiomycota	0	2	2	2	0	8	0	1	0	2	0	1	3	2	0	0	0	0	0	2	1	0	0	26	0	1	0	1	0	0	0	0	24540311	8311
GCA_000298775.1	Marssonina_brunnea_f._sp._'multigermtubi'_MB_m1	Marssonina	Dermateaceae	Helotiales	Leotiomycetes	Pezizomycotina	Ascomycota	4	8	2	5	0	2	0	1	0	2	0	3	2	1	3	0	0	0	3	4	1	0	0	41	1	0	0	0	0	1	0	0	51949877	10027
GCA_000299215.2	Trichosporon_asahii_var._asahii_CBS_8904	Trichosporon	Trichosporonaceae	Trichosporonales	Tremellomycetes	Agaricomycotina	Basidiomycota	0	2	2	2	0	7	0	1	0	2	0	1	2	2	0	0	0	0	0	2	1	0	0	24	0	1	0	1	0	0	0	0	25299608	8528
GCA_000300555.1	Agaricus_bisporus_var_burnettii_JB137_S8	Agaricus	Agaricaceae	Agaricales	Agaricomycetes	Agaricomycotina	Basidiomycota	1	7	6	13	0	3	0	1	0	2	0	3	3	7	1	0	0	0	2	2	1	0	0	52	0	1	0	0	0	1	1	0	32614392	11278
GCA_000300575.1	Agaricus_bisporus_var._bisporus_H97	Agaricus	Agaricaceae	Agaricales	Agaricomycetes	Agaricomycotina	Basidiomycota	1	7	6	13	0	3	0	1	0	2	0	3	3	7	1	0	0	0	2	2	1	0	0	52	0	1	0	0	0	1	1	0	30233745	10448
GCA_000300595.1	Phanerochaete_carnosa_HHB_10118_sp	Phanerochaete	Phanerochaetaceae	Polyporales	Agaricomycetes	Agaricomycotina	Basidiomycota	0	2	5	19	0	2	0	1	0	2	0	2	4	5	1	0	0	0	11	3	1	0	0	58	0	1	0	0	0	1	0	0	46293325	13925
GCA_000302655.1	Macrophomina_phaseolina_MS6	Macrophomina	Botryosphaeriaceae	Botryosphaeriales	Dothideomycetes	Pezizomycotina	Ascomycota	1	8	3	11	0	10	0	1	1	2	0	2	2	0	3	0	0	0	4	3	1	1	0	53	0	1	0	0	0	1	0	0	48882845	13806
GCA_000303195.2	Fusarium_pseudograminearum_CS3096	Fusarium	Nectriaceae	Hypocreales	Sordariomycetes	Pezizomycotina	Ascomycota	7	25	6	9	0	11	0	1	0	2	0	3	2	0	1	0	0	0	2	3	1	0	1	74	1	1	0	0	0	1	0	0	36973259	12447
GCA_000304475.1	Kazachstania_africana_CBS_2517	Kazachstania	Saccharomycetaceae	Saccharomycetales	Saccharomycetes	Saccharomycotina	Ascomycota	1	4	2	2	0	0	0	0	0	2	0	3	0	0	0	0	0	0	0	1	1	0	0	16	N/A	N/A	N/A	N/A	N/A	N/A	N/A	N/A	11130140	5378
GCA_000312925.2	Taphrina_deformans_PYCC_5710	Taphrina	Taphrinaceae	Taphrinales	Taphrinomycetes	Taphrinomycotina	Ascomycota	1	1	2	4	0	0	0	1	0	2	0	3	1	0	1	0	0	0	2	3	0	1	0	22	1	0	0	0	0	1	0	0	13394157	4663
GCA_000313485.1	Wickerhamomyces_ciferrii	Wickerhamomyces	Phaffomycetaceae	Saccharomycetales	Saccharomycetes	Saccharomycotina	Ascomycota	2	14	3	3	0	2	0	1	0	1	0	3	0	0	0	0	0	0	0	2	1	1	0	33	0	1	0	0	0	1	0	0	15901152	6702
GCA_000313525.1	Fibroporia_radiculosa	Fibroporia	Polyporaceae	Polyporales	Agaricomycetes	Agaricomycotina	Basidiomycota	1	2	6	12	0	3	0	1	0	2	0	3	2	12	2	0	0	0	13	4	1	0	0	64	0	1	0	0	0	1	0	0	28378039	9262
GCA_000313545.1	Serendipita_indica_DSM_11827	Serendipita	Serendipitaceae	Sebacinales	Agaricomycetes	Agaricomycotina	Basidiomycota	1	12	5	7	0	2	0	1	0	2	0	4	2	1	1	0	0	0	0	4	1	0	1	44	0	0	1	0	0	1	0	0	25043662	11791
GCA_000313795.2	Colletotrichum_higginsianum	Colletotrichum	Glomerellaceae	Glomerellales	Sordariomycetes	Pezizomycotina	Ascomycota	3	28	4	12	0	9	0	1	0	2	0	3	5	1	4	0	0	0	4	3	1	1	1	82	1	0	0	0	0	1	0	0	49084868	16141
GCA_000315645.2	Penicillium_digitatum_Pd1	Penicillium	Aspergillaceae	Eurotiales	Eurotiomycetes	Pezizomycotina	Ascomycota	2	2	4	8	0	6	0	1	0	2	0	3	1	1	1	0	0	0	3	3	1	0	0	38	0	1	0	0	0	1	1	0	26082141	8961
GCA_000315665.1	Penicillium_digitatum_PHI26	Penicillium	Aspergillaceae	Eurotiales	Eurotiomycetes	Pezizomycotina	Ascomycota	2	2	4	8	0	6	0	1	0	2	0	3	1	1	1	0	0	0	3	3	1	0	0	38	0	1	0	0	0	1	1	0	25985128	9133
GCA_000315875.1	Candida_orthopsilosis	Candida	Debaryomycetaceae	Saccharomycetales	Saccharomycetes	Saccharomycotina	Ascomycota	2	5	2	6	0	1	0	0	0	2	0	3	0	0	0	0	0	0	0	3	1	1	0	26	1	0	0	1	0	0	0	0	12659401	5678
GCA_000315895.1	Millerozyma_farinosa_CBS_7064	Millerozyma	Debaryomycetaceae	Saccharomycetales	Saccharomycetes	Saccharomycotina	Ascomycota	4	8	4	6	0	4	0	0	1	4	0	6	0	0	0	0	0	0	0	6	2	2	0	47	1	1	0	1	0	0	1	1	21459642	11175
GCA_000315915.1	Tetrapisispora_blattae_CBS_6284	Tetrapisispora	Saccharomycetaceae	Saccharomycetales	Saccharomycetes	Saccharomycotina	Ascomycota	1	5	2	2	0	0	0	0	0	1	0	3	0	0	0	0	0	0	0	2	1	0	0	17	0	1	1	1	0	0	0	0	14048593	5389
GCA_000316135.1	Trachipleistophora_hominis	Trachipleistophora	Pleistophoridae	Microsporidia	Microsporidia	Microsporidia	Microsporidia	0	0	0	0	0	0	0	0	0	0	0	1	0	0	0	0	0	0	0	0	0	0	0	1	1	0	0	1	0	0	0	0	8498182	3212
GCA_000319635.1	Colletotrichum_gloeosporioides_Nara_gc5	Colletotrichum	Glomerellaceae	Glomerellales	Sordariomycetes	Pezizomycotina	Ascomycota	5	43	6	16	0	16	0	1	2	2	0	3	3	4	10	0	0	0	4	4	1	0	0	120	1	0	0	0	0	1	0	0	55607143	15381
GCA_000320565.2	Sphaerulina_musiva_SO2202	Sphaerulina	Mycosphaerellaceae	Capnodiales	Dothideomycetes	Pezizomycotina	Ascomycota	1	5	5	11	0	6	0	1	0	2	0	3	3	1	1	0	0	0	8	4	1	0	0	52	1	0	0	0	0	1	0	0	29352103	10156
GCA_000320585.2	Heterobasidion_irregulare_TC_32_1	Heterobasidion	Bondarzewiaceae	Russulales	Agaricomycetes	Agaricomycotina	Basidiomycota	2	3	5	7	0	1	0	1	0	2	0	3	5	2	2	0	0	0	11	4	1	2	0	51	1	1	0	0	0	1	0	0	33649967	13275
GCA_000320605.2	Gelatoporia_subvermispora_B	Gelatoporia	Coriolaceae	Polyporales	Agaricomycetes	Agaricomycotina	Basidiomycota	1	6	4	13	0	3	0	1	0	2	0	2	3	7	2	0	0	0	11	6	1	0	0	62	0	1	0	0	0	1	0	0	38969650	12123
GCA_000320785.2	Rhodotorula_toruloides_NP11	Rhodotorula	Sporidiobolaceae	Sporidiobolales	Microbotryomycetes	Pucciniomycotina	Basidiomycota	1	6	5	4	0	4	0	1	0	2	0	2	1	1	0	0	1	0	0	3	0	0	0	31	0	1	0	0	0	1	0	0	20223942	8140
GCA_000325965.1	Saccharomyces_cerevisiae_Lalvin_QA23	Saccharomyces	Saccharomycetaceae	Saccharomycetales	Saccharomycetes	Saccharomycotina	Ascomycota	0	3	2	2	0	0	0	0	0	0	0	3	0	0	0	0	0	0	0	2	1	1	0	14	0	1	0	0	0	0	1	0	11804088	4022
GCA_000326005.1	Saccharomyces_cerevisiae_FostersO	Saccharomyces	Saccharomycetaceae	Saccharomycetales	Saccharomycetes	Saccharomycotina	Ascomycota	0	2	0	1	0	0	0	0	0	0	0	2	0	0	0	0	0	0	0	2	0	0	0	7	0	1	0	0	0	0	1	0	11684932	3575
GCA_000326105.1	Saccharomyces_cerevisiae_x_Saccharomyces_kudriavzevii_VIN7	Saccharomyces	Saccharomycetaceae	Saccharomycetales	Saccharomycetes	Saccharomycotina	Ascomycota	1	6	4	5	0	0	0	0	0	1	0	5	0	0	0	0	0	0	0	3	1	0	0	26	0	1	0	0	0	1	0	0	23371538	9143
GCA_000328475.2	Ustilago_maydis_521	Ustilago	Ustilaginaceae	Ustilaginales	Ustilaginomycetes	Ustilaginomycotina	Basidiomycota	0	4	3	6	0	2	0	0	0	2	0	3	1	1	0	0	1	0	1	3	1	0	0	28	1	0	0	0	0	1	0	0	19664356	6783
GCA_000333975.2	Pneumocystis_jirovecii	Pneumocystis	Pneumocystidaceae	Pneumocystidales	Pneumocystidomycetes	Taphrinomycotina	Ascomycota	1	2	2	0	0	0	0	1	0	1	0	3	0	0	0	0	0	0	0	0	0	0	0	10	1	0	0	1	0	0	0	0	8179983	3537
GCA_000334115.1	Rhizoctonia_solani_AG_1_IA	Rhizoctonia	Ceratobasidiaceae	Cantharellales	Agaricomycetes	Agaricomycotina	Basidiomycota	0	13	3	5	0	0	0	0	0	1	0	2	0	0	1	0	0	0	0	3	1	0	0	29	1	1	0	0	0	1	1	0	36938120	10489
GCA_000334475.1	Moesziomyces_antarcticus_T_34	Moesziomyces	Ustilaginaceae	Ustilaginales	Ustilaginomycetes	Ustilaginomycotina	Basidiomycota	0	4	3	6	0	2	0	0	0	2	0	3	1	1	0	0	1	0	1	2	1	0	0	27	0	1	0	0	0	1	0	0	18065590	6640
GCA_000338955.1	Baudoinia_panamericana_UAMH_10762	Baudoinia	Teratosphaeriaceae	Capnodiales	Dothideomycetes	Pezizomycotina	Ascomycota	1	4	3	6	0	7	0	1	0	2	0	3	2	2	1	0	0	0	3	4	1	0	0	40	0	1	0	0	0	1	1	0	21875620	10508
GCA_000338975.1	Bipolaris_maydis_C5	Bipolaris	Pleosporaceae	Pleosporales	Dothideomycetes	Pezizomycotina	Ascomycota	2	12	6	13	0	7	0	1	1	2	0	3	3	1	6	0	0	0	4	5	1	0	0	67	1	1	0	0	0	1	1	0	36456735	13316
GCA_000338995.1	Bipolaris_sorokiniana_ND90Pr	Bipolaris	Pleosporaceae	Pleosporales	Dothideomycetes	Pezizomycotina	Ascomycota	3	9	5	11	0	8	0	1	0	2	0	3	5	1	6	0	0	0	2	5	1	0	0	62	1	1	0	0	0	1	1	0	34409167	12214
GCA_000340195.1	Dothistroma_septosporum_NZE10	Dothistroma	Mycosphaerellaceae	Capnodiales	Dothideomycetes	Pezizomycotina	Ascomycota	3	5	3	14	0	8	0	1	0	2	0	3	2	2	1	0	0	1	6	5	1	0	0	57	1	1	0	0	0	1	0	0	30209431	12415
GCA_000340215.1	Cercospora_fijiensis_CIRAD86	Pseudocercospora	Mycosphaerellaceae	Capnodiales	Dothideomycetes	Pezizomycotina	Ascomycota	2	6	3	15	0	8	0	1	0	2	0	4	3	1	2	0	0	0	8	2	1	0	0	58	1	0	0	0	0	1	0	0	74141167	13066
GCA_000344655.2	Fomitopsis_pinicola_FP_58527_SS1	Fomitopsis	Fomitopsidaceae	Polyporales	Agaricomycetes	Agaricomycotina	Basidiomycota	1	2	6	9	0	6	0	1	0	2	0	3	4	11	2	0	0	0	20	4	1	0	0	72	0	1	0	0	0	1	0	0	41614358	13852
GCA_000344685.1	Gloeophyllum_trabeum_ATCC_11539	Gloeophyllum	Gloeophyllaceae	Gloeophyllales	Agaricomycetes	Agaricomycotina	Basidiomycota	1	3	6	12	0	4	0	1	0	2	0	3	3	2	2	0	0	0	7	2	0	1	0	49	0	1	0	0	0	1	0	0	37178225	11755
GCA_000344705.1	Candida_maltosa_Xu316	Candida	Debaryomycetaceae	Saccharomycetales	Saccharomycetes	Saccharomycotina	Ascomycota	1	4	2	5	0	1	0	0	0	2	0	2	0	0	0	0	0	0	0	3	1	1	0	22	0	1	0	0	0	1	0	0	12826280	5986
GCA_000346795.1	Penicillium_oxalicum_114_2	Penicillium	Aspergillaceae	Eurotiales	Eurotiomycetes	Pezizomycotina	Ascomycota	1	3	4	9	0	6	0	1	1	2	0	4	2	2	1	0	0	0	3	3	1	1	0	44	0	1	0	0	0	1	1	0	30177368	9979
GCA_000347355.1	Claviceps_purpurea_20.1	Claviceps	Clavicipitaceae	Hypocreales	Sordariomycetes	Pezizomycotina	Ascomycota	3	21	2	7	0	2	0	1	0	2	0	2	4	0	1	0	0	0	5	3	1	0	0	54	1	0	0	0	0	1	0	0	32091443	8823
GCA_000348985.1	Kazachstania_naganishii_CBS_8797	Kazachstania	Saccharomycetaceae	Saccharomycetales	Saccharomycetes	Saccharomycotina	Ascomycota	1	4	2	3	0	0	0	0	0	2	0	3	0	0	0	0	0	0	0	1	1	1	0	18	0	1	0	0	0	0	1	0	10845821	5321
GCA_000349005.2	Pneumocystis_murina_B123	Pneumocystis	Pneumocystidaceae	Pneumocystidales	Pneumocystidomycetes	Taphrinomycotina	Ascomycota	1	3	0	2	0	0	0	1	0	1	0	3	0	0	0	0	0	0	0	0	1	0	0	12	1	0	0	1	0	0	0	0	7501343	3623
GCA_000349305.2	Malassezia_sympodialis_ATCC_42132	Malassezia	Malasseziaceae	Malasseziales	Malasseziomycetes	Ustilaginomycotina	Basidiomycota	0	3	2	4	0	0	0	0	0	2	0	3	0	1	0	0	1	0	1	1	1	0	0	19	1	0	0	1	0	0	0	0	7669689	3318
GCA_000349385.1	Eutypa_lata_UCREL1	Eutypa	Diatrypaceae	Xylariales	Sordariomycetes	Pezizomycotina	Ascomycota	4	27	4	13	0	12	0	1	0	2	0	3	2	7	1	0	0	1	3	4	1	0	1	86	1	0	0	0	0	1	0	0	54005819	11685
GCA_000349525.1	Botrytis_cinerea_BcDW1	Botrytis	Sclerotiniaceae	Helotiales	Leotiomycetes	Pezizomycotina	Ascomycota	3	5	3	10	0	3	0	1	0	2	0	2	3	1	3	0	0	0	7	5	1	0	0	49	0	1	0	0	0	1	0	0	42132268	11028
GCA_000350065.1	Colletotrichum_orbiculare_MAFF_240422	Colletotrichum	Glomerellaceae	Glomerellales	Sordariomycetes	Pezizomycotina	Ascomycota	5	40	6	14	0	11	0	1	1	2	0	3	4	2	7	0	0	0	4	3	1	0	1	105	1	0	0	0	0	1	0	0	90086138	13347
GCA_000350255.1	Rhizoctonia_solani_AG_1_IB	Rhizoctonia	Ceratobasidiaceae	Cantharellales	Agaricomycetes	Agaricomycotina	Basidiomycota	0	21	2	5	0	0	0	0	0	1	0	1	1	0	0	0	0	0	0	1	1	0	0	33	1	1	0	0	0	1	1	0	48673667	12268
GCA_000350345.1	Fusarium_oxysporum_f._sp._cubense_race_1	Fusarium	Nectriaceae	Hypocreales	Sordariomycetes	Pezizomycotina	Ascomycota	5	27	5	14	0	16	0	0	3	2	0	3	2	2	2	0	0	0	4	2	1	0	1	89	1	1	0	0	0	1	0	0	47657417	15438
GCA_000350365.1	Fusarium_oxysporum_f._sp._cubense_race_4	Fusarium	Nectriaceae	Hypocreales	Sordariomycetes	Pezizomycotina	Ascomycota	5	25	6	11	0	14	0	0	1	2	0	3	2	2	3	0	0	0	4	3	1	0	1	83	1	1	0	0	0	1	0	0	52926277	14459
GCA_000354255.1	Bipolaris_maydis_ATCC_48331	Bipolaris	Pleosporaceae	Pleosporales	Dothideomycetes	Pezizomycotina	Ascomycota	4	11	5	12	0	7	0	1	1	2	0	3	3	1	6	0	0	0	3	5	1	0	0	65	1	1	0	0	0	1	1	0	32929167	12705
GCA_000359705.1	Setosphaeria_turcica_Et28A	Setosphaeria	Pleosporaceae	Pleosporales	Dothideomycetes	Pezizomycotina	Ascomycota	3	9	6	11	0	5	0	1	0	2	0	3	3	1	6	0	0	0	4	5	1	0	0	60	1	0	0	0	0	1	0	0	43013545	11698
GCA_000365145.2	Cyphellophora_europaea_CBS_101466	Cyphellophora	Cyphellophoraceae	Chaetothyriales	Eurotiomycetes	Pezizomycotina	Ascomycota	1	5	4	11	0	19	0	1	1	2	0	3	3	2	3	0	0	0	2	4	1	0	0	62	1	1	0	1	0	0	1	0	28781303	11094
GCA_000365165.2	Cladophialophora_carrionii_CBS_160.54	Cladophialophora	Herpotrichiellaceae	Chaetothyriales	Eurotiomycetes	Pezizomycotina	Ascomycota	1	2	3	11	0	10	0	1	0	2	0	2	4	1	2	0	0	0	3	3	1	0	0	46	1	0	0	1	0	0	0	0	28991111	10373
GCA_000383075.1	Nosema_bombycis_CQ1	Nosema	Nosematidae	Microsporidia	Microsporidia	Microsporidia	Microsporidia	0	3	0	0	0	0	0	0	0	0	0	3	0	0	0	0	0	0	0	0	2	0	0	8	1	0	0	1	0	0	0	0	15689776	4468
GCA_000385595.1	Neofusicoccum_parvum_UCRNP2	Neofusicoccum	Botryosphaeriaceae	Botryosphaeriales	Dothideomycetes	Pezizomycotina	Ascomycota	1	10	3	10	0	13	0	1	1	2	0	3	4	1	4	0	0	0	6	4	1	0	0	64	1	0	0	0	0	1	0	0	42592847	10366
GCA_000385855.2	Anncaliia_algerae_PRA109	Anncaliia	Tubulinosematidae	Microsporidia	Microsporidia	Microsporidia	Microsporidia	0	0	0	0	0	0	0	0	0	0	0	1	0	0	0	0	0	0	0	0	0	0	0	1	1	0	0	1	0	0	0	1	17534931	5245
GCA_000385875.2	Anncaliia_algerae_PRA339	Anncaliia	Tubulinosematidae	Microsporidia	Microsporidia	Microsporidia	Microsporidia	0	1	0	0	0	0	0	0	0	0	0	1	0	0	0	0	0	0	0	0	0	0	0	2	1	0	0	1	0	0	0	1	12163397	3598
GCA_000392275.1	Phaeoacremonium_minimum_UCRPA7	Phaeoacremonium	Togniniaceae	Togniniales	Sordariomycetes	Pezizomycotina	Ascomycota	2	17	5	9	0	7	0	1	1	2	0	2	3	3	1	0	0	0	3	2	1	1	2	62	1	0	0	0	0	1	0	0	47465449	8834
GCA_000400465.1	Wallemia_ichthyophaga_EXF_994	Wallemia	Wallemiaceae	Wallemiales	Wallemiomycetes	Agaricomycotina	Basidiomycota	0	4	3	2	0	0	0	0	0	1	0	1	1	0	0	0	0	0	0	2	0	0	0	14	0	1	0	0	0	0	1	0	9655632	4865
GCA_000401635.1	Mucor_circinelloides_f._circinelloides_1006PhL	Mucor	Mucoraceae	Mucorales	Mucoromycetes	Mucoromycotina	Mucoromycota	6	16	6	4	0	2	0	1	0	4	0	3	2	0	1	0	0	0	0	8	0	0	0	53	0	1	0	0	0	0	1	0	36348485	12227
GCA_000403515.1	Pseudozyma_hubeiensis_SY62	Pseudozyma	Ustilaginaceae	Ustilaginales	Ustilaginomycetes	Ustilaginomycotina	Basidiomycota	1	3	3	6	0	2	0	0	0	2	0	3	1	1	0	0	1	0	1	3	0	0	0	27	0	1	0	0	0	1	0	0	18442938	7472
GCA_000409485.1	Glarea_lozoyensis_ATCC_20868	Glarea	Helotiaceae	Helotiales	Leotiomycetes	Pezizomycotina	Ascomycota	3	15	5	8	0	7	0	1	0	2	0	3	3	0	7	0	0	0	6	4	1	0	0	65	N/A	N/A	N/A	N/A	N/A	N/A	N/A	N/A	39509734	13083
GCA_000410735.1	Ophiostoma_piceae_UAMH_11346	Ophiostoma	Ophiostomataceae	Ophiostomatales	Sordariomycetes	Pezizomycotina	Ascomycota	1	12	4	3	0	6	0	1	0	2	0	3	4	1	0	0	0	0	3	4	1	0	0	45	1	0	0	0	0	1	0	0	32840360	8884
GCA_000412225.2	Saccharomycetaceae_sp._'Ashbya_aceri'		Saccharomycetaceae	Saccharomycetales	Saccharomycetes	Saccharomycotina	Ascomycota	1	3	2	3	0	0	0	0	0	2	0	3	0	0	0	0	0	0	0	2	1	1	0	18	1	1	0	1	0	1	0	0	8894523	4487
GCA_000417875.1	Anthracocystis_flocculosa_PF_1	Anthracocystis	Ustilaginaceae	Ustilaginales	Ustilaginomycetes	Ustilaginomycotina	Basidiomycota	1	3	4	5	0	1	0	0	0	2	0	3	1	1	0	0	1	0	0	3	1	0	0	26	1	0	0	0	0	1	0	0	23305380	6877
GCA_000418435.1	Blumeria_graminis_f._sp._tritici_96224	Blumeria	Erysiphaceae	Erysiphales	Leotiomycetes	Pezizomycotina	Ascomycota	1	4	2	4	0	0	0	1	0	2	0	3	2	1	1	0	0	0	1	2	1	0	0	25	1	0	0	0	0	1	0	0	158944908	6525
GCA_000426965.1	Metarhizium_anisopliae_BRIP_53293	Metarhizium	Clavicipitaceae	Hypocreales	Sordariomycetes	Pezizomycotina	Ascomycota	31	39	5	11	0	19	0	1	0	2	0	3	4	1	4	0	0	0	7	2	1	0	0	130	1	1	0	1	0	0	1	0	38672492	11415
GCA_000426985.1	Metarhizium_anisopliae_BRIP_53284	Metarhizium	Clavicipitaceae	Hypocreales	Sordariomycetes	Pezizomycotina	Ascomycota	30	39	5	11	0	19	0	1	0	2	0	3	4	1	3	0	0	0	7	2	1	0	0	128	1	1	0	1	0	0	1	0	38088637	11456
GCA_000430065.1	Spraguea_lophii_42_110	Spraguea	Spraguidae	Microsporidia	Microsporidia	Microsporidia	Microsporidia	0	1	0	0	0	0	0	0	0	0	0	1	0	0	0	0	0	0	0	0	1	0	0	3	1	0	0	1	0	0	0	0	4980876	2499
GCA_000439145.2	Rhizophagus_irregularis_DAOM_181602	Rhizophagus	Glomeraceae	Glomerales	Glomeromycetes	Glomeromycotina	Mucoromycota	12	21	6	5	0	2	0	1	0	2	0	1	1	0	2	0	0	0	0	3	0	0	0	56	0	0	1	0	0	1	0	0	90375240	29830
GCA_000441935.1	Dactylellina_haptotyla_CBS_200.50	Dactylellina	Orbiliaceae	Orbiliales	Orbiliomycetes	Pezizomycotina	Ascomycota	4	49	4	12	0	4	0	1	0	2	0	3	5	0	3	0	0	0	2	4	1	2	0	96	1	1	0	1	0	0	0	0	39531920	10959
GCA_000442015.1	Rozella_allomycis_CSF55	Rozella	Cryptomycota	Cryptomycota	Cryptomycota	Cryptomycota	Cryptomycota	1	7	6	0	0	0	0	1	0	1	0	3	0	0	0	0	0	0	0	1	1	0	0	21	1	0	0	0	1	0	0	1	11859274	6350
GCA_000442885.1	Zygosaccharomyces_bailii_CLIB_213	Zygosaccharomyces	Saccharomycetaceae	Saccharomycetales	Saccharomycetes	Saccharomycotina	Ascomycota	0	4	2	3	0	0	0	0	0	2	0	3	0	0	0	0	0	0	0	2	0	0	0	16	0	1	0	0	0	1	0	0	10268813	4723
GCA_000446055.1	Colletotrichum_gloeosporioides_Cg_14	Colletotrichum	Glomerellaceae	Glomerellales	Sordariomycetes	Pezizomycotina	Ascomycota	3	38	3	16	0	16	0	1	1	2	0	4	3	5	8	0	0	0	4	4	1	0	1	110	1	0	0	0	0	1	0	0	53209944	16538
GCA_000447185.1	Nosema_apis_BRL_01	Nosema	Nosematidae	Microsporidia	Microsporidia	Microsporidia	Microsporidia	0	1	0	0	0	0	0	0	0	0	0	1	0	0	0	0	0	0	0	0	1	0	0	3	1	0	0	1	0	0	0	0	8569501	2764
GCA_000448365.1	Ophiocordyceps_sinensis_CO18	Ophiocordyceps	Ophiocordycipitaceae	Hypocreales	Sordariomycetes	Pezizomycotina	Ascomycota	1	7	1	8	0	6	0	1	0	1	0	3	0	0	0	0	0	0	0	2	1	1	0	32	1	0	0	1	0	0	0	0	78515811	6972
GCA_000464535.1	Endocarpon_pusillum_Z07020	Endocarpon	Verrucariaceae	Verrucariales	Eurotiomycetes	Pezizomycotina	Ascomycota	2	3	4	6	0	5	0	0	0	2	0	2	1	0	1	0	0	0	1	2	1	0	0	30	0	0	1	0	0	1	0	0	37130611	9238
GCA_000474925.1	Sporothrix_schenckii_ATCC_58251	Sporothrix	Ophiostomataceae	Ophiostomatales	Sordariomycetes	Pezizomycotina	Ascomycota	1	7	4	3	0	9	0	0	0	2	0	3	5	1	0	0	0	0	4	4	1	0	1	45	1	0	0	1	0	0	0	0	32228000	8674
GCA_000488995.1	Moniliophthora_roreri_MCA_2997	Moniliophthora	Marasmiaceae	Agaricales	Agaricomycetes	Agaricomycotina	Basidiomycota	1	8	8	18	0	9	0	1	0	2	0	3	3	4	3	0	0	0	6	3	1	0	0	70	1	1	0	0	0	1	0	0	52204869	17910
GCA_000497045.1	Kalmanozyma_brasiliensis_GHG001	Kalmanozyma	Ustilaginaceae	Ustilaginales	Ustilaginomycetes	Ustilaginomycotina	Basidiomycota	0	4	3	6	0	2	0	0	0	2	0	2	1	1	0	0	1	0	1	2	1	0	0	26	0	1	0	1	0	0	0	0	17325407	5765
GCA_000497085.1	Byssochlamys_spectabilis_No._5	Byssochlamys	Thermoascaceae	Eurotiales	Eurotiomycetes	Pezizomycotina	Ascomycota	2	3	3	10	0	10	0	1	0	2	0	3	3	1	1	0	0	0	3	3	1	1	0	47	0	1	0	0	0	1	0	0	29762401	8877
GCA_000503235.1	Sclerotinia_borealis_F_4157	Sclerotinia	Sclerotiniaceae	Helotiales	Leotiomycetes	Pezizomycotina	Ascomycota	3	4	3	8	0	2	0	1	0	2	0	3	2	1	3	0	0	0	6	5	1	0	0	44	0	1	0	0	0	1	0	0	39450085	10166
GCA_000507405.3	Kwoniella_heveanensis_BCC8398	Kwoniella	Cryptococcaceae	Tremellales	Tremellomycetes	Agaricomycotina	Basidiomycota	0	3	4	5	0	7	0	1	0	2	0	2	1	1	0	0	0	0	0	3	1	0	0	30	0	1	0	0	0	1	0	0	25469355	7927
GCA_000507425.3	Kwoniella_heveanensis_CBS_569	Kwoniella	Cryptococcaceae	Tremellales	Tremellomycetes	Agaricomycotina	Basidiomycota	0	3	2	5	0	7	0	1	0	2	0	3	1	0	0	0	0	0	0	3	1	0	0	28	0	1	0	0	0	1	0	0	25253281	7871
GCA_000507465.3	Kwoniella_mangroviensis_CBS_8507	Kwoniella	Cryptococcaceae	Tremellales	Tremellomycetes	Agaricomycotina	Basidiomycota	1	3	3	4	0	3	0	1	0	2	0	3	1	1	0	0	0	0	0	3	1	0	0	26	N/A	N/A	N/A	0	0	0	1	1	22654511	8422
GCA_000507485.3	Kwoniella_mangroviensis_CBS_8886	Kwoniella	Cryptococcaceae	Tremellales	Tremellomycetes	Agaricomycotina	Basidiomycota	1	3	3	3	0	2	0	1	0	2	0	3	1	1	0	0	0	0	0	3	1	0	0	24	N/A	N/A	N/A	0	0	0	1	1	22872713	8429
GCA_000507885.2	Kwoniella_mangroviensis_CBS_10435	Kwoniella	Cryptococcaceae	Tremellales	Tremellomycetes	Agaricomycotina	Basidiomycota	0	3	3	3	0	4	0	1	0	2	0	3	1	1	0	0	0	0	0	3	1	0	0	25	N/A	N/A	N/A	0	0	0	1	1	22653759	8429
GCA_000512565.2	Kwoniella_dejecticola_CBS_10117	Kwoniella	Cryptococcaceae	Tremellales	Tremellomycetes	Agaricomycotina	Basidiomycota	1	3	3	3	0	5	0	1	0	2	0	3	1	1	0	0	0	0	0	3	1	0	0	27	0	1	0	0	0	1	0	0	23862392	8602
GCA_000512585.2	Kwoniella_bestiolae_CBS_10118	Kwoniella	Cryptococcaceae	Tremellales	Tremellomycetes	Agaricomycotina	Basidiomycota	1	4	2	4	0	7	0	1	0	2	0	3	1	2	0	0	0	0	0	3	1	0	0	31	0	1	0	0	0	1	0	0	24360772	9133
GCA_000512605.2	Kwoniella_pini_CBS_10737	Kwoniella	Cryptococcaceae	Tremellales	Tremellomycetes	Agaricomycotina	Basidiomycota	1	3	3	5	0	3	0	1	0	2	0	3	1	1	0	0	0	0	0	3	1	0	0	27	0	1	0	0	0	1	0	0	20828584	7829
GCA_000513255.1	Penicillium_roqueforti_FM164	Penicillium	Aspergillaceae	Eurotiales	Eurotiomycetes	Pezizomycotina	Ascomycota	1	2	4	9	0	10	0	1	0	2	0	3	1	2	1	0	0	0	2	3	1	0	0	42	0	1	0	0	0	1	1	0	29010044	12319
GCA_000513335.1	Penicillium_camemberti_FM_013	Penicillium	Aspergillaceae	Eurotiales	Eurotiomycetes	Pezizomycotina	Ascomycota	1	4	5	12	0	10	0	1	0	2	0	3	1	2	2	0	0	0	3	3	1	3	1	54	0	1	0	1	0	0	1	0	35011981	14418
GCA_000513815.1	Trichoderma_reesei_RUT_C_30	Trichoderma	Hypocreaceae	Hypocreales	Sordariomycetes	Pezizomycotina	Ascomycota	2	17	4	5	0	7	0	1	0	2	0	3	3	1	1	0	0	1	5	3	1	0	0	56	1	1	0	0	0	1	1	0	32681481	9849
GCA_000516985.1	Pestalotiopsis_fici_W106_1	Pestalotiopsis	Sporocadaceae	Xylariales	Sordariomycetes	Pezizomycotina	Ascomycota	1	20	6	23	0	17	0	1	1	2	0	3	5	6	3	0	0	1	7	4	1	0	2	103	1	1	0	0	0	1	0	0	51910726	15413
GCA_000517465.1	Moesziomyces_aphidis_DSM_70725	Moesziomyces	Ustilaginaceae	Ustilaginales	Ustilaginomycetes	Ustilaginomycotina	Basidiomycota	0	3	3	6	0	2	0	0	0	2	0	3	1	1	0	0	1	0	1	2	0	0	0	25	1	1	0	1	0	1	0	0	17921702	6011
GCA_000523435.1	Bipolaris_zeicola_26_R_13	Bipolaris	Pleosporaceae	Pleosporales	Dothideomycetes	Pezizomycotina	Ascomycota	2	11	5	11	0	8	0	1	0	2	0	3	5	1	6	0	0	0	2	5	1	0	0	63	1	1	0	0	0	1	1	0	31267936	12853
GCA_000523455.1	Bipolaris_oryzae_ATCC_44560	Bipolaris	Pleosporaceae	Pleosporales	Dothideomycetes	Pezizomycotina	Ascomycota	3	13	5	11	0	7	0	1	0	2	0	3	3	1	6	0	0	0	2	5	1	0	0	63	1	1	0	0	0	1	1	0	31362097	12002
GCA_000524645.1	Rhizoctonia_solani_AG_3_Rhs1AP	Rhizoctonia	Ceratobasidiaceae	Cantharellales	Agaricomycetes	Agaricomycotina	Basidiomycota	1	25	4	10	0	0	0	1	0	1	0	3	1	1	10	0	0	0	1	3	1	1	0	63	1	1	0	0	0	1	1	0	51705945	12726
GCA_000525045.1	Drechslerella_stenobrocha_248	Drechslerella	Orbiliaceae	Orbiliales	Orbiliomycetes	Pezizomycotina	Ascomycota	2	14	3	1	0	1	0	0	0	0	0	2	4	0	1	0	0	0	1	3	1	0	0	33	1	0	0	1	0	0	0	0	21174508	5597
GCA_000527765.1	Bipolaris_victoriae_FI3	Bipolaris	Pleosporaceae	Pleosporales	Dothideomycetes	Pezizomycotina	Ascomycota	2	12	5	11	0	8	0	1	0	2	0	3	7	1	6	0	0	0	3	5	1	0	0	67	1	1	0	0	0	1	1	0	32829575	12882
GCA_000530735.1	Zygosaccharomyces_bailii_ISA1307	Zygosaccharomyces	Saccharomycetaceae	Saccharomycetales	Saccharomycetes	Saccharomycotina	Ascomycota	0	7	4	6	0	0	0	0	0	4	0	6	0	0	0	0	0	0	0	4	2	2	0	35	0	1	0	0	0	1	0	0	21141148	9925
GCA_000568005.1	Saccharomyces_cerevisiae_R008	Saccharomyces	Saccharomycetaceae	Saccharomycetales	Saccharomycetes	Saccharomycotina	Ascomycota	1	4	2	3	0	0	0	0	0	1	0	3	0	0	0	0	0	0	0	2	1	1	0	18	0	1	0	0	0	0	1	0	11601448	5222
GCA_000568055.1	Saccharomyces_cerevisiae_P301	Saccharomyces	Saccharomycetaceae	Saccharomycetales	Saccharomycetes	Saccharomycotina	Ascomycota	1	4	2	3	0	0	0	0	0	1	0	3	0	0	0	0	0	0	0	2	1	1	0	18	0	1	0	0	0	0	1	0	11487077	4767
GCA_000568295.1	Saccharomyces_cerevisiae_P283	Saccharomyces	Saccharomycetaceae	Saccharomycetales	Saccharomycetes	Saccharomycotina	Ascomycota	0	3	2	3	0	0	0	0	0	0	0	3	0	0	0	0	0	0	0	2	0	1	0	14	0	1	0	0	0	0	1	0	11408082	4400
GCA_000568365.1	Saccharomyces_cerevisiae_R103	Saccharomyces	Saccharomycetaceae	Saccharomycetales	Saccharomycetes	Saccharomycotina	Ascomycota	0	4	2	3	0	0	0	0	0	1	0	3	0	0	0	0	0	0	0	2	0	1	0	16	0	1	0	0	0	0	1	0	11489728	5045
GCA_000576695.1	Kuraishia_capsulata_CBS_1993	Kuraishia	Kuraishiaceae	Saccharomycetales	Saccharomycetes	Saccharomycotina	Ascomycota	2	3	3	3	0	2	0	1	0	2	0	3	0	0	0	0	0	0	0	2	1	1	0	23	0	1	0	0	0	1	0	0	11371246	6029
GCA_000582985.1	Colletotrichum_fioriniae_PJ7	Colletotrichum	Glomerellaceae	Glomerellales	Sordariomycetes	Pezizomycotina	Ascomycota	6	36	6	13	0	15	0	1	1	2	0	2	4	2	5	0	0	0	4	4	1	1	1	104	1	0	0	0	0	1	0	0	49002765	13759
GCA_000585515.1	Cladophialophora_yegresii_CBS_114405	Cladophialophora	Herpotrichiellaceae	Chaetothyriales	Eurotiomycetes	Pezizomycotina	Ascomycota	1	2	3	10	0	10	0	1	0	2	0	3	4	2	1	0	0	0	3	3	1	0	0	46	0	1	0	0	0	1	0	0	27898422	10118
GCA_000585535.1	Cladophialophora_psammophila_CBS_110553	Cladophialophora	Herpotrichiellaceae	Chaetothyriales	Eurotiomycetes	Pezizomycotina	Ascomycota	1	5	4	8	0	15	0	1	2	2	0	3	4	2	3	0	0	0	2	4	2	0	0	58	0	1	0	0	0	0	1	0	39420127	13421
GCA_000585565.1	Capronia_epimyces_CBS_606.96	Capronia	Herpotrichiellaceae	Chaetothyriales	Eurotiomycetes	Pezizomycotina	Ascomycota	1	2	3	9	0	14	0	1	1	2	0	3	2	1	3	0	0	0	1	3	1	0	1	48	1	0	0	0	1	0	0	0	28889638	10469
GCA_000585585.1	Capronia_coronata_CBS_617.96	Capronia	Herpotrichiellaceae	Chaetothyriales	Eurotiomycetes	Pezizomycotina	Ascomycota	1	5	5	10	0	8	0	1	1	2	0	3	2	2	2	0	0	0	3	3	1	0	0	49	0	1	0	0	0	1	0	0	25807613	9231
GCA_000591435.1	Metarhizium_robertsii	Metarhizium	Clavicipitaceae	Hypocreales	Sordariomycetes	Pezizomycotina	Ascomycota	32	44	5	11	0	17	0	1	0	2	0	3	5	1	3	0	0	0	6	3	1	0	0	134	1	1	0	1	0	0	1	0	40317276	12384
GCA_000597685.1	Rhizophagus_irregularis_DAOM_197198w	Rhizophagus	Glomeraceae	Glomerales	Glomeromycetes	Glomeromycotina	Mucoromycota	12	22	6	7	0	2	0	2	0	3	2	5	1	0	3	0	0	0	0	3	0	0	0	68	0	0	1	0	0	1	0	0	140695967	29911
GCA_000599445.1	Fusarium_graminearum	Fusarium	Nectriaceae	Hypocreales	Sordariomycetes	Pezizomycotina	Ascomycota	5	27	6	9	0	15	0	1	1	2	0	3	2	0	1	0	0	0	2	3	1	0	1	79	1	1	0	0	0	1	0	0	36667552	13355
GCA_000600275.1	Aspergillus_ruber_CBS_135680	Aspergillus	Aspergillaceae	Eurotiales	Eurotiomycetes	Pezizomycotina	Ascomycota	1	4	4	6	0	1	0	1	0	2	0	4	1	0	1	0	0	0	2	3	1	0	0	31	0	1	0	0	0	0	1	0	26209327	10066
GCA_000616765.1	Trichophyton_rubrum_MR850	Trichophyton	Arthrodermataceae	Onygenales	Eurotiomycetes	Pezizomycotina	Ascomycota	7	17	2	9	0	5	0	1	0	5	0	3	2	1	2	0	0	0	3	6	1	5	0	69	1	0	0	1	0	0	0	0	23165295	10686
GCA_000616785.1	Trichophyton_interdigitale_H6	Trichophyton	Arthrodermataceae	Onygenales	Eurotiomycetes	Pezizomycotina	Ascomycota	10	17	4	11	0	7	0	1	0	2	0	3	2	1	3	0	0	0	3	3	1	5	0	73	1	0	0	1	0	0	0	0	21938449	8397
GCA_000616805.1	Trichophyton_rubrum_CBS_100081	Trichophyton	Arthrodermataceae	Onygenales	Eurotiomycetes	Pezizomycotina	Ascomycota	7	16	2	9	0	5	0	1	0	5	0	3	2	1	2	0	0	0	3	6	1	5	0	68	1	0	0	1	0	0	0	0	23061810	10637
GCA_000616825.1	Trichophyton_rubrum_CBS_288.86	Trichophyton	Arthrodermataceae	Onygenales	Eurotiomycetes	Pezizomycotina	Ascomycota	7	17	2	9	0	5	0	1	0	5	0	3	2	1	2	0	0	0	3	6	1	5	0	69	1	0	0	1	0	0	0	0	23128491	10653
GCA_000616845.1	Trichophyton_rubrum_CBS_289.86	Trichophyton	Arthrodermataceae	Onygenales	Eurotiomycetes	Pezizomycotina	Ascomycota	7	17	2	9	0	5	0	1	0	5	0	3	2	1	2	0	0	0	3	6	1	5	0	69	1	0	0	1	0	0	0	0	23051776	10598
GCA_000616865.1	Trichophyton_soudanense_CBS_452.61	Trichophyton	Arthrodermataceae	Onygenales	Eurotiomycetes	Pezizomycotina	Ascomycota	7	17	2	9	0	5	0	1	0	5	0	3	2	1	2	0	0	0	3	6	1	5	0	69	1	0	0	1	0	0	0	0	22854418	10671
GCA_000616905.1	Trichophyton_rubrum_MR1448	Trichophyton	Arthrodermataceae	Onygenales	Eurotiomycetes	Pezizomycotina	Ascomycota	7	17	2	9	0	5	0	1	0	5	0	3	2	1	2	0	0	0	3	6	1	5	0	69	1	0	0	1	0	0	0	0	23128384	10643
GCA_000616945.1	Trichophyton_rubrum_MR1459	Trichophyton	Arthrodermataceae	Onygenales	Eurotiomycetes	Pezizomycotina	Ascomycota	6	15	2	9	0	4	0	1	0	5	0	3	2	1	2	0	0	0	3	6	1	5	0	65	1	0	0	1	0	0	0	0	23162587	10813
GCA_000616965.1	Trichophyton_rubrum_CBS_735.88	Trichophyton	Arthrodermataceae	Onygenales	Eurotiomycetes	Pezizomycotina	Ascomycota	6	15	2	8	0	4	0	1	0	5	0	3	2	1	2	0	0	0	3	6	1	5	0	64	1	0	0	1	0	0	0	0	22630119	10776
GCA_000616985.1	Trichophyton_rubrum_CBS_202.88	Trichophyton	Arthrodermataceae	Onygenales	Eurotiomycetes	Pezizomycotina	Ascomycota	7	18	2	9	0	5	0	1	0	5	0	3	2	1	2	0	0	0	3	6	1	5	0	70	1	0	0	1	0	0	0	0	23116446	10820
GCA_000622975.1	Trichophyton_interdigitale_MR816	Trichophyton	Arthrodermataceae	Onygenales	Eurotiomycetes	Pezizomycotina	Ascomycota	11	17	4	11	0	7	0	1	0	2	0	3	2	1	3	0	0	0	3	3	1	5	0	74	1	0	0	1	0	0	0	0	22469575	8282
GCA_000622995.1	Trichophyton_rubrum_D6	Trichophyton	Arthrodermataceae	Onygenales	Eurotiomycetes	Pezizomycotina	Ascomycota	7	17	2	9	0	5	0	1	0	5	0	3	2	1	2	0	0	0	3	6	1	5	0	69	1	0	0	1	0	0	0	0	23124535	10659
GCA_000687475.1	Ustilaginoidea_virens	Ustilaginoidea	Ustilaginoideaceae	Hypocreales	Sordariomycetes	Pezizomycotina	Ascomycota	3	10	2	9	0	2	0	1	0	2	0	3	3	1	0	0	0	0	6	3	1	0	0	46	1	0	0	0	0	1	0	0	39397682	8426
GCA_000691885.1	Aspergillus_oryzae_100_8	Aspergillus	Aspergillaceae	Eurotiales	Eurotiomycetes	Pezizomycotina	Ascomycota	2	3	4	11	0	17	0	1	0	2	0	4	3	1	5	0	0	0	3	2	1	0	0	59	0	1	0	0	0	0	1	0	36769262	11187
GCA_000695385.1	Rhizoctonia_solani_AG_8_WAC10335	Rhizoctonia	Ceratobasidiaceae	Cantharellales	Agaricomycetes	Agaricomycotina	Basidiomycota	1	7	3	9	0	0	0	0	0	1	0	2	1	0	2	0	0	0	2	2	0	0	0	30	1	1	0	0	0	1	1	0	39822884	13952
GCA_000696135.1	Colletotrichum_sublineola	Colletotrichum	Glomerellaceae	Glomerellales	Sordariomycetes	Pezizomycotina	Ascomycota	5	27	5	10	0	8	0	0	0	2	0	2	4	1	6	0	0	0	2	4	1	2	1	80	1	0	0	0	0	1	0	0	46755813	12699
GCA_000697645.1	Galerina_marginata_CBS_339.88	Galerina	Strophariaceae	Agaricales	Agaricomycetes	Agaricomycotina	Basidiomycota	2	13	8	12	0	12	0	1	0	2	0	4	2	4	3	0	0	0	11	3	1	1	0	79	1	1	0	0	0	1	1	0	59418196	21391
GCA_000697665.1	Jaapia_argillacea_MUCL_33604	Jaapia	Jaapiaceae	Jaapiales	Agaricomycetes	Agaricomycotina	Basidiomycota	2	2	7	11	0	9	0	1	0	2	0	3	3	1	0	0	0	0	9	5	0	0	0	55	0	1	0	0	0	1	0	0	45045899	16375
GCA_000697685.1	Pleurotus_ostreatus_PC15	Pleurotus	Pleurotaceae	Agaricales	Agaricomycetes	Agaricomycotina	Basidiomycota	0	7	8	11	0	3	0	1	0	2	0	3	4	6	2	0	0	0	5	3	1	0	0	56	0	1	0	0	0	1	0	0	34342730	12296
GCA_000697705.1	Botryobasidium_botryosum_FD_172_SS1	Botryobasidium	Botryobasidiaceae	Cantharellales	Agaricomycetes	Agaricomycotina	Basidiomycota	1	14	5	5	0	11	0	1	0	2	0	3	12	3	3	0	0	0	8	4	1	2	0	75	0	1	0	0	0	1	0	0	46674321	16502
GCA_000708205.1	Mixia_osmundae_IAM_14324	Mixia	Mixiaceae	Mixiales	Mixiomycetes	Pucciniomycotina	Basidiomycota	1	5	6	7	0	0	0	0	0	2	0	3	11	1	0	0	1	0	4	3	1	0	0	45	1	0	0	0	0	1	0	0	13634488	6858
GCA_000709125.1	Exophiala_aquamarina_CBS_119918	Exophiala	Herpotrichiellaceae	Chaetothyriales	Eurotiomycetes	Pezizomycotina	Ascomycota	1	7	5	11	0	30	0	1	5	2	0	2	1	4	3	0	0	0	2	4	1	0	0	79	1	1	0	1	0	0	1	0	41566958	13118
GCA_000710275.1	Penicillium_chrysogenum	Penicillium	Aspergillaceae	Eurotiales	Eurotiomycetes	Pezizomycotina	Ascomycota	1	3	3	10	0	10	0	1	0	2	0	3	1	1	3	0	0	0	3	3	1	1	0	46	0	1	0	1	0	1	1	0	32525541	11198
GCA_000711695.1	Tilletiaria_anomala_UBC_951	Tilletiaria	Tilletiariaceae	Georgefischeriales	Exobasidiomycetes	Ustilaginomycotina	Basidiomycota	0	4	5	7	0	0	0	0	0	2	0	3	1	1	0	0	1	0	4	3	1	0	0	32	0	1	0	0	0	1	0	0	18704010	6808
GCA_000715385.1	Rhizoctonia_solani_123E	Rhizoctonia	Ceratobasidiaceae	Cantharellales	Agaricomycetes	Agaricomycotina	Basidiomycota	1	29	4	8	0	0	0	1	0	1	0	3	2	1	9	0	0	0	2	3	1	1	0	66	1	1	0	0	0	1	1	0	39418891	10993
GCA_000721755.1	Aureobasidium_subglaciale_EXF_2481	Aureobasidium	Aureobasidiaceae	Dothideales	Dothideomycetes	Pezizomycotina	Ascomycota	2	4	2	10	0	6	0	1	0	2	0	3	3	1	2	0	0	0	4	4	1	0	1	46	0	1	0	0	0	1	1	0	25796716	10792
GCA_000721765.1	Aureobasidium_namibiae_CBS_147.97	Aureobasidium	Aureobasidiaceae	Dothideales	Dothideomycetes	Pezizomycotina	Ascomycota	1	4	2	10	0	8	0	1	0	2	0	4	2	1	3	0	0	0	4	4	1	0	1	48	0	1	0	0	0	1	1	0	25428601	10259
GCA_000721775.1	Aureobasidium_melanogenum_CBS_110374	Aureobasidium	Aureobasidiaceae	Dothideales	Dothideomycetes	Pezizomycotina	Ascomycota	1	6	3	10	0	8	0	1	0	2	0	4	2	1	2	0	0	0	4	4	1	0	1	50	0	1	0	0	0	1	1	0	26203324	10584
GCA_000721785.1	Aureobasidium_pullulans_EXF_150	Aureobasidium	Aureobasidiaceae	Dothideales	Dothideomycetes	Pezizomycotina	Ascomycota	1	6	2	11	0	7	0	1	0	2	0	3	2	1	3	0	0	0	4	4	1	0	1	49	0	1	0	0	0	1	1	0	29621078	11844
GCA_000723665.1	Lichtheimia_corymbifera_JMRC_FSU_9682	Lichtheimia	Lichtheimiaceae	Mucorales	Mucoromycetes	Mucoromycotina	Mucoromycota	3	13	5	10	0	4	0	0	0	6	0	5	1	0	1	0	0	0	0	6	0	0	0	54	1	1	0	1	0	0	1	0	33531723	13404
GCA_000730325.1	Stachybotrys_chartarum_IBT_7711	Stachybotrys	Stachybotryaceae	Hypocreales	Sordariomycetes	Pezizomycotina	Ascomycota	8	23	3	5	0	9	0	1	0	2	0	3	3	1	0	0	0	1	2	3	1	0	0	65	0	1	0	0	0	1	1	0	36879702	11530
GCA_000731615.1	Aspergillus_fumigatus_var_RP_2014	Aspergillus	Aspergillaceae	Eurotiales	Eurotiomycetes	Pezizomycotina	Ascomycota	2	4	4	8	0	4	0	1	0	2	0	3	3	0	1	0	0	0	4	3	1	0	0	40	0	1	0	1	0	1	1	0	27355096	8825
GCA_000732125.1	Scedosporium_apiospermum	Scedosporium	Microascaceae	Microascales	Sordariomycetes	Pezizomycotina	Ascomycota	2	13	4	7	0	13	1	1	2	2	0	3	0	0	1	0	0	0	4	2	1	0	0	56	1	1	0	1	0	0	1	0	43437139	8375
GCA_000732565.1	Stachybotrys_chartarum_IBT_40293	Stachybotrys	Stachybotryaceae	Hypocreales	Sordariomycetes	Pezizomycotina	Ascomycota	8	26	3	5	0	9	0	1	0	2	0	3	3	1	0	0	0	1	2	3	1	0	0	68	0	1	0	0	0	1	1	0	36480513	11453
GCA_000732765.1	Stachybotrys_chartarum_IBT_40288	Stachybotrys	Stachybotryaceae	Hypocreales	Sordariomycetes	Pezizomycotina	Ascomycota	7	20	2	5	0	11	0	1	0	2	0	3	3	1	0	0	0	1	2	3	1	0	0	62	0	1	0	0	0	1	1	0	36012651	11368
GCA_000732775.1	Stachybotrys_chlorohalonata_IBT_40285	Stachybotrys	Stachybotryaceae	Hypocreales	Sordariomycetes	Pezizomycotina	Ascomycota	6	22	2	4	0	8	0	1	0	2	0	3	3	1	0	0	0	0	2	3	1	0	0	58	0	1	0	0	0	1	1	0	34390047	10706
GCA_000733025.2	Penicillium_nordicum	Penicillium	Aspergillaceae	Eurotiales	Eurotiomycetes	Pezizomycotina	Ascomycota	0	0	0	0	0	0	0	0	0	0	0	0	0	0	0	0	0	0	0	0	0	0	0	0	0	1	0	0	0	1	1	0	30421340	17
GCA_000733055.2	Fusarium_oxysporum	Fusarium	Nectriaceae	Hypocreales	Sordariomycetes	Pezizomycotina	Ascomycota	0	0	0	0	0	0	0	0	0	0	0	0	0	0	0	0	0	0	0	0	0	0	0	0	1	1	0	0	0	1	0	0	50550233	22
GCA_000733085.2	Trichoderma_asperellum	Trichoderma	Hypocreaceae	Hypocreales	Sordariomycetes	Pezizomycotina	Ascomycota	0	0	0	0	0	0	0	0	0	0	0	0	0	0	0	0	0	0	0	0	0	0	0	0	1	1	0	0	1	1	1	0	37686724	17
GCA_000737485.2	Penicillium_roqueforti	Penicillium	Aspergillaceae	Eurotiales	Eurotiomycetes	Pezizomycotina	Ascomycota	0	0	0	0	0	0	0	0	0	0	0	0	0	0	0	0	0	0	0	0	0	0	0	0	0	1	0	0	0	1	1	0	27933364	19
GCA_000738915.1	Nematocida_sp._1_ERTm6	Nematocida	Nematocidaceae	Microsporidia	Microsporidia	Microsporidia	Microsporidia	0	2	0	0	0	0	0	0	0	0	0	1	0	0	0	0	0	0	0	0	0	0	0	3	1	0	0	1	0	0	0	0	4276041	2433
GCA_000739145.1	Metarhizium_anisopliae	Metarhizium	Clavicipitaceae	Hypocreales	Sordariomycetes	Pezizomycotina	Ascomycota	17	37	4	11	0	16	0	1	0	2	0	3	5	1	4	0	0	0	8	2	1	0	0	112	1	1	0	1	0	0	1	0	38477109	10795
GCA_000739165.1	Mortierella_verticillata_NRRL_6337	Mortierella	Mortierellaceae	Mortierellales	Mortierellomycetes	Mortierellomycotina	Mucoromycota	7	29	11	5	0	22	0	1	0	2	0	3	0	1	9	0	1	0	0	3	1	0	0	95	0	1	0	0	0	1	1	0	41912894	12595
GCA_000747765.1	Moesziomyces_antarcticus	Moesziomyces	Ustilaginaceae	Ustilaginales	Ustilaginomycetes	Ustilaginomycotina	Basidiomycota	0	4	3	6	0	2	0	0	0	2	0	3	1	1	0	0	1	0	1	3	1	0	0	28	0	1	0	0	0	1	0	0	18111965	6766
GCA_000750115.1	Talaromyces_marneffei_PM1	Talaromyces	Trichocomaceae	Eurotiales	Eurotiomycetes	Pezizomycotina	Ascomycota	2	9	3	10	0	11	0	1	0	2	0	4	3	2	2	0	0	0	6	3	2	0	0	60	1	1	0	1	0	0	1	0	28337260	13044
GCA_000750665.1	Pseudogymnoascus_sp_VKM_F_3557	Pseudogymnoascus	Pseudeurotiaceae	Pseudeurotiales	Leotiomycetes	Pezizomycotina	Ascomycota	2	6	1	5	0	16	0	1	0	2	0	3	2	3	1	0	0	0	1	2	0	1	0	46	0	1	0	1	0	0	1	0	27649855	9482
GCA_000750675.1	Pseudogymnoascus_sp_VKM_F_3808	Pseudogymnoascus	Pseudeurotiaceae	Pseudeurotiales	Leotiomycetes	Pezizomycotina	Ascomycota	1	5	1	4	0	15	0	1	0	2	0	3	2	1	1	0	0	0	1	3	1	0	0	41	0	1	0	1	0	0	1	0	27778879	9929
GCA_000750715.1	Pseudogymnoascus_sp_VKM_F_3775	Pseudogymnoascus	Pseudeurotiaceae	Pseudeurotiales	Leotiomycetes	Pezizomycotina	Ascomycota	1	7	1	4	0	14	0	0	0	2	0	3	0	1	0	0	0	0	1	1	0	0	0	35	0	1	0	1	0	0	1	0	28506885	9472
GCA_000750735.1	Pseudogymnoascus_sp_VKM_F_4246	Pseudogymnoascus	Pseudeurotiaceae	Pseudeurotiales	Leotiomycetes	Pezizomycotina	Ascomycota	3	7	3	5	0	10	0	1	0	2	0	3	1	1	1	0	0	0	3	3	1	2	0	46	0	1	0	1	0	0	1	0	25759859	8540
GCA_000750745.1	Pseudogymnoascus_sp_VKM_F_4281_FW_2241_	Pseudogymnoascus	Pseudeurotiaceae	Pseudeurotiales	Leotiomycetes	Pezizomycotina	Ascomycota	1	9	2	4	0	10	0	1	0	2	0	3	0	0	1	0	0	0	0	3	1	1	0	38	0	1	0	1	0	0	1	0	26549613	8728
GCA_000750755.1	Pseudogymnoascus_sp_VKM_F_4513_FW_928_	Pseudogymnoascus	Pseudeurotiaceae	Pseudeurotiales	Leotiomycetes	Pezizomycotina	Ascomycota	2	10	3	3	0	10	0	1	0	2	0	3	1	1	0	0	0	0	3	3	1	0	0	43	0	1	0	1	0	0	1	0	26440682	8669
GCA_000750795.1	Pseudogymnoascus_sp_VKM_F_4514_FW_929_	Pseudogymnoascus	Pseudeurotiaceae	Pseudeurotiales	Leotiomycetes	Pezizomycotina	Ascomycota	2	6	1	5	0	15	0	1	0	2	0	3	1	3	1	0	0	0	1	2	1	1	0	45	0	1	0	1	0	0	1	0	27026992	8865
GCA_000750805.1	Pseudogymnoascus_sp_VKM_F_4515_FW_2607_	Pseudogymnoascus	Pseudeurotiaceae	Pseudeurotiales	Leotiomycetes	Pezizomycotina	Ascomycota	1	8	2	5	0	12	0	1	0	2	0	3	2	2	1	0	0	0	1	3	1	0	0	44	0	1	0	1	0	0	1	0	32006932	10676
GCA_000750815.1	Pseudogymnoascus_sp_VKM_F_4516_FW_969_	Pseudogymnoascus	Pseudeurotiaceae	Pseudeurotiales	Leotiomycetes	Pezizomycotina	Ascomycota	2	8	1	5	0	16	0	1	0	2	0	3	2	3	1	0	0	0	1	2	1	1	0	49	0	1	0	1	0	0	1	0	27599203	9363
GCA_000750875.1	Pseudogymnoascus_sp_VKM_F_4517_FW_2822_	Pseudogymnoascus	Pseudeurotiaceae	Pseudeurotiales	Leotiomycetes	Pezizomycotina	Ascomycota	1	9	2	5	0	11	0	1	0	2	0	2	2	2	1	0	0	0	2	2	1	0	0	43	0	1	0	1	0	0	1	0	32880410	10744
GCA_000750895.1	Pseudogymnoascus_sp_VKM_F_103	Pseudogymnoascus	Pseudeurotiaceae	Pseudeurotiales	Leotiomycetes	Pezizomycotina	Ascomycota	1	9	3	5	0	16	0	1	0	2	0	3	2	1	0	0	0	0	1	3	1	0	1	49	0	1	0	1	0	0	1	0	30255792	9802
GCA_000750925.1	Pseudogymnoascus_sp_VKM_F_4518_FW_2643_	Pseudogymnoascus	Pseudeurotiaceae	Pseudeurotiales	Leotiomycetes	Pezizomycotina	Ascomycota	3	11	3	5	0	16	0	1	0	2	0	3	1	2	1	0	0	0	3	2	1	1	0	55	0	1	0	1	0	0	1	0	35479399	11619
GCA_000750935.1	Pseudogymnoascus_sp_VKM_F_4519_FW_2642_	Pseudogymnoascus	Pseudeurotiaceae	Pseudeurotiales	Leotiomycetes	Pezizomycotina	Ascomycota	1	9	4	4	0	16	0	1	0	2	0	3	2	1	1	0	0	0	1	3	1	1	1	51	0	1	0	1	0	0	1	0	32578210	10630
GCA_000750995.1	Pseudogymnoascus_sp_VKM_F_4520_FW_2644_	Pseudogymnoascus	Pseudeurotiaceae	Pseudeurotiales	Leotiomycetes	Pezizomycotina	Ascomycota	3	11	3	5	0	12	0	1	0	2	0	3	1	2	0	0	0	0	2	2	1	3	1	52	0	1	0	1	0	0	1	0	34096352	11551
GCA_000760515.1	Mitosporidium_daphniae	Mitosporidium	Microsporidae	Microsporidia	Microsporidia	Microsporidia	Microsporidia	1	8	1	0	0	0	0	1	0	1	0	1	0	0	0	0	0	0	0	1	1	0	0	15	1	0	0	1	0	0	0	0	5636959	3330
GCA_000764455.1	Pichia_kudriavzevii	Pichia	Pichiaceae	Saccharomycetales	Saccharomycetes	Saccharomycotina	Ascomycota	1	4	2	2	0	1	0	0	1	2	0	4	0	0	0	0	0	0	0	2	2	1	0	22	0	1	0	0	0	1	0	0	12940563	7107
GCA_000765035.1	Trametes_cinnabarina	Trametes	Coriolaceae	Polyporales	Agaricomycetes	Agaricomycotina	Basidiomycota	0	2	4	13	0	4	0	0	0	2	0	3	5	8	1	0	0	0	11	3	1	1	0	58	0	1	0	0	0	1	0	0	33668918	10233
GCA_000769215.1	Fusarium_avenaceum	Fusarium	Nectriaceae	Hypocreales	Sordariomycetes	Pezizomycotina	Ascomycota	7	26	5	13	0	17	0	1	2	2	0	3	2	2	1	0	0	0	3	3	1	1	1	90	1	1	0	0	0	1	0	0	41590745	13092
GCA_000769265.1	Acremonium_chrysogenum_ATCC_11550	Acremonium	Acremoniaceae	Hypocreales	Sordariomycetes	Pezizomycotina	Ascomycota	4	10	3	2	0	5	0	0	0	2	0	3	2	0	0	0	0	0	2	3	1	0	0	37	0	1	0	0	0	0	1	0	28590524	8901
GCA_000769735.1	Penicillium_expansum	Penicillium	Aspergillaceae	Eurotiales	Eurotiomycetes	Pezizomycotina	Ascomycota	4	7	5	11	0	12	0	1	1	2	0	2	2	3	2	0	0	0	3	3	1	1	1	61	0	1	0	0	0	1	1	0	32065046	11023
GCA_000769745.1	Penicillium_expansum	Penicillium	Aspergillaceae	Eurotiales	Eurotiomycetes	Pezizomycotina	Ascomycota	4	6	4	11	0	12	0	1	1	2	0	2	2	3	2	0	0	0	3	3	1	0	1	58	0	1	0	0	0	1	1	0	32356048	11060
GCA_000769755.1	Penicillium_expansum	Penicillium	Aspergillaceae	Eurotiales	Eurotiomycetes	Pezizomycotina	Ascomycota	4	6	5	11	0	11	0	1	1	2	0	2	2	3	1	0	0	0	3	3	1	1	1	58	0	1	0	0	0	1	1	0	31087040	10663
GCA_000769765.1	Penicillium_italicum	Penicillium	Aspergillaceae	Eurotiales	Eurotiomycetes	Pezizomycotina	Ascomycota	4	2	5	10	0	4	0	1	0	2	0	3	2	1	1	0	0	0	6	3	1	2	0	47	1	1	0	0	0	1	1	0	30164421	9996
GCA_000770705.1	Beauveria_bassiana_D1_5	Beauveria	Cordycipitaceae	Hypocreales	Sordariomycetes	Pezizomycotina	Ascomycota	18	20	9	11	4	19	0	4	0	4	2	5	4	0	3	0	3	0	9	4	1	0	2	122	1	1	0	1	0	1	1	0	36692259	11861
GCA_000773725.1	Candida_albicans_P78048	Candida	Debaryomycetaceae	Saccharomycetales	Saccharomycetes	Saccharomycotina	Ascomycota	2	5	2	4	0	1	0	0	0	2	0	3	0	0	0	0	0	0	0	3	1	1	0	24	1	0	0	1	0	0	0	0	14503432	6312
GCA_000773735.1	Candida_albicans_GC75	Candida	Debaryomycetaceae	Saccharomycetales	Saccharomycetes	Saccharomycotina	Ascomycota	3	5	2	4	0	1	0	0	0	2	0	3	0	0	0	0	0	0	0	3	1	1	0	25	1	0	0	1	0	0	0	0	14696915	6310
GCA_000773745.1	Candida_albicans_P37005	Candida	Debaryomycetaceae	Saccharomycetales	Saccharomycetes	Saccharomycotina	Ascomycota	2	5	2	4	0	1	0	0	0	2	0	3	0	0	0	0	0	0	0	3	1	1	0	24	1	0	0	1	0	0	0	0	14473555	6271
GCA_000773755.1	Candida_albicans_P94015	Candida	Debaryomycetaceae	Saccharomycetales	Saccharomycetes	Saccharomycotina	Ascomycota	2	5	2	4	0	1	0	0	0	2	0	3	0	0	0	0	0	0	0	3	1	1	0	24	1	0	0	1	0	0	0	0	14742595	6241
GCA_000773805.1	Candida_albicans_P57072	Candida	Debaryomycetaceae	Saccharomycetales	Saccharomycetes	Saccharomycotina	Ascomycota	2	5	2	4	0	1	0	0	0	2	0	3	0	0	0	0	0	0	0	3	1	1	0	24	1	0	0	1	0	0	0	0	14509911	6254
GCA_000773825.1	Candida_albicans_P37037	Candida	Debaryomycetaceae	Saccharomycetales	Saccharomycetes	Saccharomycotina	Ascomycota	2	5	2	4	0	1	0	0	0	2	0	3	0	0	0	0	0	0	0	3	1	1	0	24	1	0	0	1	0	0	0	0	14475823	6299
GCA_000773845.1	Candida_albicans_12C	Candida	Debaryomycetaceae	Saccharomycetales	Saccharomycetes	Saccharomycotina	Ascomycota	2	5	2	4	0	1	0	0	0	2	0	3	0	0	0	0	0	0	0	3	1	1	0	24	1	0	0	1	0	0	0	0	14897039	6277
GCA_000774085.1	Candida_albicans_P87	Candida	Debaryomycetaceae	Saccharomycetales	Saccharomycetes	Saccharomycotina	Ascomycota	2	5	2	4	0	1	0	0	0	2	0	3	0	0	0	0	0	0	0	3	1	1	0	24	1	0	0	1	0	0	0	0	14461023	6250
GCA_000775445.1	Candida_albicans_19F	Candida	Debaryomycetaceae	Saccharomycetales	Saccharomycetes	Saccharomycotina	Ascomycota	2	6	2	4	0	1	0	0	0	2	0	3	0	0	0	0	0	0	0	3	1	1	0	25	1	0	0	1	0	0	0	0	14573765	6277
GCA_000775455.1	Candida_albicans_L26	Candida	Debaryomycetaceae	Saccharomycetales	Saccharomycetes	Saccharomycotina	Ascomycota	2	5	2	4	0	1	0	0	0	2	0	3	0	0	0	0	0	0	0	3	1	0	0	23	1	0	0	1	0	0	0	0	14516741	6291
GCA_000775465.1	Candida_albicans_P34048	Candida	Debaryomycetaceae	Saccharomycetales	Saccharomycetes	Saccharomycotina	Ascomycota	2	5	2	4	0	1	0	0	0	2	0	3	0	0	0	0	0	0	0	3	1	1	0	24	1	0	0	1	0	0	0	0	14542907	6276
GCA_000775505.1	Candida_albicans_P57055	Candida	Debaryomycetaceae	Saccharomycetales	Saccharomycetes	Saccharomycotina	Ascomycota	2	5	2	3	0	1	0	0	0	2	0	3	0	0	0	0	0	0	0	3	1	1	0	23	1	0	0	1	0	0	0	0	14594318	6287
GCA_000775525.1	Candida_albicans_P75063	Candida	Debaryomycetaceae	Saccharomycetales	Saccharomycetes	Saccharomycotina	Ascomycota	2	5	2	4	0	1	0	0	0	2	0	3	0	0	0	0	0	0	0	3	1	1	0	24	1	0	0	1	0	0	0	0	14453728	6260
GCA_000784495.1	Candida_albicans_P76067	Candida	Debaryomycetaceae	Saccharomycetales	Saccharomycetes	Saccharomycotina	Ascomycota	2	5	2	4	0	1	0	0	0	2	0	3	0	0	0	0	0	0	0	3	1	1	0	24	1	0	0	1	0	0	0	0	14622326	6250
GCA_000784505.1	Candida_albicans_P76055	Candida	Debaryomycetaceae	Saccharomycetales	Saccharomycetes	Saccharomycotina	Ascomycota	2	5	2	4	0	1	0	0	0	2	0	3	0	0	0	0	0	0	0	3	1	1	0	24	1	0	0	1	0	0	0	0	14453368	6228
GCA_000784515.1	Candida_albicans_P37039	Candida	Debaryomycetaceae	Saccharomycetales	Saccharomycetes	Saccharomycotina	Ascomycota	2	5	2	4	0	1	0	0	0	2	0	3	0	0	0	0	0	0	0	3	1	1	0	24	1	0	0	1	0	0	0	0	14523568	6257
GCA_000784525.1	Candida_albicans_P60002	Candida	Debaryomycetaceae	Saccharomycetales	Saccharomycetes	Saccharomycotina	Ascomycota	2	4	2	4	0	1	0	0	0	2	0	3	0	0	0	0	0	0	0	3	1	1	0	23	1	0	0	1	0	0	0	0	14791426	6234
GCA_000784575.1	Candida_albicans_P75010	Candida	Debaryomycetaceae	Saccharomycetales	Saccharomycetes	Saccharomycotina	Ascomycota	2	5	2	4	0	1	0	0	0	2	0	3	0	0	0	0	0	0	0	3	1	1	0	24	1	0	0	1	0	0	0	0	14862837	6245
GCA_000784595.1	Candida_albicans_P75016	Candida	Debaryomycetaceae	Saccharomycetales	Saccharomycetes	Saccharomycotina	Ascomycota	2	5	2	4	0	1	0	0	0	2	0	3	0	0	0	0	0	0	0	3	1	1	0	24	1	0	0	1	0	0	0	0	14680338	6235
GCA_000784615.1	Candida_albicans_P78042	Candida	Debaryomycetaceae	Saccharomycetales	Saccharomycetes	Saccharomycotina	Ascomycota	2	5	2	4	0	1	0	0	0	2	0	3	0	0	0	0	0	0	0	3	1	1	0	24	1	0	0	1	0	0	0	0	14676842	6299
GCA_000784635.1	Candida_albicans_SC5314	Candida	Debaryomycetaceae	Saccharomycetales	Saccharomycetes	Saccharomycotina	Ascomycota	2	5	2	4	0	1	0	0	0	2	0	3	0	0	0	0	0	0	0	3	1	1	0	24	1	0	0	1	0	0	0	0	15213099	6392
GCA_000784655.1	Candida_albicans_SC5314	Candida	Debaryomycetaceae	Saccharomycetales	Saccharomycetes	Saccharomycotina	Ascomycota	2	5	2	4	0	1	0	0	0	2	0	3	0	0	0	0	0	0	0	3	1	1	0	24	1	0	0	1	0	0	0	0	14699893	6337
GCA_000784695.1	Candida_albicans_Ca6	Candida	Debaryomycetaceae	Saccharomycetales	Saccharomycetes	Saccharomycotina	Ascomycota	2	5	3	4	0	1	0	0	0	2	0	3	0	0	0	0	0	0	0	3	1	1	0	25	1	0	0	1	0	0	0	0	14716334	6303
GCA_000786625.1	Neurospora_crassa	Neurospora	Sordariaceae	Sordariales	Sordariomycetes	Pezizomycotina	Ascomycota	3	8	2	4	0	6	0	1	0	2	0	3	2	0	2	0	0	0	2	4	1	0	0	40	0	1	0	0	0	1	0	0	40416174	11968
GCA_000798715.1	Erysiphe_necator	Erysiphe	Erysiphaceae	Erysiphales	Leotiomycetes	Pezizomycotina	Ascomycota	1	3	1	4	0	0	0	1	0	2	0	2	1	1	2	0	0	0	1	3	1	0	0	23	1	0	0	0	0	1	0	0	52505057	6484
GCA_000803265.1	Ordospora_colligata_OC4	Ordospora	Ordosporidae	Microsporidia	Microsporidia	Microsporidia	Microsporidia	0	2	0	0	0	0	0	0	0	0	0	1	0	0	0	0	0	0	0	0	1	0	0	4	1	0	0	1	0	0	0	0	2290528	1820
GCA_000804445.1	Metarhizium_album_ARSEF_1941	Metarhizium	Clavicipitaceae	Hypocreales	Sordariomycetes	Pezizomycotina	Ascomycota	9	15	3	8	0	6	0	1	0	2	0	3	3	1	1	0	0	0	4	2	1	0	0	59	1	1	0	1	0	0	1	0	30449065	8472
GCA_000812105.1	Trichophyton_rubrum	Trichophyton	Arthrodermataceae	Onygenales	Eurotiomycetes	Pezizomycotina	Ascomycota	8	16	4	10	0	6	0	1	0	2	0	3	2	1	3	0	0	0	3	3	1	6	0	69	1	0	0	1	0	0	0	0	22521034	8264
GCA_000812125.1	Aspergillus_ustus	Aspergillus	Aspergillaceae	Eurotiales	Eurotiomycetes	Pezizomycotina	Ascomycota	0	0	0	0	0	0	0	0	0	0	0	0	0	0	0	0	0	0	0	0	0	0	0	0	1	1	0	1	0	1	1	0	38351268	706
GCA_000813385.1	Valsa_mali_var._pyri	Valsa	Valsaceae	Diaporthales	Sordariomycetes	Pezizomycotina	Ascomycota	1	11	2	9	0	11	0	1	1	2	0	3	3	3	0	0	0	0	6	5	1	0	1	60	1	0	0	0	0	1	0	0	35730243	10855
GCA_000814945.1	Metarhizium_majus_ARSEF_297	Metarhizium	Clavicipitaceae	Hypocreales	Sordariomycetes	Pezizomycotina	Ascomycota	20	30	5	11	0	17	0	1	0	2	0	2	4	1	2	0	0	0	7	2	1	0	0	105	1	1	0	1	0	0	1	0	42062993	11535
GCA_000814955.1	Metarhizium_guizhouense_ARSEF_977	Metarhizium	Clavicipitaceae	Hypocreales	Sordariomycetes	Pezizomycotina	Ascomycota	24	35	5	12	0	18	0	0	0	2	0	2	5	1	3	0	0	0	6	2	1	0	0	116	1	1	0	1	0	0	1	0	43465197	11787
GCA_000814965.1	Metarhizium_brunneum_ARSEF_3297	Metarhizium	Clavicipitaceae	Hypocreales	Sordariomycetes	Pezizomycotina	Ascomycota	26	39	5	11	0	16	0	0	0	2	0	3	5	1	4	0	0	0	7	2	1	0	0	122	1	1	0	1	0	0	1	0	37066166	10689
GCA_000814975.1	Metarhizium_anisopliae_ARSEF_549	Metarhizium	Clavicipitaceae	Hypocreales	Sordariomycetes	Pezizomycotina	Ascomycota	21	38	5	11	0	18	0	1	0	2	0	3	5	1	4	0	0	0	9	2	1	0	0	121	1	1	0	1	0	0	1	0	38504274	10891
GCA_000818155.1	Valsa_mali	Valsa	Valsaceae	Diaporthales	Sordariomycetes	Pezizomycotina	Ascomycota	1	12	1	8	0	9	0	1	0	2	0	3	3	4	1	0	0	0	6	5	1	0	1	58	1	0	0	0	0	1	0	0	44725953	11284
GCA_000820605.1	Sporothrix_brasiliensis_5110	Sporothrix	Ophiostomataceae	Ophiostomatales	Sordariomycetes	Pezizomycotina	Ascomycota	1	7	4	3	0	9	0	0	0	1	0	3	4	0	0	0	0	0	3	3	1	0	1	40	1	0	0	1	0	0	0	0	33205847	9091
GCA_000820885.1	Kluyveromyces_dobzhanskii_CBS_2104	Kluyveromyces	Saccharomycetaceae	Saccharomycetales	Saccharomycetes	Saccharomycotina	Ascomycota	1	3	2	5	0	0	0	0	0	2	0	2	0	0	0	0	0	0	0	2	1	1	0	19	0	1	0	1	0	0	1	0	10741898	4957
GCA_000825705.1	Torrubiella_hemipterigena	Torrubiella	Clavicipitaceae	Hypocreales	Sordariomycetes	Pezizomycotina	Ascomycota	23	40	10	18	0	19	0	1	0	2	0	3	14	2	10	0	0	0	30	3	2	0	2	179	1	0	0	1	0	0	0	0	28476206	11471
GCA_000825725.1	Rhizopus_microsporus	Rhizopus	Rhizopodaceae	Mucorales	Mucoromycetes	Mucoromycotina	Mucoromycota	8	25	10	6	0	2	0	0	0	6	0	3	2	0	1	0	0	0	0	6	0	0	0	69	0	1	0	0	0	0	1	0	49238270	20087
GCA_000827185.1	Hydnomerulius_pinastri_MD_312	Hydnomerulius	Paxillaceae	Boletales	Agaricomycetes	Agaricomycotina	Basidiomycota	0	2	13	6	0	3	0	1	0	2	0	4	3	5	0	0	0	0	5	2	1	0	0	47	0	1	0	0	0	1	0	0	38278792	13239
GCA_000827195.1	Laccaria_amethystina_LaAM_08_1	Laccaria	Tricholomataceae	Agaricales	Agaricomycetes	Agaricomycotina	Basidiomycota	1	4	4	6	0	3	0	1	0	2	0	3	2	3	0	0	0	0	7	3	1	1	0	41	0	0	1	0	0	1	0	0	52197432	21033
GCA_000827205.1	Plicaturopsis_crispa_FD_325_SS_3	Plicaturopsis	Plicaturopsiaceae	Agaricales	Agaricomycetes	Agaricomycotina	Basidiomycota	1	2	5	13	0	7	0	1	0	2	0	3	3	5	2	0	0	0	6	3	1	0	0	54	0	1	0	0	0	1	0	0	34498066	13617
GCA_000827215.1	Sphaerobolus_stellatus_SS14	Sphaerobolus	Sphaerobolaceae	Geastrales	Agaricomycetes	Agaricomycotina	Basidiomycota	1	4	11	25	0	12	0	2	0	3	0	6	7	9	3	0	0	0	9	3	0	0	0	95	0	1	0	0	0	1	0	0	176372157	35181
GCA_000827255.1	Suillus_luteus_UH_Slu_Lm8_n1	Suillus	Suillaceae	Boletales	Agaricomycetes	Agaricomycotina	Basidiomycota	0	2	9	8	0	1	0	1	0	2	0	2	5	5	0	0	0	0	3	3	1	0	0	42	0	0	1	0	0	1	0	0	37014302	18303
GCA_000827265.1	Gymnopus_luxurians_FD_317_M1	Gymnopus	Omphalotaceae	Agaricales	Agaricomycetes	Agaricomycotina	Basidiomycota	1	3	5	14	0	5	0	1	0	2	0	3	5	2	2	0	0	0	23	4	1	0	0	71	0	1	1	0	0	1	0	0	66281670	22046
GCA_000827275.1	Pisolithus_microcarpus_441	Pisolithus	Pisolithaceae	Boletales	Agaricomycetes	Agaricomycotina	Basidiomycota	1	2	5	2	0	1	0	1	0	3	0	3	2	2	0	0	0	0	1	3	1	0	0	27	0	0	1	0	0	1	0	0	53027657	20982
GCA_000827315.1	Piloderma_croceum_F_1598	Piloderma	Atheliaceae	Atheliales	Agaricomycetes	Agaricomycotina	Basidiomycota	1	3	8	14	0	5	0	1	0	3	0	3	2	5	0	0	0	0	6	3	1	0	0	55	0	0	1	0	0	1	0	0	59326866	21524
GCA_000827325.1	Oidiodendron_maius_Zn	Oidiodendron	Myxotrichaceae	Myxotrichales	Leotiomycetes	Pezizomycotina	Ascomycota	4	12	10	11	0	33	0	1	2	1	0	2	5	10	3	0	0	0	15	3	1	2	0	115	0	0	1	0	0	1	0	0	46426256	16702
GCA_000827335.1	Pisolithus_tinctorius_Marx_270	Pisolithus	Pisolithaceae	Boletales	Agaricomycetes	Agaricomycotina	Basidiomycota	0	2	7	7	0	1	0	1	0	2	0	1	2	2	0	0	0	0	1	3	1	4	0	34	0	0	1	0	0	1	0	0	71007534	22653
GCA_000827355.1	Hebeloma_cylindrosporum_h7	Hebeloma	Cortinariaceae	Agaricales	Agaricomycetes	Agaricomycotina	Basidiomycota	2	9	6	10	0	7	0	1	0	2	0	4	3	4	3	0	0	0	4	3	1	1	0	60	0	0	1	0	0	1	0	0	38226047	15376
GCA_000827395.1	Paxillus_rubicundulus_Ve08.2h10	Paxillus	Paxillaceae	Boletales	Agaricomycetes	Agaricomycotina	Basidiomycota	0	2	8	5	0	0	0	1	0	2	0	3	2	2	0	0	0	0	2	3	0	0	0	30	0	1	1	0	0	1	0	0	53011005	22036
GCA_000827415.1	Serendipita_vermifera_MAFF_305830	Serendipita	Serendipitaceae	Sebacinales	Agaricomycetes	Agaricomycotina	Basidiomycota	1	15	7	9	0	3	0	1	0	2	0	2	3	2	1	0	0	0	0	3	1	2	2	54	0	0	1	0	0	1	0	0	38094242	15245
GCA_000827425.1	Scleroderma_citrinum_Foug_A	Scleroderma	Sclerodermataceae	Boletales	Agaricomycetes	Agaricomycotina	Basidiomycota	0	2	4	8	0	1	0	1	0	2	0	3	2	2	0	0	0	0	3	3	3	0	0	34	0	0	1	0	0	1	0	0	56144862	20995
GCA_000827465.1	Tulasnella_calospora_MUT_4182	Tulasnella	Tulasnellaceae	Cantharellales	Agaricomycetes	Agaricomycotina	Basidiomycota	1	13	6	4	0	2	0	1	0	2	0	3	11	2	0	0	0	0	0	4	1	4	0	54	0	0	1	0	0	1	0	0	62392858	19554
GCA_000827475.1	Paxillus_involutus_ATCC_200175	Paxillus	Paxillaceae	Boletales	Agaricomycetes	Agaricomycotina	Basidiomycota	0	2	12	7	0	1	0	1	0	2	0	2	2	2	0	0	0	0	3	3	1	1	0	39	0	1	1	0	0	1	0	0	58300722	17984
GCA_000827485.1	Amanita_muscaria_Koide_BX008	Amanita	Amanitaceae	Agaricales	Agaricomycetes	Agaricomycotina	Basidiomycota	1	9	4	11	0	0	0	1	0	2	0	3	3	3	1	0	0	0	2	3	1	0	0	44	0	0	1	0	0	1	0	0	40699759	18093
GCA_000827495.1	Hypholoma_sublateritium_FD_334_SS_4	Hypholoma	Strophariaceae	Agaricales	Agaricomycetes	Agaricomycotina	Basidiomycota	1	7	5	16	0	7	0	1	0	2	0	2	4	8	3	0	0	0	15	3	1	0	0	75	0	1	0	0	0	1	0	0	48031814	17771
GCA_000829775.1	Talaromyces_cellulolyticus	Talaromyces	Trichocomaceae	Eurotiales	Eurotiomycetes	Pezizomycotina	Ascomycota	3	8	4	8	0	12	0	1	0	2	0	3	3	2	0	0	0	0	7	3	1	2	1	60	0	1	0	0	0	1	1	0	36402801	10910
GCA_000832265.1	Phlebiopsis_gigantea_11061_1_CR5_6	Phlebiopsis	Phanerochaetaceae	Polyporales	Agaricomycetes	Agaricomycotina	Basidiomycota	1	8	5	19	0	2	0	0	0	2	0	3	5	4	1	0	0	0	8	3	1	0	0	62	0	1	0	0	0	1	0	0	30143925	11855
GCA_000835395.1	Exophiala_sideris	Exophiala	Herpotrichiellaceae	Chaetothyriales	Eurotiomycetes	Pezizomycotina	Ascomycota	1	2	3	11	0	18	0	1	0	2	0	3	5	1	1	0	0	0	2	5	1	0	0	56	0	1	0	0	0	0	1	0	29505589	11120
GCA_000835435.1	Capronia_semi_immersa	Capronia	Herpotrichiellaceae	Chaetothyriales	Eurotiomycetes	Pezizomycotina	Ascomycota	1	4	4	12	0	13	0	1	2	2	0	3	4	2	2	0	0	0	4	4	1	0	0	59	1	0	0	1	0	0	0	0	31616172	11909
GCA_000835455.1	Fonsecaea_pedrosoi_CBS_271.37	Fonsecaea	Herpotrichiellaceae	Chaetothyriales	Eurotiomycetes	Pezizomycotina	Ascomycota	2	7	4	9	0	18	0	1	0	2	0	3	4	3	3	0	0	0	2	4	1	0	0	63	1	0	0	1	0	0	0	0	34688880	12527
GCA_000835475.1	Cladophialophora_bantiana_CBS_173.52	Cladophialophora	Herpotrichiellaceae	Chaetothyriales	Eurotiomycetes	Pezizomycotina	Ascomycota	1	3	4	8	0	17	0	1	2	2	0	3	3	2	2	0	0	0	2	4	2	0	0	56	1	0	0	1	0	0	0	0	36722552	12762
GCA_000835495.1	Cladophialophora_immunda	Cladophialophora	Herpotrichiellaceae	Chaetothyriales	Eurotiomycetes	Pezizomycotina	Ascomycota	2	8	5	9	0	17	0	1	0	2	0	3	4	3	5	0	0	0	3	4	1	0	0	67	1	0	0	1	0	0	0	0	43029152	14033
GCA_000835505.1	Exophiala_xenobiotica	Exophiala	Herpotrichiellaceae	Chaetothyriales	Eurotiomycetes	Pezizomycotina	Ascomycota	2	4	3	20	0	18	0	1	0	2	0	3	6	5	4	0	0	0	3	4	1	0	0	76	1	1	0	1	0	0	1	0	31405760	13187
GCA_000835515.1	Exophiala_oligosperma	Exophiala	Herpotrichiellaceae	Chaetothyriales	Eurotiomycetes	Pezizomycotina	Ascomycota	2	3	6	11	0	20	0	1	1	2	0	2	3	4	4	0	0	0	2	5	1	0	0	67	1	1	0	1	0	0	0	0	38224514	13234
GCA_000835555.1	Rhinocladiella_mackenziei_CBS_650.93	Rhinocladiella	Herpotrichiellaceae	Chaetothyriales	Eurotiomycetes	Pezizomycotina	Ascomycota	2	4	3	12	0	14	0	1	2	2	0	4	1	3	2	0	0	0	1	4	2	0	0	57	1	0	0	1	0	0	0	0	32474431	11382
GCA_000835745.1	Cryptococcus_gattii_EJB2	Cryptococcus	Cryptococcaceae	Tremellales	Tremellomycetes	Agaricomycotina	Basidiomycota	0	3	3	4	0	0	0	1	0	1	0	3	1	0	0	0	0	0	0	2	1	0	0	19	1	1	0	1	0	0	0	0	17671044	6763
GCA_000835755.1	Cryptococcus_gattii_VGIV_IND107	Cryptococcus	Cryptococcaceae	Tremellales	Tremellomycetes	Agaricomycotina	Basidiomycota	0	3	2	5	0	0	0	1	0	1	0	3	1	0	0	0	0	0	0	2	1	0	0	19	1	1	0	1	0	0	0	0	17649378	6696
GCA_000835765.1	Cryptococcus_gattii_VGII_CBS_10090	Cryptococcus	Cryptococcaceae	Tremellales	Tremellomycetes	Agaricomycotina	Basidiomycota	0	3	2	4	0	0	0	1	0	1	0	2	1	0	0	0	0	0	0	2	1	0	0	17	1	1	0	1	0	0	0	0	17478748	6485
GCA_000835815.1	Cryptococcus_gattii_VGII_2001_935_1	Cryptococcus	Cryptococcaceae	Tremellales	Tremellomycetes	Agaricomycotina	Basidiomycota	0	3	1	4	0	0	0	1	0	1	0	2	1	0	0	0	0	0	0	2	1	0	0	16	1	1	0	1	0	0	0	0	17566680	6495
GCA_000836115.1	Exophiala_spinifera	Exophiala	Herpotrichiellaceae	Chaetothyriales	Eurotiomycetes	Pezizomycotina	Ascomycota	3	8	4	10	0	14	0	1	1	2	0	2	2	3	3	0	0	0	0	4	1	0	0	58	1	1	0	1	0	0	0	0	32912349	12049
GCA_000836255.1	fungal_sp._No.11243	N/A	N/A	N/A	N/A	N/A	N/A	1	24	3	10	0	4	0	1	1	2	0	3	2	42	1	0	0	0	5	4	1	0	2	106	N/A	N/A	N/A	N/A	N/A	N/A	N/A	N/A	21719822	9693
GCA_000836275.1	Exophiala_mesophila	Exophiala	Herpotrichiellaceae	Chaetothyriales	Eurotiomycetes	Pezizomycotina	Ascomycota	1	3	4	5	0	12	0	1	0	2	0	3	2	1	3	0	0	0	2	4	1	0	0	44	1	1	0	1	0	0	0	0	29273723	10347
GCA_000836295.1	Verruconis_gallopava	Verruconis	Sympoventuriaceae	Venturiales	Dothideomycetes	Pezizomycotina	Ascomycota	2	5	3	7	0	15	0	2	0	2	0	3	2	0	3	0	0	0	5	4	2	0	0	55	1	1	0	1	0	1	1	0	31780469	11357
GCA_000836315.1	Cryptococcus_gattii_VGII_LA55	Cryptococcus	Cryptococcaceae	Tremellales	Tremellomycetes	Agaricomycotina	Basidiomycota	0	3	2	4	0	0	0	1	0	1	0	2	1	0	0	0	0	0	0	2	1	0	0	17	1	1	0	1	0	0	0	0	17360036	6497
GCA_000836335.1	Cryptococcus_gattii_CA1280	Cryptococcus	Cryptococcaceae	Tremellales	Tremellomycetes	Agaricomycotina	Basidiomycota	0	3	2	5	0	0	0	1	0	1	0	3	1	0	0	0	0	0	0	2	1	0	0	19	1	1	0	1	0	0	0	0	17588017	6683
GCA_000836355.1	Cryptococcus_gattii_Ru294	Cryptococcus	Cryptococcaceae	Tremellales	Tremellomycetes	Agaricomycotina	Basidiomycota	0	3	2	5	0	0	0	1	0	1	0	3	1	0	0	0	0	0	0	2	1	0	0	19	1	1	0	1	0	0	0	0	17860310	6757
GCA_000836375.1	Cryptococcus_gattii_VGII_Ram5	Cryptococcus	Cryptococcaceae	Tremellales	Tremellomycetes	Agaricomycotina	Basidiomycota	0	3	2	4	0	0	0	1	0	1	0	2	1	0	0	0	0	0	0	2	1	0	0	17	1	1	0	1	0	0	0	0	17453840	6463
GCA_000836435.1	Fonsecaea_multimorphosa_CBS_102226	Fonsecaea	Herpotrichiellaceae	Chaetothyriales	Eurotiomycetes	Pezizomycotina	Ascomycota	2	5	4	8	0	18	0	1	2	2	0	3	4	1	3	0	0	0	1	5	1	1	0	61	1	0	0	1	0	0	0	0	33447075	12369
GCA_000836455.1	Cryptococcus_gattii_VGII_99_473	Cryptococcus	Cryptococcaceae	Tremellales	Tremellomycetes	Agaricomycotina	Basidiomycota	0	3	2	4	0	0	0	1	0	1	0	2	1	0	0	0	0	0	0	2	1	0	0	17	1	1	0	1	0	0	0	0	17403577	6488
GCA_000855695.1	Cryptococcus_gattii_CA1873	Cryptococcus	Cryptococcaceae	Tremellales	Tremellomycetes	Agaricomycotina	Basidiomycota	0	3	2	5	0	0	0	1	0	1	0	3	1	0	0	0	0	0	0	2	1	0	0	19	1	1	0	1	0	0	0	0	17438253	6634
GCA_000875795.1	Cryptococcus_gattii_VGII_CA1014	Cryptococcus	Cryptococcaceae	Tremellales	Tremellomycetes	Agaricomycotina	Basidiomycota	0	3	2	4	0	0	0	1	0	1	0	2	1	0	0	0	0	0	0	2	1	0	0	17	1	1	0	1	0	0	0	0	17527606	6481
GCA_000875815.1	Cryptococcus_gattii_E566	Cryptococcus	Cryptococcaceae	Tremellales	Tremellomycetes	Agaricomycotina	Basidiomycota	0	3	3	5	0	0	0	1	0	1	0	3	1	0	0	0	0	0	0	2	1	0	0	20	1	1	0	1	0	0	0	0	17996826	6732
GCA_000875855.1	Cryptococcus_gattii_VGII_MMRL2647	Cryptococcus	Cryptococcaceae	Tremellales	Tremellomycetes	Agaricomycotina	Basidiomycota	0	3	2	4	0	0	0	1	0	1	0	2	1	0	0	0	0	0	0	2	1	0	0	17	1	1	0	1	0	0	0	0	17485654	6475
GCA_000934385.1	Cylindrobasidium_torrendii_FP15055_ss_10	Cylindrobasidium	Corticiaceae	Corticiales	Agaricomycetes	Agaricomycotina	Basidiomycota	1	3	2	7	0	6	0	2	0	2	0	3	4	3	3	0	0	0	4	3	0	0	0	43	0	1	0	0	0	1	0	0	31574086	13936
GCA_000934395.1	Fistulina_hepatica_ATCC_64428	Fistulina	Fistulinaceae	Agaricales	Agaricomycetes	Agaricomycotina	Basidiomycota	1	4	5	5	0	1	0	1	0	1	0	3	3	3	2	0	0	0	4	3	0	0	0	36	0	1	0	0	0	1	0	0	33847808	11244
GCA_000935105.1	Cryptococcus_gattii_NT_10	Cryptococcus	Cryptococcaceae	Tremellales	Tremellomycetes	Agaricomycotina	Basidiomycota	0	3	3	5	0	0	0	1	0	1	0	2	1	0	0	0	0	0	0	2	1	0	0	19	1	1	0	1	0	0	0	0	18032565	6744
GCA_000938715.1	Lachancea_lanzarotensis	Lachancea	Saccharomycetaceae	Saccharomycetales	Saccharomycetes	Saccharomycotina	Ascomycota	1	4	2	3	0	0	0	0	0	2	0	3	0	0	0	0	0	0	0	2	1	1	0	19	0	1	0	0	0	1	0	0	11092131	5058
GCA_000938895.1	Parasitella_parasitica	Parasitella	Mucoraceae	Mucorales	Mucoromycetes	Mucoromycotina	Mucoromycota	4	15	5	5	0	1	0	1	0	4	0	2	2	0	1	0	0	0	0	5	0	0	0	45	1	1	0	0	1	0	1	0	44910645	13408
GCA_000945115.1	Absidia_idahoensis_var._thermophila	Absidia	Cunninghamellaceae	Mucorales	Mucoromycetes	Mucoromycotina	Mucoromycota	5	19	5	7	0	4	0	1	0	6	0	3	1	0	1	0	0	0	0	8	0	0	0	60	0	1	0	0	0	0	1	0	30708998	11542
GCA_000950595.1	Mucor_ambiguus	Mucor	Mucoraceae	Mucorales	Mucoromycetes	Mucoromycotina	Mucoromycota	6	14	6	5	0	1	0	1	0	4	0	3	2	0	1	0	0	0	0	8	0	0	0	51	0	1	0	0	0	0	1	0	40737472	11343
GCA_000952835.1	Aspergillus_flavus_AF70	Aspergillus	Aspergillaceae	Eurotiales	Eurotiomycetes	Pezizomycotina	Ascomycota	2	5	4	13	0	16	0	1	0	2	0	3	4	1	5	0	0	0	3	3	1	0	0	63	0	1	0	1	0	1	1	0	37027369	13196
GCA_000956045.1	Hirsutella_minnesotensis_3608	Hirsutella	Ophiocordycipitaceae	Hypocreales	Sordariomycetes	Pezizomycotina	Ascomycota	5	20	4	12	0	11	0	1	0	2	0	3	1	0	2	0	0	0	1	3	1	1	1	68	1	0	0	1	0	0	0	0	51111088	12700
GCA_000956085.1	Aspergillus_parasiticus_SU_1	Aspergillus	Aspergillaceae	Eurotiales	Eurotiomycetes	Pezizomycotina	Ascomycota	1	3	2	8	0	16	0	0	0	2	0	2	3	1	4	0	0	0	3	1	0	1	0	47	0	1	0	0	0	1	1	0	39465951	8645
GCA_000961545.1	Sporothrix_schenckii_1099_18	Sporothrix	Ophiostomataceae	Ophiostomatales	Sordariomycetes	Pezizomycotina	Ascomycota	1	8	4	4	0	7	0	1	0	2	0	3	5	1	0	0	0	0	3	4	1	0	1	45	1	0	0	1	0	0	0	0	32375103	10293
GCA_000965225.2	Ustilaginoidea_virens	Ustilaginoidea	Ustilaginoideaceae	Hypocreales	Sordariomycetes	Pezizomycotina	Ascomycota	3	5	2	6	0	2	0	0	0	2	0	2	3	1	0	0	0	0	5	3	1	0	0	35	1	0	0	0	0	1	0	0	33567624	6451
GCA_000966595.1	Zymoseptoria_brevis	Zymoseptoria	Mycosphaerellaceae	Capnodiales	Dothideomycetes	Pezizomycotina	Ascomycota	2	9	5	12	0	7	0	1	0	2	0	3	6	2	4	0	0	1	3	5	1	0	0	63	1	0	0	0	0	1	0	0	31914300	10566
GCA_000968475.1	Hanseniaspora_uvarum_DSM_2768	Hanseniaspora	Saccharomycodaceae	Saccharomycetales	Saccharomycetes	Saccharomycotina	Ascomycota	0	2	2	3	0	0	0	0	0	1	0	3	0	0	0	0	0	0	0	1	0	1	0	13	0	1	0	0	0	1	0	0	9503661	3043
GCA_000968595.1	Rasamsonia_emersonii_CBS_393.64	Rasamsonia	Trichocomaceae	Eurotiales	Eurotiomycetes	Pezizomycotina	Ascomycota	4	4	2	4	0	7	0	1	0	2	0	3	2	2	1	0	0	0	5	2	1	1	0	41	0	1	0	0	0	1	0	0	28248805	9843
GCA_000968615.1	Thielaviopsis_punctulata	Thielaviopsis	Ceratocystidaceae	Microascales	Sordariomycetes	Pezizomycotina	Ascomycota	1	11	2	3	0	0	0	1	0	2	0	3	1	0	0	0	0	0	1	3	1	0	0	29	1	0	0	0	0	1	0	0	28117660	5296
GCA_000968835.1	Eremothecium_gossypii_FDAG1	Eremothecium	Saccharomycetaceae	Saccharomycetales	Saccharomycetes	Saccharomycotina	Ascomycota	1	3	2	3	0	0	0	0	0	2	0	3	0	0	0	0	0	0	0	2	1	1	0	18	1	0	0	0	0	1	0	0	9157154	4774
GCA_000978885.1	Ceratocystis_platani	Ceratocystis	Ceratocystidaceae	Microascales	Sordariomycetes	Pezizomycotina	Ascomycota	1	5	2	3	0	0	0	1	0	1	0	2	1	0	1	0	0	0	0	1	1	0	0	19	1	0	0	0	0	1	0	0	29181415	5622
GCA_000985935.1	Talaromyces_islandicus	Talaromyces	Trichocomaceae	Eurotiales	Eurotiomycetes	Pezizomycotina	Ascomycota	2	5	4	9	0	15	0	1	0	2	0	3	4	4	1	0	0	0	8	3	1	2	0	64	0	1	0	0	0	1	1	0	34715840	9927
GCA_000986645.1	Aspergillus_rambellii	Aspergillus	Aspergillaceae	Eurotiales	Eurotiomycetes	Pezizomycotina	Ascomycota	1	3	4	9	0	5	0	1	0	2	0	2	2	1	0	0	0	0	2	3	1	0	0	36	0	1	0	0	0	0	1	0	26435630	7761
GCA_000986665.1	Aspergillus_ochraceoroseus	Aspergillus	Aspergillaceae	Eurotiales	Eurotiomycetes	Pezizomycotina	Ascomycota	1	3	4	9	0	5	0	1	0	2	0	3	3	1	0	0	0	0	2	3	1	0	0	38	0	1	0	0	0	0	1	0	24273657	7829
GCA_000988165.1	Nosema_ceranae	Nosema	Nosematidae	Microsporidia	Microsporidia	Microsporidia	Microsporidia	0	2	0	0	0	0	0	0	0	0	0	1	0	0	0	0	0	0	0	0	1	0	0	4	1	0	0	1	0	0	0	0	5690748	3209
GCA_000988865.1	Trichoderma_harzianum	Trichoderma	Hypocreaceae	Hypocreales	Sordariomycetes	Pezizomycotina	Ascomycota	4	27	6	6	0	15	0	1	1	2	0	3	3	1	2	0	0	1	5	2	1	0	0	80	1	1	0	0	1	0	1	0	39721542	11498
GCA_001006345.1	Phaeomoniella_chlamydospora	Phaeomoniella	Phaeomoniellaceae	Phaeomoniellales	Eurotiomycetes	Pezizomycotina	Ascomycota	1	3	3	7	0	4	0	1	0	2	0	1	2	0	1	0	0	0	4	2	1	0	0	32	1	0	0	0	0	1	0	0	27513354	6907
GCA_001006355.1	Diplodia_seriata	Diplodia	Botryosphaeriaceae	Botryosphaeriales	Dothideomycetes	Pezizomycotina	Ascomycota	1	5	3	10	0	9	0	0	0	2	0	3	3	1	4	0	0	0	4	4	1	0	0	50	1	1	0	0	0	1	0	0	37120944	9343
GCA_001006365.1	Diaporthe_ampelina	Diaporthe	Diaporthaceae	Diaporthales	Sordariomycetes	Pezizomycotina	Ascomycota	2	19	5	11	0	8	0	1	1	2	0	2	4	1	2	0	0	1	4	5	1	0	1	70	1	0	0	0	0	1	0	0	47325858	10704
GCA_001007165.2	Xanthophyllomyces_dendrorhous	Xanthophyllomyces	Mrakiaceae	Cystofilobasidiales	Tremellomycetes	Agaricomycotina	Basidiomycota	0	4	5	4	0	0	0	2	0	1	0	3	1	1	1	0	0	0	0	3	1	0	0	26	0	1	0	0	0	1	0	0	19519467	6380
GCA_001008285.1	Emmonsia_crescens_UAMH_3008	Emmonsia	Ajellomycetaceae	Onygenales	Eurotiomycetes	Pezizomycotina	Ascomycota	3	5	5	8	0	8	0	1	0	2	0	3	1	1	1	0	0	0	4	3	1	1	0	47	1	1	0	1	0	0	1	0	30697411	9444
GCA_001014755.1	Emmonsia_parva_UAMH_139	Emmonsia	Ajellomycetaceae	Onygenales	Eurotiomycetes	Pezizomycotina	Ascomycota	2	4	3	9	0	6	0	1	0	2	0	3	1	0	1	0	0	0	4	1	1	0	0	38	1	1	0	1	0	0	1	0	30969503	8562
GCA_001020605.1	Schizopora_paradoxa	Schizopora	Corticiaceae	Corticiales	Agaricomycetes	Agaricomycotina	Basidiomycota	0	4	6	19	0	3	0	1	0	2	0	3	4	3	2	0	0	0	7	3	1	0	0	58	0	1	0	0	0	1	0	0	44406206	17089
GCA_001023035.1	Fusarium_fujikuroi	Fusarium	Nectriaceae	Hypocreales	Sordariomycetes	Pezizomycotina	Ascomycota	7	25	6	12	0	19	0	1	2	2	0	3	2	2	1	0	0	0	5	3	1	0	1	92	1	1	0	0	0	1	0	0	43110459	14799
GCA_001023045.1	Fusarium_fujikuroi	Fusarium	Nectriaceae	Hypocreales	Sordariomycetes	Pezizomycotina	Ascomycota	7	26	6	12	0	19	0	1	2	2	0	3	2	2	1	0	0	0	5	3	1	0	1	93	1	1	0	0	0	1	0	0	43096072	14830
GCA_001023065.1	Fusarium_fujikuroi	Fusarium	Nectriaceae	Hypocreales	Sordariomycetes	Pezizomycotina	Ascomycota	8	20	6	11	0	21	0	1	2	2	0	3	2	1	1	0	0	0	4	3	1	0	1	87	1	1	0	0	0	1	0	0	43499819	15182
GCA_001027345.1	Trichosporon_oleaginosus	Cutaneotrichosporon	Trichosporonaceae	Trichosporonales	Tremellomycetes	Agaricomycotina	Basidiomycota	1	2	2	3	0	9	0	1	0	2	0	3	1	2	0	0	0	0	0	3	1	1	0	31	0	1	0	0	0	1	1	0	19835558	8320
GCA_001029325.1	Aspergillus_fumigatus_Z5	Aspergillus	Aspergillaceae	Eurotiales	Eurotiomycetes	Pezizomycotina	Ascomycota	1	5	4	9	0	6	0	1	0	2	0	3	2	0	1	0	0	0	4	3	1	0	0	42	0	1	0	1	0	1	1	0	29356075	9540
GCA_001048715.1	Penicillium_brasilianum	Penicillium	Aspergillaceae	Eurotiales	Eurotiomycetes	Pezizomycotina	Ascomycota	2	6	4	10	0	10	0	1	0	2	0	3	3	2	1	0	0	0	5	3	1	0	0	53	0	1	0	0	0	0	1	0	35888622	11943
GCA_001078035.1	Encephalitozoon_cuniculi_EcunIII_L	Encephalitozoon	Unikaryonidae	Microsporidia	Microsporidia	Microsporidia	Microsporidia	0	2	0	0	0	0	0	0	0	0	0	1	0	0	0	0	0	0	0	0	1	0	0	4	1	0	0	1	0	0	0	0	2292373	1834
GCA_001078395.1	Aspergillus_udagawae	Aspergillus	Aspergillaceae	Eurotiales	Eurotiomycetes	Pezizomycotina	Ascomycota	4	5	4	9	0	12	0	1	1	2	0	4	3	0	1	0	0	0	4	3	1	0	0	54	1	1	0	1	0	1	1	0	32185562	9999
GCA_001189435.1	Tolypocladium_ophioglossoides_CBS_100239	Tolypocladium	Ophiocordycipitaceae	Hypocreales	Sordariomycetes	Pezizomycotina	Ascomycota	4	14	5	8	0	10	0	1	0	2	0	2	2	0	1	0	0	0	1	2	1	0	0	53	1	0	0	0	1	0	0	0	31245833	9317
GCA_001189475.1	Candida_auris	Clavispora	Metschnikowiaceae	Saccharomycetales	Saccharomycetes	Saccharomycotina	Ascomycota	2	5	2	3	0	1	0	0	0	2	0	2	0	0	0	0	0	0	0	2	1	1	0	21	1	0	0	1	0	0	0	0	12498763	7461
GCA_001191545.1	Stemphylium_lycopersici	Stemphylium	Pleosporaceae	Pleosporales	Dothideomycetes	Pezizomycotina	Ascomycota	3	12	5	10	0	8	0	1	1	1	0	3	3	1	5	0	0	0	3	5	1	0	0	62	1	0	0	0	0	1	0	0	35173254	8997
GCA_001191645.1	Puccinia_striiformis_f_sp_tritici_PST_78	Puccinia	Pucciniaceae	Pucciniales	Pucciniomycetes	Pucciniomycotina	Basidiomycota	1	11	6	11	0	0	0	2	0	2	0	3	0	1	0	0	1	0	6	2	2	0	0	48	1	0	0	0	0	1	0	0	117391083	20502
GCA_001204775.1	Aspergillus_nomius_NRRL_13137	Aspergillus	Aspergillaceae	Eurotiales	Eurotiomycetes	Pezizomycotina	Ascomycota	2	3	5	12	0	17	0	1	1	1	0	3	4	0	2	0	0	0	3	3	1	0	0	58	0	1	0	0	0	1	1	0	36138823	11914
GCA_001245095.1	Cyberlindnera_jadinii	Cyberlindnera	Phaffomycetaceae	Saccharomycetales	Saccharomycetes	Saccharomycotina	Ascomycota	1	3	2	2	0	1	0	0	2	1	0	1	0	0	0	0	0	0	0	2	1	1	0	17	1	1	0	1	0	0	0	0	12707304	5057
GCA_001263195.1	Termitomyces_sp._J132	Termitomyces	Lyophyllaceae	Agaricales	Agaricomycetes	Agaricomycotina	Basidiomycota	0	4	5	12	0	0	0	1	0	3	0	2	3	4	2	0	0	0	4	3	1	1	0	45	0	0	1	1	0	0	0	0	67296805	11143
GCA_001263375.1	Puccinia_sorghi	Puccinia	Pucciniaceae	Pucciniales	Pucciniomycetes	Pucciniomycotina	Basidiomycota	0	6	4	6	0	0	0	0	0	2	0	2	0	0	0	0	1	0	2	2	1	0	0	26	1	0	0	0	0	1	0	0	99534058	21078
GCA_001268145.1	Verticillium_longisporum	Verticillium	Plectosphaerellaceae	Glomerellales	Sordariomycetes	Pezizomycotina	Ascomycota	6	29	4	12	0	10	0	1	0	4	0	5	4	0	4	0	0	0	1	4	1	0	0	85	1	1	0	0	0	1	1	0	99189222	20793
GCA_001268165.1	Verticillium_longisporum	Verticillium	Plectosphaerellaceae	Glomerellales	Sordariomycetes	Pezizomycotina	Ascomycota	5	25	5	12	0	11	0	1	0	4	0	5	4	0	3	0	0	0	1	2	0	0	0	78	1	1	0	0	0	1	1	0	100520033	21072
GCA_001272575.1	Ophiocordyceps_unilateralis	Ophiocordyceps	Ophiocordycipitaceae	Hypocreales	Sordariomycetes	Pezizomycotina	Ascomycota	1	17	2	9	0	5	0	1	0	2	0	3	0	0	1	0	0	0	1	3	1	0	0	46	1	0	0	1	0	0	0	0	25493697	7821
GCA_001275765.2	Madurella_mycetomatis	Madurella	Madurellaceae	Sordariales	Sordariomycetes	Pezizomycotina	Ascomycota	3	17	4	5	0	14	0	1	0	2	0	2	3	1	2	0	0	0	1	3	1	0	0	59	1	1	0	1	0	0	1	0	36704944	10707
GCA_001278385.1	Malassezia_pachydermatis	Malassezia	Malasseziaceae	Malasseziales	Malasseziomycetes	Ustilaginomycotina	Basidiomycota	1	3	2	5	0	0	0	0	0	2	0	3	1	1	0	0	1	0	1	1	1	0	0	22	1	0	0	1	0	0	0	0	8150648	4202
GCA_001278495.1	Escovopsis_weberi	Escovopsis	Hypocreaceae	Hypocreales	Sordariomycetes	Pezizomycotina	Ascomycota	1	7	4	2	0	1	0	1	0	2	0	3	2	1	0	0	0	0	3	3	1	0	0	31	1	1	1	1	1	0	1	0	27200907	6870
GCA_001278595.1	Penicillium_nordicum	Penicillium	Aspergillaceae	Eurotiales	Eurotiomycetes	Pezizomycotina	Ascomycota	2	5	4	8	0	11	0	1	0	2	0	3	1	1	2	0	0	0	2	3	1	0	0	46	0	1	0	0	0	1	1	0	30844022	12959
GCA_001286725.1	Rhizoctonia_solani	Rhizoctonia	Ceratobasidiaceae	Cantharellales	Agaricomycetes	Agaricomycotina	Basidiomycota	1	24	5	15	0	0	0	0	0	1	0	1	2	1	8	0	0	0	2	3	1	0	0	64	1	1	0	0	0	1	1	0	56028462	11897
GCA_001292635.1	Fusarium_langsethiae	Fusarium	Nectriaceae	Hypocreales	Sordariomycetes	Pezizomycotina	Ascomycota	7	16	6	8	0	9	0	1	0	2	0	2	2	0	1	0	0	0	2	3	1	0	0	60	1	1	0	0	0	1	0	0	37543021	11940
GCA_001298375.2	Saccharomyces_sp._'boulardii'	Saccharomyces	Saccharomycetaceae	Saccharomycetales	Saccharomycetes	Saccharomycotina	Ascomycota	1	5	2	3	0	0	0	0	0	1	0	2	0	0	0	0	0	0	0	2	1	1	0	18	0	1	0	0	0	1	0	0	11999562	5482
GCA_001298625.1	Saccharomyces_eubayanus	Saccharomyces	Saccharomycetaceae	Saccharomycetales	Saccharomycetes	Saccharomycotina	Ascomycota	1	4	1	3	0	0	0	0	0	1	0	3	0	0	0	0	0	0	0	2	0	1	0	16	0	1	0	0	0	1	0	0	11734173	5379
GCA_001299255.1	Phialophora_attae	Phialophora	Herpotrichiellaceae	Chaetothyriales	Eurotiomycetes	Pezizomycotina	Ascomycota	1	5	4	12	0	19	0	1	0	2	0	3	3	2	2	0	0	0	1	4	1	0	0	60	0	0	1	1	0	0	0	0	30363635	11848
GCA_001305275.1	Talaromyces_verruculosus	Talaromyces	Trichocomaceae	Eurotiales	Eurotiomycetes	Pezizomycotina	Ascomycota	3	8	4	7	0	14	0	1	1	2	0	3	3	5	0	0	0	0	4	3	1	0	1	60	0	1	0	0	0	1	1	0	37629238	11326
GCA_001306435.1	Neonectria_ditissima	Neonectria	Nectriaceae	Hypocreales	Sordariomycetes	Pezizomycotina	Ascomycota	5	24	5	9	0	20	0	1	4	2	0	3	3	1	3	0	0	0	1	4	1	1	1	88	1	0	0	0	0	1	0	0	45719213	12685
GCA_001329695.1	Rhodotorula_graminis_WP1	Rhodotorula	Sporidiobolaceae	Sporidiobolales	Microbotryomycetes	Pucciniomycotina	Basidiomycota	1	3	6	4	0	3	0	1	0	2	0	2	1	1	0	0	1	0	0	3	0	0	0	28	0	0	1	0	0	1	0	0	21013998	7278
GCA_001413975.1	Saccharomyces_sp._'boulardii'	Saccharomyces	Saccharomycetaceae	Saccharomycetales	Saccharomycetes	Saccharomycotina	Ascomycota	1	4	2	3	0	0	0	0	0	1	0	2	0	0	0	0	0	0	0	2	1	1	0	17	0	1	0	0	0	1	0	0	12001065	5493
GCA_001417835.1	Kluyveromyces_marxianus	Kluyveromyces	Saccharomycetaceae	Saccharomycetales	Saccharomycetes	Saccharomycotina	Ascomycota	1	3	2	3	0	0	0	0	0	2	0	3	0	0	0	0	0	0	0	2	1	1	0	18	0	1	0	0	0	1	1	0	10895581	4912
GCA_001417885.1	Kluyveromyces_marxianus_DMKU3_1042	Kluyveromyces	Saccharomycetaceae	Saccharomycetales	Saccharomycetes	Saccharomycotina	Ascomycota	1	3	2	3	0	0	0	0	0	2	0	3	0	0	0	0	0	0	0	2	1	1	0	18	0	1	0	0	0	1	1	0	10966467	4952
GCA_001432165.1	Pseudoloma_neurophilia	Pseudoloma	Nematocidaceae	Microsporidia	Microsporidia	Microsporidia	Microsporidia	0	0	0	0	0	0	0	0	0	0	0	1	0	0	0	0	0	0	0	0	0	0	0	1	1	0	0	1	0	0	0	0	5248409	3644
GCA_001445595.1	Rosellinia_necatrix	Rosellinia	Xylariaceae	Xylariales	Sordariomycetes	Pezizomycotina	Ascomycota	3	22	6	8	0	17	0	1	0	2	0	3	3	3	1	0	0	1	5	4	1	0	1	81	0	1	0	0	0	1	0	0	45028379	11171
GCA_001445615.1	Aspergillus_lentulus	Aspergillus	Aspergillaceae	Eurotiales	Eurotiomycetes	Pezizomycotina	Ascomycota	3	5	4	9	0	10	0	1	0	2	0	3	3	0	1	0	0	0	4	3	1	0	0	49	0	1	0	1	0	0	1	0	30956128	9680
GCA_001447935.1	Debaryomyces_fabryi	Debaryomyces	Debaryomycetaceae	Saccharomycetales	Saccharomycetes	Saccharomycotina	Ascomycota	2	4	2	3	0	2	0	0	0	2	0	3	0	0	0	0	0	0	0	3	1	1	0	23	1	1	0	1	0	0	0	0	11700921	6027
GCA_001466525.1	Candida_glabrata	Nakaseomyces	Saccharomycetaceae	Saccharomycetales	Saccharomycetes	Saccharomycotina	Ascomycota	1	5	2	2	0	0	0	0	0	1	0	3	0	0	0	0	0	0	0	2	1	1	0	18	1	0	0	1	0	0	0	0	12622465	5214
GCA_001466535.1	Candida_glabrata	Nakaseomyces	Saccharomycetaceae	Saccharomycetales	Saccharomycetes	Saccharomycotina	Ascomycota	1	5	2	2	0	0	0	0	0	1	0	3	0	0	0	0	0	0	0	2	1	1	0	18	1	0	0	1	0	0	0	0	12604920	5191
GCA_001466565.1	Candida_glabrata	Nakaseomyces	Saccharomycetaceae	Saccharomycetales	Saccharomycetes	Saccharomycotina	Ascomycota	1	5	2	2	0	0	0	0	0	1	0	2	0	0	0	0	0	0	0	2	1	1	0	17	1	0	0	1	0	0	0	0	12865870	5331
GCA_001466575.1	Candida_glabrata	Nakaseomyces	Saccharomycetaceae	Saccharomycetales	Saccharomycetes	Saccharomycotina	Ascomycota	1	5	2	2	0	0	0	0	0	1	0	3	0	0	0	0	0	0	0	2	1	1	0	18	1	0	0	1	0	0	0	0	12826081	5293
GCA_001466635.1	Candida_glabrata	Nakaseomyces	Saccharomycetaceae	Saccharomycetales	Saccharomycetes	Saccharomycotina	Ascomycota	2	7	3	2	0	0	0	0	0	2	0	3	0	0	0	0	0	0	0	2	1	1	0	23	1	0	0	1	0	0	0	0	14559169	5985
GCA_001466685.1	Candida_glabrata	Nakaseomyces	Saccharomycetaceae	Saccharomycetales	Saccharomycetes	Saccharomycotina	Ascomycota	1	5	2	2	0	0	0	0	0	1	0	5	0	0	0	0	0	0	0	2	1	1	0	20	1	0	0	1	0	0	0	0	12820484	5317
GCA_001466705.1	Moniliophthora_roreri	Moniliophthora	Marasmiaceae	Agaricales	Agaricomycetes	Agaricomycotina	Basidiomycota	1	8	7	15	0	8	0	1	0	2	0	3	3	4	3	0	0	0	6	2	1	0	0	64	1	1	0	0	0	1	0	0	57384356	20131
GCA_001477535.1	Pneumocystis_jirovecii_RU7	Pneumocystis	Pneumocystidaceae	Pneumocystidales	Pneumocystidomycetes	Taphrinomycotina	Ascomycota	1	3	1	2	0	0	0	1	0	1	0	3	0	0	0	0	0	0	0	0	1	0	0	13	1	0	0	1	0	0	0	0	8396240	3761
GCA_001477545.1	Pneumocystis_carinii_B80	Pneumocystis	Pneumocystidaceae	Pneumocystidales	Pneumocystidomycetes	Taphrinomycotina	Ascomycota	1	13	0	2	0	0	0	1	0	1	0	3	0	0	0	0	0	0	0	0	1	0	0	22	1	0	0	1	0	0	0	0	7661456	3646
GCA_001481415.2	Sanghuangporus_baumii	Sanghuangporus	Hymenochaetaceae	Hymenochaetales	Agaricomycetes	Agaricomycotina	Basidiomycota	0	3	6	8	0	1	0	0	0	1	0	2	2	3	1	0	0	0	5	2	1	0	0	35	0	1	0	0	0	1	0	0	31641441	8455
GCA_001481775.1	Trichoderma_gamsii	Trichoderma	Hypocreaceae	Hypocreales	Sordariomycetes	Pezizomycotina	Ascomycota	2	27	2	7	0	14	0	1	0	2	0	3	2	3	2	0	0	1	12	3	1	0	0	82	1	1	0	0	1	1	1	0	37970415	10944
GCA_001500285.1	Phialocephala_scopiformis	Phialocephala	Phialocephalaceae	Helotiales	Leotiomycetes	Pezizomycotina	Ascomycota	4	18	5	19	0	23	0	1	0	2	0	2	10	14	9	0	0	0	14	4	1	0	1	127	0	0	1	0	0	1	0	0	48876257	18567
GCA_001511075.1	Aspergillus_calidoustus	Aspergillus	Aspergillaceae	Eurotiales	Eurotiomycetes	Pezizomycotina	Ascomycota	6	5	6	8	0	16	0	1	1	2	0	3	2	2	3	0	0	0	3	3	1	0	0	62	0	1	0	0	0	1	1	0	41102685	15384
GCA_001513925.1	Penicillium_freii	Penicillium	Aspergillaceae	Eurotiales	Eurotiomycetes	Pezizomycotina	Ascomycota	1	5	5	11	0	9	0	1	0	2	0	2	1	1	3	0	0	0	3	3	1	1	0	49	0	1	0	1	0	1	1	0	33546389	11739
GCA_001515345.1	Aspergillus_niger	Aspergillus	Aspergillaceae	Eurotiales	Eurotiomycetes	Pezizomycotina	Ascomycota	2	7	6	10	0	7	0	1	1	2	0	3	3	1	0	0	0	0	5	3	1	0	1	53	1	1	0	1	0	1	1	0	34880193	10373
GCA_001541205.1	Rhodotorula_sp_JG_1b	Rhodotorula	Sporidiobolaceae	Sporidiobolales	Microbotryomycetes	Pucciniomycotina	Basidiomycota	1	3	4	4	0	4	0	1	0	2	0	3	1	1	0	0	1	0	0	3	0	0	0	28	0	1	0	0	0	0	1	1	19393393	6681
GCA_001561935.1	Penicillium_griseofulvum	Penicillium	Aspergillaceae	Eurotiales	Eurotiomycetes	Pezizomycotina	Ascomycota	2	4	4	9	0	10	0	1	0	2	0	2	1	1	1	0	0	0	3	3	1	0	0	44	1	1	0	0	0	1	1	0	29140916	9630
GCA_001563115.1	Colletotrichum_nymphaeae_SA_01	Colletotrichum	Glomerellaceae	Glomerellales	Sordariomycetes	Pezizomycotina	Ascomycota	6	36	6	13	0	13	0	1	1	2	0	3	4	2	5	0	0	0	4	4	1	0	0	101	1	0	0	0	0	1	0	0	49956273	14404
GCA_001563125.1	Colletotrichum_salicis	Colletotrichum	Glomerellaceae	Glomerellales	Sordariomycetes	Pezizomycotina	Ascomycota	6	32	4	13	0	8	0	1	1	2	0	3	4	0	4	0	0	0	4	4	1	0	1	88	1	0	0	0	0	1	0	0	48373413	13783
GCA_001563135.1	Colletotrichum_simmondsii	Colletotrichum	Glomerellaceae	Glomerellales	Sordariomycetes	Pezizomycotina	Ascomycota	6	37	6	13	0	13	0	1	1	2	0	3	4	2	5	0	0	0	4	4	1	0	1	103	1	0	0	0	0	1	0	0	50474234	13884
GCA_001563735.1	Leucoagaricus_sp._SymC.cos	Leucoagaricus	Agaricaceae	Agaricales	Agaricomycetes	Agaricomycotina	Basidiomycota	1	5	3	11	0	5	0	1	0	1	0	3	4	3	0	0	0	0	3	3	1	0	0	44	N/A	N/A	N/A	N/A	N/A	N/A	N/A	N/A	119028496	12834
GCA_001566295.1	Microdochium_bolleyi	Microdochium	Microdochiaceae	Xylariales	Sordariomycetes	Pezizomycotina	Ascomycota	12	24	4	11	0	7	0	1	1	2	0	3	2	0	1	0	0	0	2	3	1	0	1	75	0	1	0	0	0	1	0	0	38835037	13165
GCA_001566745.1	Conidiobolus_coronatus_NRRL_28638	Conidiobolus	Ancylistaceae	Entomophthorales	Entomophthoromycetes	Entomophthoromycotina	Zoopagomycota	64	39	15	6	0	2	0	1	0	1	0	5	11	3	0	0	0	0	0	2	1	0	0	150	1	1	0	1	0	0	1	0	39903661	10572
GCA_001572075.1	Acidomyces_richmondensis	Acidomyces	Acidomycetaceae	Acidomycetales	Dothideomycetes	Pezizomycotina	Ascomycota	1	3	3	8	0	7	0	1	0	1	0	3	2	1	0	0	0	0	6	4	1	0	0	41	0	1	0	0	0	0	1	0	26819972	10338
GCA_001574975.1	Gonapodya_prolifera_JEL478	Gonapodya	Gonapodyaceae	Monoblepharidales	Monoblepharidomycetes	Chytridiomycotina	Chytridiomycota	17	6	5	3	0	18	0	2	0	2	0	3	0	2	1	2	1	0	0	5	1	0	0	68	0	1	0	0	0	1	0	1	48794828	13831
GCA_001578225.1	Pseudocercospora_musae	Pseudocercospora	Mycosphaerellaceae	Capnodiales	Dothideomycetes	Pezizomycotina	Ascomycota	3	7	6	17	0	6	0	1	0	2	0	3	3	1	1	0	0	1	9	1	1	0	0	62	1	0	0	0	0	1	0	0	60439160	13129
GCA_001578235.1	Mycosphaerella_eumusae	Mycosphaerella	Mycosphaerellaceae	Capnodiales	Dothideomycetes	Pezizomycotina	Ascomycota	3	6	3	14	0	9	0	2	0	2	0	4	6	1	0	0	0	1	9	5	1	0	0	66	1	0	0	0	0	1	0	0	47119461	12632
GCA_001592465.1	Acidomyces_richmondensis_BFW	Acidomyces	Acidomycetaceae	Acidomycetales	Dothideomycetes	Pezizomycotina	Ascomycota	1	3	3	7	0	6	0	1	0	2	0	4	2	1	0	0	0	0	8	4	1	0	0	43	0	1	0	0	0	0	1	0	29881346	11177
GCA_001602395.1	Aspergillus_luchuensis	Aspergillus	Aspergillaceae	Eurotiales	Eurotiomycetes	Pezizomycotina	Ascomycota	1	6	5	12	0	6	0	1	1	3	0	4	3	1	0	0	0	0	5	2	1	0	0	51	0	1	0	0	0	0	1	0	34183795	12920
GCA_001605315.1	Hypsizygus_marmoreus	Hypsizygus	Lyophyllaceae	Agaricales	Agaricomycetes	Agaricomycotina	Basidiomycota	0	9	7	10	0	13	0	1	0	2	0	3	2	3	4	0	0	0	4	5	1	0	0	64	0	1	0	0	0	1	0	0	41626055	15561
GCA_001618945.1	Drechmeria_coniospora	Drechmeria	Ophiocordycipitaceae	Hypocreales	Sordariomycetes	Pezizomycotina	Ascomycota	1	22	5	10	0	5	0	1	0	2	0	3	6	1	3	0	0	0	3	3	1	0	0	66	1	0	0	1	0	0	0	0	31888966	8661
GCA_001619985.1	Xylona_heveae_TC161	Xylona	Xylonomycetaceae	Xylonomycetales	Xylonomycetes	Pezizomycotina	Ascomycota	1	3	2	8	0	2	0	1	0	2	0	4	0	0	1	0	0	0	2	3	1	2	0	32	0	0	1	0	0	1	0	0	24337763	8201
GCA_001625195.1	Drechmeria_coniospora	Drechmeria	Ophiocordycipitaceae	Hypocreales	Sordariomycetes	Pezizomycotina	Ascomycota	2	22	5	10	0	6	0	1	0	2	0	3	6	1	3	0	0	0	3	3	1	0	0	68	1	0	0	1	0	0	0	0	32831003	8236
GCA_001625265.1	Colletotrichum_tofieldiae	Colletotrichum	Glomerellaceae	Glomerellales	Sordariomycetes	Pezizomycotina	Ascomycota	6	26	5	14	0	10	0	0	1	2	0	3	4	2	6	0	0	0	3	4	1	0	1	88	1	1	1	0	0	1	0	0	52836184	12501
GCA_001625285.1	Colletotrichum_incanum	Colletotrichum	Glomerellaceae	Glomerellales	Sordariomycetes	Pezizomycotina	Ascomycota	5	30	5	11	0	11	0	0	2	2	0	2	4	2	5	0	0	0	2	4	1	0	1	87	1	0	0	0	0	1	0	0	53597417	12809
GCA_001630335.1	Fibulorhizoctonia_sp._CBS_109695	Fibulorhizoctonia	Atheliaceae	Atheliales	Agaricomycetes	Agaricomycotina	Basidiomycota	1	3	10	17	0	28	0	2	0	2	0	7	5	5	0	0	0	0	21	3	1	0	0	105	0	1	0	0	0	1	0	0	95118143	32854
GCA_001630345.1	Calocera_viscosa_TUFC12733	Calocera	Dacrymycetaceae	Dacrymycetales	Dacrymycetes	Agaricomycotina	Basidiomycota	1	4	7	15	0	12	0	1	0	2	0	3	3	7	0	0	0	0	7	3	1	0	0	66	0	1	0	0	0	1	0	0	29097227	12363
GCA_001630375.1	Ascochyta_rabiei	Ascochyta	Didymellaceae	Pleosporales	Dothideomycetes	Pezizomycotina	Ascomycota	3	7	7	12	0	12	0	1	2	2	0	4	3	2	6	0	0	1	4	6	1	0	0	73	1	0	0	0	0	1	0	0	34658250	10596
GCA_001630475.1	Sistotremastrum_niveocremeum_HHB9708	Sistotremastrum	Hydnodontaceae	Trechisporales	Agaricomycetes	Agaricomycotina	Basidiomycota	1	4	7	16	0	5	0	1	0	2	0	3	0	2	0	0	0	0	11	3	0	0	0	55	0	1	0	0	0	1	0	0	35361098	13076
GCA_001632345.1	Daedalea_quercina_L_15889	Daedalea	Coriolaceae	Polyporales	Agaricomycetes	Agaricomycotina	Basidiomycota	1	2	5	8	0	2	0	1	0	2	0	3	2	9	2	0	0	0	11	4	1	0	0	53	0	1	0	0	0	1	0	0	32736329	12192
GCA_001632355.1	Sistotremastrum_suecicum_HHB10207_ss_3	Sistotremastrum	Hydnodontaceae	Trechisporales	Agaricomycetes	Agaricomycotina	Basidiomycota	2	5	6	17	0	5	0	1	0	2	0	3	1	2	0	0	0	0	10	3	0	0	0	57	0	1	0	0	0	1	0	0	33857913	13654
GCA_001632365.1	Laetiporus_sulphureus_93_53	Laetiporus	Coriolaceae	Polyporales	Agaricomycetes	Agaricomycotina	Basidiomycota	2	2	6	6	0	1	0	1	0	3	0	3	3	10	2	0	0	0	9	4	1	0	0	53	0	1	0	0	0	1	0	0	39909705	13745
GCA_001632375.1	Exidia_glandulosa_HHB12029	Exidia	Exidiaceae	Auriculariales	Agaricomycetes	Agaricomycotina	Basidiomycota	0	22	15	32	0	26	0	1	0	1	0	3	4	19	3	0	0	0	14	6	1	0	0	147	0	1	0	0	0	1	0	0	78161169	26690
GCA_001632425.1	Neolentinus_lepideus_HHB14362_ss_1	Neolentinus	Gloeophyllaceae	Gloeophyllales	Agaricomycetes	Agaricomycotina	Basidiomycota	1	3	5	15	0	4	0	1	0	2	0	3	3	2	2	0	0	0	6	3	0	0	0	50	0	1	0	0	0	1	0	0	35640188	13157
GCA_001632435.1	Calocera_cornea_HHB12733	Calocera	Dacrymycetaceae	Dacrymycetales	Dacrymycetes	Agaricomycotina	Basidiomycota	2	4	9	13	0	9	0	1	0	2	0	3	4	8	0	0	0	0	7	3	1	0	0	66	0	1	0	0	0	1	0	0	33244933	13154
GCA_001632445.1	Peniophora_sp._CONT	Peniophora	Peniophoraceae	Russulales	Agaricomycetes	Agaricomycotina	Basidiomycota	1	2	10	22	0	8	0	1	0	2	0	3	6	5	2	0	0	0	13	3	1	0	0	79	0	1	0	0	0	1	1	0	46030792	18945
GCA_001634645.1	Saccharomyces_cerevisiae	Saccharomyces	Saccharomycetaceae	Saccharomycetales	Saccharomycetes	Saccharomycotina	Ascomycota	1	4	2	3	0	0	0	0	0	1	0	3	0	0	0	0	0	0	0	2	1	1	0	18	0	1	0	0	0	0	1	0	12377172	6319
GCA_001636675.1	Aschersonia_aleyrodis_RCEF_2490	Moelleriella	Clavicipitaceae	Hypocreales	Sordariomycetes	Pezizomycotina	Ascomycota	4	25	2	6	0	10	0	1	1	2	0	3	3	0	5	0	0	0	5	2	1	1	0	71	1	0	0	1	0	0	0	0	30871875	8461
GCA_001636715.1	Ascosphaera_apis_ARSEF_7405	Ascosphaera	Ascosphaeraceae	Onygenales	Eurotiomycetes	Pezizomycotina	Ascomycota	2	2	2	2	0	0	0	1	0	2	0	2	1	0	0	0	0	0	2	3	1	1	0	21	1	0	0	1	0	0	0	0	20313079	6442
GCA_001636725.1	Isaria_fumosorosea_ARSEF_2679	Isaria	Cordycipitaceae	Hypocreales	Sordariomycetes	Pezizomycotina	Ascomycota	13	23	5	15	0	19	0	1	0	2	0	2	5	2	2	0	0	1	13	3	1	0	0	107	1	0	0	1	0	0	0	0	33485962	10061
GCA_001636735.1	Cordyceps_brongniartii_RCEF_3172	Cordyceps	Cordycipitaceae	Hypocreales	Sordariomycetes	Pezizomycotina	Ascomycota	11	23	6	12	0	14	0	1	0	2	0	3	5	0	1	0	0	0	13	2	1	0	0	94	1	0	0	1	0	0	0	0	32515992	9595
GCA_001636745.1	Metarhizium_rileyi_RCEF_4871	Metarhizium	Clavicipitaceae	Hypocreales	Sordariomycetes	Pezizomycotina	Ascomycota	9	12	3	8	0	9	0	1	0	2	0	3	3	1	2	0	0	0	4	2	1	0	0	60	1	1	0	1	0	0	1	0	32013981	8764
GCA_001636795.1	Cordyceps_confragosa_RCEF_1005	Cordyceps	Cordycipitaceae	Hypocreales	Sordariomycetes	Pezizomycotina	Ascomycota	3	19	12	15	0	34	0	1	0	2	0	3	5	1	2	0	0	0	12	3	1	0	2	115	1	0	0	1	0	0	0	0	35594087	11030
GCA_001636815.1	Sporothrix_insectorum_RCEF_264	Sporothrix	Ophiostomataceae	Ophiostomatales	Sordariomycetes	Pezizomycotina	Ascomycota	1	9	4	5	0	7	0	1	0	2	0	3	4	1	0	0	0	0	3	3	1	0	0	44	1	0	0	1	0	0	0	0	34722120	9496
GCA_001638945.1	Mucor_circinelloides_f._lusitanicus_CBS_277.49	Mucor	Mucoraceae	Mucorales	Mucoromycetes	Mucoromycotina	Mucoromycota	6	15	6	5	0	1	0	1	0	4	0	3	2	0	1	0	0	0	0	7	0	0	0	51	0	1	0	0	0	0	1	0	36567582	11709
GCA_001638985.2	Phycomyces_blakesleeanus_NRRL_1555_	Phycomyces	Phycomycetaceae	Mucorales	Mucoromycetes	Mucoromycotina	Mucoromycota	5	22	6	7	0	0	0	1	0	3	0	3	1	0	1	0	0	0	0	5	0	0	0	54	0	1	0	0	0	0	1	0	53939167	16543
GCA_001641265.1	Pseudogymnoascus_destructans	Pseudogymnoascus	Pseudeurotiaceae	Pseudeurotiales	Leotiomycetes	Pezizomycotina	Ascomycota	5	5	1	4	0	2	0	1	0	2	0	3	1	0	1	0	0	0	1	3	1	5	0	35	1	1	0	1	0	0	1	0	35818201	9335
GCA_001642045.1	Paraphaeosphaeria_sporulosa	Paraphaeosphaeria	Didymosphaeriaceae	Pleosporales	Dothideomycetes	Pezizomycotina	Ascomycota	5	16	5	11	0	15	0	1	1	2	0	4	5	3	7	0	0	1	6	6	1	0	0	89	0	1	0	0	0	1	1	0	38464024	14734
GCA_001642055.1	Alternaria_alternata	Alternaria	Pleosporaceae	Pleosporales	Dothideomycetes	Pezizomycotina	Ascomycota	4	17	6	11	0	14	0	1	1	2	0	3	4	1	6	0	0	1	3	5	1	0	0	80	0	1	0	0	0	1	1	0	32990834	13466
GCA_001642395.1	Nematocida_sp._JUm2807	Nematocida	Nematocidaceae	Microsporidia	Microsporidia	Microsporidia	Microsporidia	0	2	0	0	0	0	0	0	0	0	0	1	0	0	0	0	0	0	0	0	0	0	0	3	1	0	0	1	0	0	0	0	3066400	2278
GCA_001642415.1	Nematocida_sp._ERTm5	Nematocida	Nematocidaceae	Microsporidia	Microsporidia	Microsporidia	Microsporidia	0	2	0	0	0	0	0	0	0	0	0	1	0	0	0	0	0	0	0	0	0	0	0	3	1	0	0	1	0	0	0	0	4397606	2709
GCA_001642475.1	Fonsecaea_monophora	Fonsecaea	Herpotrichiellaceae	Chaetothyriales	Eurotiomycetes	Pezizomycotina	Ascomycota	2	8	4	9	0	19	0	1	1	2	0	2	5	3	3	0	0	0	3	4	1	0	0	67	1	0	0	1	0	0	0	0	35229797	11984
GCA_001644525.1	Stagonospora_sp._SRC1lsM3a	Stagonospora	Massarinaceae	Pleosporales	Dothideomycetes	Pezizomycotina	Ascomycota	3	12	5	13	0	19	0	1	2	2	0	3	5	2	9	0	0	1	6	6	1	0	0	90	0	1	0	0	0	1	1	0	36082944	14425
GCA_001644535.1	Pyrenochaeta_sp._DS3sAY3a	Pyrenochaeta	Cucurbitariaceae	Pleosporales	Dothideomycetes	Pezizomycotina	Ascomycota	3	12	5	9	0	20	0	1	2	2	0	3	2	2	9	0	0	1	2	6	1	0	0	80	0	1	0	0	0	1	1	0	38501010	14990
GCA_001645005.1	Tilletia_caries	Tilletia	Tilletiaceae	Tilletiales	Exobasidiomycetes	Ustilaginomycotina	Basidiomycota	0	11	4	7	0	1	0	0	0	2	0	2	1	1	0	0	0	0	2	4	1	0	0	36	1	0	0	0	0	1	0	0	29540861	10204
GCA_001645015.1	Tilletia_indica	Tilletia	Tilletiaceae	Tilletiales	Exobasidiomycetes	Ustilaginomycotina	Basidiomycota	0	15	4	9	0	0	0	0	0	2	0	2	1	1	0	0	0	0	1	3	1	0	0	39	1	0	0	0	0	1	0	0	30384772	9548
GCA_001645045.1	Tilletia_controversa	Tilletia	Tilletiaceae	Tilletiales	Exobasidiomycetes	Ustilaginomycotina	Basidiomycota	0	10	3	7	0	1	0	0	0	2	0	2	1	1	0	0	0	0	2	4	1	0	0	34	1	0	0	0	0	1	0	0	28841097	9860
GCA_001645055.1	Tilletia_walkeri	Tilletia	Tilletiaceae	Tilletiales	Exobasidiomycetes	Ustilaginomycotina	Basidiomycota	0	11	4	8	0	0	0	0	0	2	0	2	1	1	0	0	0	0	3	3	1	0	0	36	1	0	0	0	0	1	0	0	24344748	7970
GCA_001646965.1	Fonsecaea_nubica	Fonsecaea	Herpotrichiellaceae	Chaetothyriales	Eurotiomycetes	Pezizomycotina	Ascomycota	2	9	4	8	0	18	0	1	0	2	0	2	4	2	3	0	0	0	4	3	1	0	0	63	1	0	0	1	0	0	0	0	33787447	11681
GCA_001646985.1	Fonsecaea_multimorphosa	Fonsecaea	Herpotrichiellaceae	Chaetothyriales	Eurotiomycetes	Pezizomycotina	Ascomycota	2	4	4	8	0	15	0	1	2	2	0	2	4	1	3	0	0	0	1	4	1	1	0	55	1	0	0	1	0	0	0	0	33391590	11804
GCA_001651415.1	Mortierella_elongata_AG_77	Mortierella	Mortierellaceae	Mortierellales	Mortierellomycetes	Mortierellomycotina	Mucoromycota	6	21	8	3	0	16	0	1	0	3	0	3	0	1	12	0	1	0	1	3	1	0	0	80	0	1	0	0	0	1	1	0	49851634	14961
GCA_001651435.1	Trichophyton_violaceum	Trichophyton	Arthrodermataceae	Onygenales	Eurotiomycetes	Pezizomycotina	Ascomycota	8	14	4	9	0	5	0	1	0	2	0	2	2	1	3	0	0	0	3	3	1	7	0	65	1	0	0	1	0	0	0	0	23367123	7037
GCA_001651445.1	Trichophyton_rubrum	Trichophyton	Arthrodermataceae	Onygenales	Eurotiomycetes	Pezizomycotina	Ascomycota	8	16	4	10	0	6	0	1	0	2	0	3	1	1	3	0	0	0	3	2	1	6	0	67	1	0	0	1	0	0	0	0	22301977	7051
GCA_001651985.1	Fonsecaea_erecta	Fonsecaea	Herpotrichiellaceae	Chaetothyriales	Eurotiomycetes	Pezizomycotina	Ascomycota	1	6	5	9	0	14	0	2	1	2	0	2	6	0	3	0	0	0	3	4	1	3	0	62	0	1	0	0	0	1	1	0	34747975	12090
GCA_001653205.1	Purpureocillium_lilacinum	Purpureocillium	Ophiocordycipitaceae	Hypocreales	Sordariomycetes	Pezizomycotina	Ascomycota	5	29	7	11	0	16	0	1	0	2	0	3	2	2	2	0	0	0	7	1	1	0	0	89	1	0	0	1	0	0	0	0	38140521	11773
GCA_001653215.1	Cordyceps_confragosa	Cordyceps	Cordycipitaceae	Hypocreales	Sordariomycetes	Pezizomycotina	Ascomycota	6	8	8	12	0	12	0	1	0	1	0	2	3	1	2	0	0	0	6	2	1	0	0	65	1	0	0	1	0	0	0	0	32603708	8126
GCA_001653235.1	Pochonia_chlamydosporia_170	Pochonia	Clavicipitaceae	Hypocreales	Sordariomycetes	Pezizomycotina	Ascomycota	10	31	8	11	0	29	0	1	1	2	0	2	4	1	3	0	0	0	5	2	1	0	3	114	1	0	0	1	0	0	0	0	43842403	14867
GCA_001653265.1	Purpureocillium_lilacinum	Purpureocillium	Ophiocordycipitaceae	Hypocreales	Sordariomycetes	Pezizomycotina	Ascomycota	5	32	7	11	0	17	0	1	0	2	0	3	2	2	2	0	0	0	7	1	1	0	0	93	1	0	0	1	0	0	0	0	38534601	11763
GCA_001658105.1	Rhizopogon_vinicolor_AM_OR11_026	Rhizopogon	Rhizopogonaceae	Boletales	Agaricomycetes	Agaricomycotina	Basidiomycota	0	3	6	14	0	2	0	1	0	2	0	5	4	3	0	0	0	0	1	3	1	0	0	45	0	0	1	0	0	1	0	0	36102320	14465
GCA_001660665.1	Emmonsia_sp_CAC_2015a	Emmonsia	Ajellomycetaceae	Onygenales	Eurotiomycetes	Pezizomycotina	Ascomycota	4	7	5	6	0	5	0	0	0	2	0	2	1	0	1	0	0	0	4	2	1	2	0	42	1	1	0	1	0	0	1	0	29708924	8769
GCA_001662575.1	Pseudogymnoascus_sp_23342_1_I1	Pseudogymnoascus	Pseudeurotiaceae	Pseudeurotiales	Leotiomycetes	Pezizomycotina	Ascomycota	1	9	1	5	0	11	0	1	0	2	0	3	2	1	1	0	0	0	3	3	1	0	2	46	1	1	0	1	0	0	1	0	32900320	10762
GCA_001662585.1	Pseudogymnoascus_sp._WSF_3629	Pseudogymnoascus	Pseudeurotiaceae	Pseudeurotiales	Leotiomycetes	Pezizomycotina	Ascomycota	2	6	2	5	0	15	0	1	0	2	0	3	1	1	1	0	0	0	2	3	1	1	1	47	0	1	0	1	0	0	1	0	35517105	11033
GCA_001662595.1	Pseudogymnoascus_sp._24MN13	Pseudogymnoascus	Pseudeurotiaceae	Pseudeurotiales	Leotiomycetes	Pezizomycotina	Ascomycota	2	8	3	3	0	15	0	1	0	2	0	3	1	1	0	0	0	0	2	3	1	2	1	48	1	1	0	1	0	0	1	0	30179533	10269
GCA_001662605.1	Pseudogymnoascus_sp._05NY08	Pseudogymnoascus	Pseudeurotiaceae	Pseudeurotiales	Leotiomycetes	Pezizomycotina	Ascomycota	3	7	1	5	0	11	0	1	0	2	0	3	2	1	1	0	0	0	2	3	1	2	1	46	1	1	0	1	0	0	1	0	32206309	10514
GCA_001662645.1	Pseudogymnoascus_sp._03VT05	Pseudogymnoascus	Pseudeurotiaceae	Pseudeurotiales	Leotiomycetes	Pezizomycotina	Ascomycota	4	6	1	5	0	15	0	1	0	2	0	3	3	0	1	0	0	0	2	3	1	3	1	51	1	1	0	1	0	0	1	0	33292581	10252
GCA_001662655.1	Pseudogymnoascus_verrucosus	Pseudogymnoascus	Pseudeurotiaceae	Pseudeurotiales	Leotiomycetes	Pezizomycotina	Ascomycota	1	7	4	5	0	16	0	1	0	2	0	3	2	1	1	0	0	0	2	3	1	0	1	50	0	1	0	1	0	0	1	0	30174856	10573
GCA_001664025.1	Hanseniaspora_valbyensis_NRRL_Y_1626	Hanseniaspora	Saccharomycodaceae	Saccharomycetales	Saccharomycetes	Saccharomycotina	Ascomycota	0	4	2	3	0	1	0	0	0	1	0	3	0	0	0	0	0	0	0	1	1	1	0	17	0	1	0	0	0	1	0	0	11464036	4772
GCA_001664035.1	Metschnikowia_bicuspidata_var_bicuspidata_NRRL_YB_4993	Metschnikowia	Metschnikowiaceae	Saccharomycetales	Saccharomycetes	Saccharomycotina	Ascomycota	1	4	2	4	0	1	0	0	0	2	0	2	0	0	0	0	0	0	0	2	1	1	0	20	1	0	0	1	0	0	0	0	16055203	5838
GCA_001664045.1	Ogataea_polymorpha	Ogataea	Pichiaceae	Saccharomycetales	Saccharomycetes	Saccharomycotina	Ascomycota	0	4	2	3	0	0	0	0	1	2	0	3	0	0	0	0	0	0	0	3	1	1	0	20	0	1	0	0	0	1	1	0	8974371	5173
GCA_001672515.1	Colletotrichum_higginsianum_IMI_349063	Colletotrichum	Glomerellaceae	Glomerellales	Sordariomycetes	Pezizomycotina	Ascomycota	4	49	4	14	0	13	0	1	1	2	0	3	5	1	7	0	0	0	6	4	1	2	1	118	1	0	0	0	0	1	0	0	50716103	14651
GCA_001675295.1	Fusarium_poae	Fusarium	Nectriaceae	Hypocreales	Sordariomycetes	Pezizomycotina	Ascomycota	5	22	6	7	0	12	0	1	0	2	0	3	1	1	1	0	0	0	2	3	1	1	0	68	1	1	0	0	0	1	0	0	46476831	14740
GCA_001678115.1	Aureobasidium_pullulans	Aureobasidium	Aureobasidiaceae	Dothideales	Dothideomycetes	Pezizomycotina	Ascomycota	2	2	3	8	0	4	0	0	0	1	0	3	1	1	2	0	0	0	1	3	0	0	0	31	0	1	0	0	0	1	1	0	17598654	6411
GCA_001683725.1	Choanephora_cucurbitarum	Choanephora	Choanephoraceae	Mucorales	Mucoromycetes	Mucoromycotina	Mucoromycota	4	19	6	4	0	1	0	1	0	4	0	3	2	0	1	0	0	0	0	4	0	0	0	49	1	0	0	0	0	1	0	0	29096908	11977
GCA_001683735.1	Grifola_frondosa	Grifola	Schizophyllaceae	Agaricales	Agaricomycetes	Agaricomycotina	Basidiomycota	1	7	3	12	0	1	0	1	0	2	0	2	5	1	1	0	0	0	7	2	1	0	0	46	0	1	0	0	0	1	0	0	39289314	15039
GCA_001687445.1	Obba_rivulosa	Obba	Meruliaceae	Polyporales	Agaricomycetes	Agaricomycotina	Basidiomycota	1	5	4	15	0	8	0	1	0	2	0	3	4	4	2	0	0	0	11	8	1	0	0	69	0	1	0	0	0	1	0	0	34037596	13198
GCA_001692735.1	Lepidopterella_palustris_CBS_459.81	Lepidopterella	Argynnaceae	Mytilinidiales	Dothideomycetes	Pezizomycotina	Ascomycota	3	9	2	9	0	9	0	1	0	2	0	3	4	0	7	0	0	0	5	4	1	0	0	59	0	1	0	0	0	1	0	0	45668136	13861
GCA_001692895.1	Cenococcum_geophilum_1.58	Cenococcum	Gloniaceae	Gloniales	Dothideomycetes	Pezizomycotina	Ascomycota	2	15	2	7	0	8	0	1	0	2	0	4	1	1	6	0	0	0	2	4	1	0	0	56	0	0	1	0	0	1	0	0	177557160	14709
GCA_001692915.1	Glonium_stellatum	Glonium	Gloniaceae	Gloniales	Dothideomycetes	Pezizomycotina	Ascomycota	3	8	2	10	0	14	0	1	0	2	0	3	3	2	9	0	0	0	4	4	1	0	0	66	0	0	1	0	0	1	0	0	40521621	14277
GCA_001700775.1	Cladophialophora_carrionii	Cladophialophora	Herpotrichiellaceae	Chaetothyriales	Eurotiomycetes	Pezizomycotina	Ascomycota	1	2	3	10	0	10	0	1	0	2	0	3	5	2	2	0	0	0	3	2	1	0	0	47	1	0	0	1	0	0	0	0	29805862	11181
GCA_001702395.1	Diaporthe_helianthi	Diaporthe	Diaporthaceae	Diaporthales	Sordariomycetes	Pezizomycotina	Ascomycota	3	21	5	14	0	11	0	1	1	2	0	3	3	0	3	0	0	1	5	5	1	0	0	79	1	0	0	0	0	1	0	0	46487794	14220
GCA_900000135.1	Rhizopus_microsporus	Rhizopus	Rhizopodaceae	Mucorales	Mucoromycetes	Mucoromycotina	Mucoromycota	6	23	16	6	0	2	0	1	0	9	0	2	1	0	1	0	0	0	0	6	0	0	0	73	0	1	0	0	0	0	1	0	49591775	22427
GCA_900000165.1	Ceraceosorus_bombacis	Ceraceosorus	Ceraceosoraceae	Ceraceosorales	Exobasidiomycetes	Ustilaginomycotina	Basidiomycota	0	5	5	6	0	1	0	0	0	2	0	2	1	0	0	0	1	0	2	3	1	0	0	29	1	0	0	0	0	1	0	0	26090089	8022
GCA_900079185.1	Absidia_glauca	Absidia	Cunninghamellaceae	Mucorales	Mucoromycetes	Mucoromycotina	Mucoromycota	10	18	7	8	0	0	0	0	0	6	0	4	2	0	1	0	0	0	0	5	0	0	0	61	0	1	0	0	0	0	1	0	48746359	14891
GCA_900079805.1	Fusarium_fujikuroi_IMI_58289	Fusarium	Nectriaceae	Hypocreales	Sordariomycetes	Pezizomycotina	Ascomycota	6	25	6	12	0	20	0	1	2	2	0	3	2	2	1	0	0	0	4	3	1	0	1	91	1	1	0	0	0	1	0	0	43832314	14813

## Sheet: 1e_SPs_in_model_eukaryotes
Organism name	S1	S8	S9	S10	S11	S12	S13	S14	S15	S16	S24	S26	S28	S33	S41	S45	S46	S49	S51	S53	S54	S59	S60	S64	S66	S68	S71	S72	S74	S77	S78	S81	sum	Assembly ID
Ectocarpus siliculosus	3	12	10	6	0	1	0	3	2	2	0	6	4	0	3	0	2	3	0	1	9	1	0	0	0	0	0	0	2	0	0	0	70	GCA_000310025.1_ASM31002v1
Reticulomyxa filosa	3	0	6	6	0	4	0	0	4	1	0	0	4	0	0	0	0	1	0	1	3	2	0	0	0	0	0	0	0	0	1	2	38	GCA_000512085.1_Reti_assembly1.0
Drosophila melanogaster	321	22	30	16	0	0	0	2	0	2	0	4	16	0	0	0	2	0	2	0	10	3	11	0	0	0	5	4	3	0	0	5	458	GCF_000001215.4_Release_6_plus_ISO1_MT
Mus musculus	322	42	50	24	0	3	0	1	0	3	0	5	6	0	1	0	7	0	0	1	15	8	12	0	0	17	172	8	11	0	0	0	708	GCF_000001635.25_GRCm38.p5
Arabidopsis thaliana	21	83	30	166	0	2	0	7	0	5	0	18	16	6	6	0	1	2	0	0	31	7	0	0	0	0	0	0	0	0	0	0	401	GCF_000001735.3_TAIR10
Physcomitrella patens	12	19	34	36	1	3	0	11	0	4	0	9	4	2	5	0	2	1	0	0	15	1	0	0	0	0	0	0	0	0	0	1	160	GCF_000002425.3_V1.1
Chlamydomonas reinhardtii	10	11	12	10	0	1	0	5	0	0	0	4	0	2	4	0	1	2	0	0	9	1	0	0	0	0	0	0	0	1	0	0	73	GCF_000002595.1_v3.0
Plasmodium falciparum 3D7	2	3	2	0	0	0	0	2	0	1	0	2	0	0	0	0	0	0	0	0	8	0	0	0	0	0	0	0	0	0	0	0	20	GCF_000002765.3_ASM276v1
Monosiga brevicollis MX1	2	4	8	10	0	1	0	1	2	1	0	2	10	2	0	0	0	1	1	3	7	1	0	0	0	0	0	0	2	0	0	0	58	GCF_000002865.3_V1.0
Dictyostelium discoideum	3	11	12	6	0	7	1	0	0	1	0	2	16	2	0	0	0	1	0	7	6	1	0	0	0	0	0	0	3	0	0	0	79	GCF_000004695.1_dicty_2.7
Naegleria gruberi	14	17	18	16	0	3	1	0	6	1	0	3	8	0	4	0	1	1	1	4	8	2	0	0	0	0	0	0	0	0	0	0	108	GCF_000004985.1_V1.0
Amphimedon queenslandica	5	17	12	10	0	1	0	2	2	3	0	4	4	2	1	0	1	0	0	0	5	0	0	0	0	0	0	1	1	0	0	0	71	GCF_000090795.1_v1.0
Phytophthora infestans T30-4	41	10	10	34	0	0	0	1	4	1	0	3	10	0	0	0	6	0	0	1	3	1	0	0	0	0	0	0	8	0	0	0	133	GCF_000142945.1_ASM14294v1
Trichoplax adhaerens	21	5	12	30	0	1	0	1	0	2	0	2	6	6	0	0	0	2	0	0	3	1	2	0	0	0	12	2	1	0	0	0	109	GCF_000150275.1_v1.0
Phaeodactylum tricornutum CCAP 1055/1	11	15	8	12	0	1	0	4	0	1	0	5	6	4	6	0	2	3	1	0	10	1	0	0	0	0	0	0	0	0	0	0	90	GCF_000150955.2_ASM15095v2
Capsaspora owczarzaki ATCC 30864	2	5	12	10	0	3	0	1	0	2	0	2	6	2	1	0	1	0	0	3	5	2	0	0	0	0	0	0	1	0	0	0	58	GCF_000151315.2_C_owczarzaki_V2
Tetrahymena thermophila SB210	5	0	8	50	12	3	0	0	0	2	0	3	14	6	0	0	1	3	0	0	4	2	0	0	0	0	0	0	0	0	0	0	113	GCF_000189635.1_JCVI-TTA1-2.2
Trypanosoma cruzi	1	4	14	6	0	0	0	0	6	0	0	4	2	0	0	0	0	0	0	0	2	0	0	0	0	14	0	0	0	0	0	0	53	GCF_000209065.1_ASM20906v1
Acanthamoeba castellanii str. Neff	4	15	12	12	0	9	0	0	0	1	0	3	12	2	0	0	0	0	0	5	6	0	0	0	0	0	0	0	4	0	0	0	85	GCF_000313135.1_Acastellanii.strNEFF_v1
Fonticula alba	2	11	10	0	0	1	0	1	0	1	0	3	0	0	0	0	1	0	0	0	4	1	0	0	0	0	0	0	0	0	0	0	35	GCF_000388065.1_Font_alba_ATCC_38817_V2
sum	805	306	310	460	13	44	2	42	26	34	0	84	144	36	31	0	28	20	5	26	163	35	25	0	0	31	189	15	36	1	1	8

## Sheet: 1f_SPs_v_lifestyle_statistics
protease	variable	coefficient	pvalue
S1	animal	2.54047	5.03049e-08
S1	fungus	-2.91422	0.0179838
S1	pathogen	0.928217	0.0438951
S1	saprotroph	0.990829	0.0357161
S1	soil/dung	1.01695	0.0266765
S1	Saccharomycotina	-4.40993	2.70718e-12
S1	Taphrinomycotina	-4.0767	0.00929063
S1	Pucciniomycotina	-4.38875	0.000232117
S1	Ustilaginomycotina	-4.86049	2.38851e-06
S1	Microsporidia	-5.98432	2.0101e-09
S1	Dothideomycetes	-3.90483	6.20805e-08
S1	Eurotiomycetes	-4.30928	6.77696e-16
S1	Leotiomycetes	-5.36798	1.24047e-10
S1	Agaricomycetes	-5.4786	1.45302e-17
S1	Tremellomycetes	-6.6968	5.30519e-13
S1	proteome_size	7.11702	1.97064e-05
S1	intercept	1.97922	0.0161369
S8	pathogen	4.93283	1.41173e-15
S8	soil/dung	2.28273	0.00018769
S8	Saccharomycotina	-7.11457	1.98174e-07
S8	Taphrinomycotina	-8.07795	0.00221709
S8	Pucciniomycotina	-8.53303	4.7514e-05
S8	Ustilaginomycotina	-7.58726	5.89324e-05
S8	Microsporidia	-9.30685	4.57174e-07
S8	Dothideomycetes	-9.29388	2.39892e-10
S8	Eurotiomycetes	-9.03417	4.01654e-13
S8	Leotiomycetes	-7.86412	2.87477e-07
S8	Sordariomycetes	5.14955	3.21038e-05
S8	Agaricomycetes	-11.0807	2.74044e-16
S8	Tremellomycetes	-10.223	1.01443e-09
S8	proteome_size	32.863	2.72805e-27
S8	genome_size	-6.27627	0.0335506
S8	intercept	3.71515	0.0147061
S9	symbiont	-0.731935	0.0129603
S9	Saccharomycotina	-3.13509	1.51545e-19
S9	Taphrinomycotina	-3.53623	1.03066e-07
S9	Pucciniomycotina	-1.59682	0.00212381
S9	Ustilaginomycotina	-2.16448	3.62923e-06
S9	Microsporidia	-4.40952	9.55459e-22
S9	Dothideomycetes	-2.43487	4.73625e-11
S9	Eurotiomycetes	-2.36302	4.0819e-14
S9	Leotiomycetes	-3.70789	1.09337e-20
S9	Sordariomycetes	-1.93547	2.84087e-10
S9	Agaricomycetes	-1.11796	0.0006692
S9	Tremellomycetes	-2.86117	4.38087e-12
S9	proteome_size	8.12485	1.97238e-32
S9	intercept	3.7917	2.68319e-24
S10	animal	1.30113	1.90296e-06
S10	plant	0.993821	0.00147696
S10	symbiont	-3.20834	1.16894e-08
S10	soil/dung	-0.515343	0.040806
S10	Ustilaginomycotina	1.83949	0.0101883
S10	Microsporidia	-2.56912	3.21552e-05
S10	Dothideomycetes	4.57549	1.21876e-16
S10	Eurotiomycetes	3.48725	3.08932e-22
S10	Sordariomycetes	2.73631	1.75099e-13
S10	Agaricomycetes	4.47789	7.68841e-20
S10	proteome_size	15.6978	5.00474e-53
S11	animal	0.0674025	0.000817959
S11	plant	0.0608927	0.00223445
S11	soil/dung	0.0338107	0.0180316
S11	Sordariomycetes	0.032758	0.0446636
S11	intercept	-0.0710042	0.000573261
S12	animal	2.42417	6.04544e-07
S12	pathogen	-2.13372	4.10611e-06
S12	symbiont	-3.56398	1.55402e-05
S12	Mucoromycotina	-5.50893	2.29335e-05
S12	Dothideomycetes	5.23233	4.52683e-11
S12	Eurotiomycetes	4.66991	2.49033e-18
S12	Leotiomycetes	6.26323	5.01062e-13
S12	Sordariomycetes	8.02078	2.79568e-39
S12	Agaricomycetes	-1.95235	0.0062771
S12	proteome_size	29.9167	4.23224e-45
S12	genome_size	-7.41709	0.000203965
S12	intercept	-3.46472	2.10909e-11
S13	Sordariomycetes	0.00813008	0.0254667
S14	saprotroph	0.100693	0.0140887
S14	symbiont	-0.160677	0.0219478
S14	soil/dung	-0.126271	0.00212193
S14	Saccharomycotina	-0.688934	5.30084e-41
S14	Pucciniomycotina	-0.391494	0.000225254
S14	Ustilaginomycotina	-0.804335	1.81652e-18
S14	Microsporidia	-0.503833	1.76406e-09
S14	Mucoromycotina	-0.441658	3.40862e-05
S14	Agaricomycetes	-0.343012	9.79662e-11
S14	Tremellomycetes	0.151423	0.0499993
S14	proteome_size	2.1852	4.72231e-34
S14	genome_size	-0.348149	0.0412031
S14	intercept	0.380477	6.8341e-12
S15	animal	-0.267512	3.02898e-05
S15	pathogen	0.321475	3.82245e-06
S15	saprotroph	0.246619	0.000246641
S15	soil/dung	-0.177808	0.00597773
S15	Saccharomycotina	0.263481	0.00126651
S15	Microsporidia	0.440072	0.00157337
S15	Mucoromycotina	-0.421645	0.0208571
S15	Eurotiomycetes	0.231352	0.00184001
S15	Sordariomycetes	0.302642	8.11719e-05
S15	Agaricomycetes	-0.542435	2.15561e-08
S15	proteome_size	2.98423	1.35767e-24
S15	genome_size	-1.12196	8.05518e-05
S15	intercept	-0.687739	1.75347e-10
S16	animal	0.156575	0.00953091
S16	saprotroph	-0.18937	0.000647774
S16	water	0.481711	0.0190633
S16	Saccharomycotina	0.240223	0.00840166
S16	Pucciniomycotina	0.417172	0.0245645
S16	Ustilaginomycotina	0.549299	0.000517634
S16	Microsporidia	-1.36224	8.04962e-19
S16	Mucoromycotina	3.34879	2.07699e-60
S16	Dothideomycetes	0.236882	0.0338075
S16	Eurotiomycetes	0.585774	7.57166e-13
S16	Leotiomycetes	0.279027	0.0219941
S16	Sordariomycetes	0.272294	0.000429598
S16	proteome_size	2.27855	1.99828e-21
S16	intercept	1.02303	3.17871e-18
S24	symbiont	0.0557528	0.0146182
S24	Agaricomycetes	-0.0319522	0.0481555
S24	genome_size	0.0693565	0.00509658
S26	animal	0.208499	0.00156329
S26	symbiont	-0.297504	0.026906
S26	water	0.854001	0.000460785
S26	Saccharomycotina	0.490667	1.61146e-07
S26	Taphrinomycotina	0.597222	0.0326598
S26	Microsporidia	-1.34677	4.87462e-16
S26	Dothideomycetes	0.321913	0.00863579
S26	proteome_size	2.02254	6.30623e-10
S26	genome_size	0.754104	0.0262905
S26	intercept	1.95431	1.53172e-57
S28	saprotroph	-0.377578	0.00388113
S28	water	-1.43218	0.00400537
S28	Saccharomycotina	-2.25169	1.60708e-32
S28	Taphrinomycotina	-2.29338	5.53509e-05
S28	Ustilaginomycotina	-1.47543	5.07432e-05
S28	Microsporidia	-2.38001	1.85924e-13
S28	Dothideomycetes	1.11083	1.65553e-05
S28	Sordariomycetes	0.849725	5.75265e-07
S28	Agaricomycetes	1.13689	3.39e-08
S28	Tremellomycetes	-1.00915	0.000640008
S28	intercept	2.49018	1.52685e-61
S33	pathogen	-0.695417	4.01461e-06
S33	symbiont	-1.07274	0.000373643
S33	soil/dung	-0.444149	0.00301276
S33	Saccharomycotina	-0.642027	0.000641331
S33	Mucoromycotina	-1.62052	0.000431148
S33	Leotiomycetes	0.7325	0.0107142
S33	Agaricomycetes	2.31524	2.98754e-22
S33	proteome_size	4.16651	3.15667e-14
S33	intercept	0.454486	0.0374574
S41	saprotroph	-0.73063	0.000460015
S41	symbiont	-1.16079	0.00844386
S41	water	5.17899	2.51587e-11
S41	Saccharomycotina	-3.90315	3.72218e-21
S41	Taphrinomycotina	-3.9724	1.3955e-05
S41	Pucciniomycotina	-4.84698	1.0916e-11
S41	Ustilaginomycotina	-4.1453	3.07265e-11
S41	Microsporidia	-4.50597	4.17358e-14
S41	Mucoromycotina	-3.26193	4.46712e-06
S41	Eurotiomycetes	-2.38102	5.16508e-11
S41	Leotiomycetes	-2.31679	2.58199e-06
S41	Sordariomycetes	-2.12207	3.90272e-09
S41	Agaricomycetes	-2.37441	7.47345e-09
S41	Tremellomycetes	-3.64191	8.43744e-12
S41	proteome_size	2.43435	0.00933886
S41	intercept	3.91095	1.24978e-17
S45	water	0.222222	2.12496e-17
S49	animal	0.0582995	0.0162302
S49	plant	0.0573164	0.016695
S49	soil/dung	0.0534705	0.0019186
S49	water	0.227079	0.000453175
S49	Saccharomycotina	-0.22974	4.34821e-07
S49	Taphrinomycotina	-0.238444	0.00258762
S49	Pucciniomycotina	0.676149	1.81106e-23
S49	Ustilaginomycotina	0.552406	1.44378e-19
S49	Microsporidia	-0.240365	1.20527e-05
S49	Mucoromycotina	-0.223248	0.00100239
S49	Dothideomycetes	-0.249262	1.02187e-06
S49	Eurotiomycetes	-0.248019	5.13857e-08
S49	Leotiomycetes	-0.259351	1.11058e-06
S49	Sordariomycetes	-0.211606	2.27169e-06
S49	Agaricomycetes	-0.230159	1.12892e-06
S49	Tremellomycetes	-0.22447	3.14953e-05
S49	intercept	0.164598	0.000450371
S51	fungus	0.305239	9.3683e-08
S51	Dothideomycetes	0.333333	7.319e-27
S51	Sordariomycetes	0.107061	4.52871e-10
S53	animal	1.2336	7.63628e-05
S53	fungus	1.80517	0.0385942
S53	pathogen	-1.21584	0.000214017
S53	symbiont	-2.94388	1.26664e-07
S53	soil/dung	-0.751707	0.007596
S53	water	-2.16116	0.0213644
S53	Saccharomycotina	-2.10091	1.43138e-08
S53	Microsporidia	-1.77563	0.00524473
S53	Mucoromycotina	-3.06372	0.000308855
S53	Dothideomycetes	2.29955	8.58434e-06
S53	Sordariomycetes	1.76802	6.25502e-07
S53	Agaricomycetes	4.30226	6.41777e-21
S53	Tremellomycetes	-2.69812	2.01253e-06
S53	proteome_size	5.55171	1.57968e-06
S53	intercept	1.47568	0.00134733
S54	symbiont	-0.480994	0.020106
S54	soil/dung	-0.399374	5.96551e-05
S54	water	1.85028	4.97437e-07
S54	Taphrinomycotina	-1.00432	0.0153728
S54	Pucciniomycotina	-0.653847	0.042342
S54	Microsporidia	-2.29099	4.495e-21
S54	Mucoromycotina	2.21984	1.50952e-11
S54	Dothideomycetes	1.09351	3.10023e-09
S54	Agaricomycetes	-0.580561	0.0001738
S54	Tremellomycetes	-0.504029	0.0171533
S54	proteome_size	6.49181	3.7583e-37
S54	genome_size	-2.30749	6.63035e-06
S54	intercept	1.79859	1.71249e-40
S59	pathogen	0.26119	0.000247328
S59	Saccharomycotina	0.294999	0.00113816
S59	Microsporidia	0.37821	0.0369697
S59	Mucoromycotina	-1.31818	4.6031e-07
S59	Agaricomycetes	-0.48637	0.000122514
S59	proteome_size	3.71471	4.84578e-31
S59	genome_size	-1.29954	0.00136151
S64	plant	-0.306945	0.00289006
S64	saprotroph	-0.386114	0.000851414
S64	soil/dung	-0.27906	0.0165514
S64	Saccharomycotina	0.651085	5.34665e-06
S64	Microsporidia	-0.624009	0.011846
S64	Eurotiomycetes	1.17491	5.55003e-21
S64	Leotiomycetes	0.984335	1.9041e-06
S64	Agaricomycetes	0.431534	0.00488526
S64	proteome_size	0.970888	0.0450954
S64	genome_size	-1.32504	0.0097178
S64	intercept	0.601501	0.000154958
S66	plant	0.0913686	0.00503034
S66	pathogen	0.0683642	0.032095
S66	Leotiomycetes	0.337814	1.68136e-07
S66	Sordariomycetes	0.36084	4.79841e-19
S66	Agaricomycetes	-0.112302	0.0271199
S66	proteome_size	0.837945	1.76997e-08
S66	genome_size	-0.537089	0.000782506
S66	intercept	-0.170611	2.27938e-05

## Sheet: 1g_SPs_features
Merops ID	yeast protein & function from SGD	MEROPS name	common names	functions	%Tm (predicted by TMHMM)	WolfPsort (top scoring)	TargetP (mito)	TargetP (secreted)	mitochondiral (according to TargetP)	secreted (according to TargetP)	PFAM ID	number of sequences	PfamScan protein domain predictions	region1	region2	region3	active site residues
S1	NMA111 -> general molecular chaperone; involved in response to heat stress and promotion of apoptosis	chymotrypsin	trypsin, chymotrypsin, Nma111 peptidase, CHY1 peptidase	chaperone, extracellular degradation	4.28882	extr, nucl, cyto, mito	14.8778	33.9532	no	no	PF13365, PF00089	1842	structural domain involved in regulation (PF12812.5,PDZ_1 ,PF13180.4,PDZ_2, PF00595.22,PDZ), less common Alpha-lytic protease prodomain (PF02983.12 ,Pro_Al_protease) rare with SSXT protein (N-terminal region) of unknown function (PF05030.10, SSXT) and Clathrin adaptor complex small chain (Clat_adaptor_s , PF01217) important for vesicle transport	AHC	DI / DV	GDSGG	HDS
S8	KEX2 -> involved in the activation of proproteins of the secretory pathway PRB1 -> involved in protein degradation in the vacuole and required for full protein degradation during sporulation; YSP3 -> PRB1 ohnolog	subtilisin	subtilisin, oryzin, pyrolisin, TPPII, osf, proteinase K, furin, kexin, cuticle-degrading peptidase, peptidase T	extracellular degradation, intracellular pro-hormone activation, intracellular protein degradation	18.0287	extr, cyto	3.6522	70.4768	no	secreted >50%	PF00082	6412	commonly with propeptides (PF05922, Inhibitor_I9, PF16470, S8_pro-domain) protease additional domains: peptidase associated insert domain or Proprotein convertase P-domain, or Tripeptidyl peptidase II (PF02225, PA and PF01483, P_proprotein, PF12580,TPPII) rare: Fibronectin type III domain (PF06280, fn3_5), repeat sequences (PF12796, Ank_2 ; PF00400,WD40 ; PF00023,Ank; PF13637,Ank_4 ; PF07676,PD40…	DTG	HGT	GTS	DHS
S9	STE13 -> Golgi integral membrane protese, required for maturation of alpha factor DAP2 -> localizes to the vacuolar membrane; similar to Ste13p	prolyl oligopeptidase	prolyl oligopeptidase, dipeptidyl aminopeptidase A, B, oligopeptidase B, dipeptidyl-peptidase 4,5	S9A - ribosomal, involved in toxin metabolism; S9B - protein maturation & secreted extracellular degradation; S9C & S9D unknown in fungi	28.2854	cyto, extr, mito, plas, nucl	15.8282	19.4683	no	no	PF00326	2397	commonly with propeptide ( PF00930,DPPIV_N, PF02897,Peptidase_S9_N) seldom with other domains: repeat (PF07676,PD40) ; VHL beta domain, VHL acts as the substrate recognition component of an E3 ubiquitin ligase complex (PF01847,VHL) helicase proteins( PF00270,DEAD ; PF00271, Helicase_C; PF02889,Sec63) ; GPI-GlcNAc transferase complex, PIG-H component (PF10181,PIG-H); shugar transporter (PF07690,MF…	GxSxGG	D	GHG	SDH
S10	PRC1 -> broad-specificity C-terminal exopeptidase involved in non-specific protein degradation in the vacuole	carboxypeptidase Y	carboxypeptidase Y, kex carboxypeptidase, carboxypeptidase OcpA, OcpB, carboxypeptidase O	vacuole protease	18.2491	extr	5.63621	79.4833	no	secreted >50%	PF00450	4592	common with propeptide (PF05388.9, Carbpep_Y_N), rare with (PF00534.18, Glycos_transf_1) and (PF02724.12, CDC45)	GESY	GDxD	GHM	SDH
S11		D-Ala-D-Ala carboxypeptidase A	D-Ala-D-Ala carboxypeptidase A	unknown in fungi	0	mito	0	100	no	secreted >50%	PF00768	4	Penicillin-binding protein 5, C-terminal domain (PF07943.11, PBP5_C)	SxxK	SGND		SKS
S12		D-Ala-D-Ala carboxypeptidase B	D-Ala-D-Ala carboxypeptidase B, aminopeptidase DmpB	chitinase degradation	4.09445	cyto, extr	3.91529	32.3319	no	no	PF00144	3981	commony present with domain of unknown function associated with beta-lactamase domain (PF11954, DUF3471) or with scaffolding/structural D-aminopeptidase, domain B (PF07930, DAP_B) rare with Phosphopantetheine attachment site (PF00550,PP-binding) or with WD repeats (PF00400, WD40)	GSxTK	YSN		SKY
S13		D-Ala-D-Ala carboxypeptidase C	D-Ala-D-Ala carboxypeptidase C	unknown in fungi	0	extr	0	20	no	no	PF02113	1	no additional protein domains	SxxK	SNN		SKS
S14		ClpP endopeptidase	Clp protease, ClpX	mitochondrial protein involved in protein maturation and stress reaction	3.3543	mito	68.7117	2.24949	mt >30%	no	PF00574	477	no additional protein domains	SMA	HQP	ERDK	SHD
S15		X-Pro dipeptidyl-peptidase	PepX, PepXP, X-prolyl dipeptidyl aminopeptidase, X-Pro dipeptidyl-peptidase	unknown in fungi	0.649351	cyto, mito	2.51572	3.77358	no	no	PF02129	155	X-Pro dipeptidyl-peptidase C-terminal non-catalytic domain (PF08530.8, PepX_C), rare with (PF07110.9, EthD)	GxS	DWN	HxxH	SDH
no	PIM1 -> involved in degradation of misfolded proteins in mitochondria	Lon	Lon protease	mitochondrial protein involved in protein folding and missfolded protein degradation	2.6534	mito	59.8865	16.2075	mt >30%	no	PF05362	1206	typical: 3 domain (PF00004.27, AAA & PF02190.14, LON_substr_bdg), atypical with Histone acetyltransferases subunit 3 (PF10198.7, Ada3)	PSAG	KEK / REK
S24		LexA		unknown in fungi	0	mito	33.3333		mt >30%	no	PF00717	5	2 cases with (PF01381.20, HTH_3)	DSM	KR/KK		SK
S26	IMP1 -> Catalytic subunit of mitochondrial inner membrane peptidase complex SEC11 -> catalytic subunit of the Signal Peptidase Complex (SPC) IMP2 -> Catalytic subunit of mitochondrial inner membrane peptidase complex	signal peptidase I	mitochondrial inner membrane peptidase 1, 2, signalase	mitochondrial signal peptidase	25.5211	mito, extr	33.2965	51.2976	mt >30%	secreted >50%	PF00717,PF10502	1775	some cases with Mitochondrial carrier protein (PF00153, Mito_carr), Eukaryotic translation initiation factor 2 alpha subunit (PF07541, EIF_2_alpha) + S1 RNA binding domain (PF00575,S1) unknown (PF06884,DUF1264) or Ubiquitin-conjugating enzyme (PF00179,UQ_con)	GESM	KR / KK, HK		SK / SH
S28		lysosomal Pro-Xaa carboxypeptidase	acid prolyl endopeptidase	unknown in fungi	11.3057	extr	6.7757	76.8692	no	secreted >50%	PF05577	1256	rare cases with zinc fingers eg. (PF12171,zf-C2H2_jaz)	GGSY	DPW	AHC	SDH
S33	LPX1 -> lipase YJU3 -> lipase MET2 L-homoserine-O-acetyltransferase ECM18 -> Lysophosphatidic acid acyltransferase ICT1 -> ohnolog of ECM18 Cld1 -> cardiolipin-specific phospholipase PPE1 -> carboxyl methyl esterase	prolyl aminopeptidase	prolyl aminopeptidase, proline protease	understudied in fungi, yeast proteins similar to proline proteases are not proteases! secreted proteases	0.862069	cyto, cysk	3.36538	2.64423	no	no	PF00561 PF12697 PF12146 PF03959 PF08386	812	Rare architecture with: Initiation factor 2 subunit family (PF01008,IF-2B ) and NUDIX phosphohydrolase domain (PF00293, NUDIX)	GGSWG	DVVC	GHS, GHA	SDH
S41		C-terminal processing peptidase	interphotoreceptor retinoid-binding protein	caspase- and legumain-like activities	7.09877	extr	5.34274	77.8226	no	secreted >50%	PF03572	972	propeptide ( PF11918,Peptidase_S41_N) extracellular domain possibly involved in cell adhesion (PF02469, Fasciclin) PDZ domain involved in signalling (PF00595,PDZ) Penicillin amidase (PF01804, Penicil_amidase)	ASA	GK		SK
S45		penicillin G acylase precursor	penicillin G acylase precursor	unknown in fungi	0	mito, extr	-	-	mt >30%	secreted >50%	PF01804	2	no additional protein domains	SNxW			S
S49		protease IV	protease IV, signal peptide peptidase A	unknown in fungi	14.7059	mito, cyto	28.9474	5.26316	no	no	PF01343	34	no additional protein domains	SGGY	SIG	RK/HK	KSS / SSK
S51		dipeptidase E	cyanophycinase, alpha-aspartyl dipeptidase	unknown in fungi	0	extr	6.25	68.75	no	secreted >50%	PF03575	28	rare with putative metal chaperone (PF07683, CobW_C + PF02492, cobW)	GTS	PHY/PHF	EG	SHE
S53		sedolisin	aorsin, grifolisin, tripeptidyl-peptidase I	Tripeptidyl-peptidase I is a lysosomal enzyme, other sedolisins are secreted for extracellular protein degradation	5.76497	extr	3.85033	85.3579	no	secreted >50%	PF00082	28	propeptide (PF09286.9, Pro-kuma_activ) rare (PF02146.15, SIR2), or (PF00664.21, ABC_membrane)	ExxXD	SGDGG	GTS	EDDS
S54	PCP1 -> mitochondrial endopeptidase required for processing of mitochondrial proteins and maintenance of mitochondrial DNA and morphology RBD2 -> not known	Rhomboid	Rhomboid	mitochondrial endopeptidase required for the activation of cytochrome c peroxidase and for the processing of the mitochondrial dynamin-like protein Mgm1	99.5836	plas	44.6201	14.3804	mt >30%	no	PF04114	1921	sometimes Gaa1-like, GPI transamidase component (PF04114, Gaa1)	SGA	HA		SH
S59	NUP145 -> catalyzes its own proteolytic cleavage; C-terminal fragment is a structural component of the Nup84p subcomplex; an N-terminal fragment is a FG-nucleoporin NUP116 -> FG-nucleoporin component of central core of the nuclear pore complex; NUP100 -> FG-nucleoporin component of central core of the nuclear pore complex; NUP116 ohnolog	nucleoporin 145	Nucleoporin, nup189	essential for nuclear pore formation	0.636943	nucl	8.54037	27.2727	no	no	PF04096	628	usually with N-terminal Nucleoporin repeats (PF13634., Nucleoporin_FG) and alpha-helical domain on the C-term (PF12110, Nup96)	HFS			HxS
S64	SSY5 -> protease of SPS plasma membrane amino acid sensor system	Ssy5	Ssy5	detection of sources of amino acids	0.280112	nucl	18.3562	0.547945	no	no	PF08192	357	rare with aldo-keto reductase family (PF00248,Aldo_ket_red)	HV	LSD	GDS	HDS
S66		LD-carboxylpeptidase	LD-carboxylpeptidase, murein tetrapeptidase LD-carboxypeptidase	unknown in fungi	0	cyto, mito	45.1613	3.22581	mt >30%	no	PF02016	89	no additional protein domains	GYSD	FLED	GH	SDH

## Sheet: 1h_New_SPs_subfamilies
S1
subfamily id	region AHC	region DI/DV	region GDSGG	taxonomy	domains
Pezizo1	AHC	DI	PGDSGSAWWQ	Clavicipitaceae	no additional domains
Pezizo2	TAAHC	D	GxSGGP	Hypocreales & Rhizophagus	no additional domains
Pezizo3	H[V/C]	DW	gDSGs	Pezizomycotina	KFZ11880.1: adh_short (PF00106),Aldo_ket_red (PF00248) KFY28216.1,KFY84605.1: Aldo_ket_red (PF00248) OAL62559.1: Tfb5 (PF06331) OBW63914.1: Pex2_Pex12 (PF04757)
Agarico1	AHT	D[L/I]	GSSGGP	Agaricomycotina	CUA73714.1: PBP (PF01161) KEI42634.1, GAA95204.1: CMAS (PF02353) EKM83399.1, EKV51830.1: Urb2 (PF10441)
Saccharo1	NxHV	DL	GSSGGG	Saccharomyctes (mostly Candida) & Phytophtora	XP_002998435.1: WD40 (PF00400)* Phytophtora, not fungi
Out1	QHTV	DL	AGDSGA	Phytophtora & Rhizophagus irregularis	no additional domains
S8
subfamily id	DTG	HGT	GTS	taxonomy	domains
Pezizo1	DxExG	HGTav	SGTSSAsP	Pezizomycotina	no additional domains
S54
subfamily id	SGA	HA		taxonomy	domains
PARL / Pcp1	GASGA	aHLg		Fungi & diverse Eukaryotes
RBD2	Sx[W/V]	GHLxG		Pezizomycotina, Mucormycota and Streptophyta
RBD1	G[A/C/G]SG[A/C/G]	[A/S]H[I/L]gg		Fungi & diverse Eukaryotes
S41
subfamily id	ASA	GK		taxonomy	domains
S41_Bd		-		Batrachochytrium dendrobatidis
